# Supplementary material for: Growth in fluctuating light buffers plants against photorespiratory perturbations
Source: Nat Commun. 2023 Nov 3;14:7052. doi: 10.1038/s41467-023-42648-x (PMC10624928; doi:10.1038/s41467-023-42648-x)
Supplement: Supplementary file 4 — Supplementary Data 1 [file 41467_2023_42648_MOESM4_ESM.xlsx]

## Sheet: Sheet1
		A in air [µmol CO2 m-2 s-1]				A in low O2 [µmol CO2 m-2 s-1]				Asup [µmol CO2 m-2 s-1]				Asup [% of A in air]				Ci in air [ppm]				Ci in low O2 [ppm]
Genotype	Growth light	Diff of Means	P	test statistic (q)	p-value	Diff of Means	P	test statistic (q)	p-value	Diff of Means	P	test statistic (q)	p-value	Diff of Means	P	test statistic (q)	p-value	Diff of Means	P	test statistic (q)	p-value	Diff of Means	P	test statistic (q)	p-value
WT	CL vs. FL	4.298	3	26.671	<0.001	6.039	3	29.988	<0.001	1.741	3	7.136	<0.001	3.682	2	0.554	0.696	17.129	3	6.069	<0.001	12.346	3	2.746	0.134
	CL vs. LL	4.383	3	26.205	<0.001	5.391	3	25.793	<0.001	1.008	3	3.981	0.017	14.836	2	2.153	0.132	12.008	3	4.1	0.013	1.513	3	0.324	0.972
	FL vs. LL	0.0843	3	0.523	0.927	0.649	3	3.221	0.065	0.733	3	3.004	0.091	18.518	3	2.789	0.126	5.122	3	1.815	0.409	13.86	3	3.082	0.081
ggt2	CL vs. FL	4.354	3	26.03	<0.001	6.257	3	29.937	<0.001	1.903	3	7.517	<0.001	0.416	2	0.0604	0.966	22.447	3	7.664	<0.001	14.517	3	3.111	0.077
	CL vs. LL	4.074	3	24.357	<0.001	5.474	3	26.19	<0.001	1.4	3	5.529	<0.001	10.755	3	1.561	0.515	13.377	3	4.568	0.005	3.329	3	0.713	0.869
	LL vs. FL	0.28	3	1.673	0.467	0.783	3	3.747	0.026	0.503	3	1.988	0.343	10.338	2	1.5	0.292	9.07	3	3.097	0.079	11.188	3	2.398	0.213
ggt1-1	CL vs. FL	3.304	3	17.001	<0.001	5.302	3	21.836	<0.001	1.999	3	6.794	<0.001	5.095	2	0.636	0.654	20.691	3	6.08	<0.001	27.659	3	5.102	0.002
	CL vs. LL	3.278	3	18.686	<0.001	4.688	3	21.389	<0.001	1.411	3	5.312	0.001	12.684	2	1.755	0.218	4.306	3	1.402	0.585	7.68	3	1.569	0.511
	LL vs. FL	0.0258	3	0.138	0.995	0.614	3	2.628	0.158	0.588	3	2.078	0.311	17.778	3	2.308	0.238	16.385	3	5.004	0.002	19.979	3	3.83	0.022
ggt1-2	CL vs. FL	2.97	3	16.93	<0.001	4.806	3	22.994	<0.001	1.784	3	7.047	<0.001	2.22	2	0.322	0.82	11.34	3	3.872	0.021	16.603	3	3.558	0.037
	CL vs. LL	2.561	3	14.602	<0.001	4.33	3	20.718	<0.001	1.717	3	6.781	<0.001	5.647	3	0.82	0.832	4.733	3	1.616	0.491	9.867	3	2.115	0.299
	LL vs. FL	0.408	3	2.441	0.202	0.476	3	2.275	0.248	0.0673	3	0.266	0.981	3.427	2	0.497	0.726	16.073	3	5.488	<0.001	26.47	3	5.673	<0.001
hpr1-1	CL vs. FL	2.267	3	12.375	<0.001	4.718	3	21.524	<0.001	2.226	3	8.382	<0.001	10.309	2	1.427	0.316	3.707	3	1.207	0.671	12.568	3	2.568	0.171
	CL vs. LL	1.32	3	7.206	<0.001	3.929	3	17.923	<0.001	2.41	3	9.074	<0.001	28.9	3	3.999	0.016	3.181	3	1.035	0.745	8.486	3	1.734	0.441
	LL vs. FL	0.947	3	5.169	0.001	0.789	3	3.448	0.044	0.184	3	0.663	0.886	18.591	2	2.463	0.085	6.888	3	2.147	0.288	21.054	3	4.119	0.013
hpr1-2	CL vs. FL	3.026	3	14.774	<0.001	5.259	3	20.544	<0.001	2.232	3	7.199	<0.001	11.042	3	1.308	0.626	13.65	3	3.805	0.023	15.242	3	2.667	0.149
	CL vs. LL	2.35	3	12.568	<0.001	4.14	3	17.716	<0.001	1.789	3	6.322	<0.001	10.281	2	1.335	0.348	1.048	3	0.32	0.972	3.787	3	0.726	0.865
	LL vs. FL	0.676	3	3.615	0.033	1.119	3	4.789	0.003	0.443	3	1.565	0.513	0.761	2	0.0987	0.945	12.602	3	3.849	0.022	11.456	3	2.196	0.272
WT vs. ggt2	CL	0.221	6	1.321	0.936	0.29	6	1.388	0.923	0.511	6	2.018	0.711	7.227	2	1.049	0.461	1.48	6	0.505	0.999	2.363	6	0.506	0.999
WT vs. ggt1-1		1.419	6	8.09	<0.001	0.542	6	2.473	0.504	0.877	6	3.303	0.192	21.163	4	2.928	0.171	0.933	6	0.304	1	9.026	6	1.844	0.782
WT vs. ggt1-2		1.702	6	9.704	<0.001	0.917	6	4.387	0.031	0.734	6	2.897	0.325	19.693	3	2.858	0.114	8.723	6	2.978	0.295	5.48	6	1.175	0.961
WT vs. hpr1-1		2.994	6	17.067	<0.001	1.465	6	7.011	<0.001	1.304	6	5.149	0.006	42.339	6	6.144	<0.001	12.311	6	4.203	0.043	0.95	6	0.204	1
WT vs. hpr1-2		2.066	6	11.05	<0.001	1.263	6	5.404	0.003	0.804	6	2.839	0.347	25.827	5	3.352	0.134	10.136	6	3.095	0.254	0.896	6	0.172	1
ggt2 vs. ggt1-1		1.198	6	6.83	<0.001	0.832	6	3.796	0.09	0.366	6	1.378	0.925	13.936	3	1.928	0.365	0.547	6	0.178	1	6.663	6	1.362	0.928
ggt2 vs. ggt1-2		1.481	6	8.444	<0.001	1.207	6	5.774	<0.001	0.223	6	0.879	0.989	12.466	2	1.809	0.205	10.203	6	3.484	0.147	7.843	6	1.681	0.841
ggt2 vs. hpr1-1		2.773	6	15.807	<0.001	1.755	6	8.398	<0.001	0.793	6	3.131	0.243	35.112	5	5.096	0.005	13.79	6	4.709	0.016	3.312	6	0.71	0.996
ggt2 vs. hpr1-2		1.845	6	9.869	<0.001	1.553	6	6.645	<0.001	0.293	6	1.034	0.978	18.6	4	2.414	0.327	11.616	6	3.547	0.134	1.467	6	0.281	1
ggt1-1 vs. ggt1-2		0.283	6	1.545	0.883	0.375	6	1.71	0.831	0.143	6	0.54	0.999	1.47	2	0.203	0.886	9.656	6	3.144	0.239	14.506	6	2.964	0.3
ggt1-1 vs. hpr1-1		1.575	6	8.595	<0.001	0.923	6	4.212	0.043	0.427	6	1.607	0.865	21.176	3	2.93	0.102	13.244	6	4.312	0.035	9.976	6	2.038	0.702
ggt1-1 vs. hpr1-2		0.647	6	3.331	0.185	0.721	6	2.968	0.298	0.0734	6	0.249	1	4.664	2	0.583	0.682	11.069	6	3.253	0.206	8.131	6	1.5	0.896
ggt1-2 vs. hpr1-1		1.292	6	7.05	<0.001	0.548	6	2.624	0.437	0.57	6	2.251	0.606	22.646	4	3.286	0.101	3.588	6	1.225	0.953	4.531	6	0.971	0.983
ggt1-2 vs. hpr1-2		0.364	6	1.874	0.77	0.346	6	1.48	0.901	0.07	6	0.247	1	6.134	3	0.796	0.84	1.413	6	0.432	1	6.376	6	1.222	0.954
hpr1-1 vs. hpr1-2		0.927	6	4.772	0.014	0.203	6	0.867	0.99	0.5	6	1.766	0.811	16.512	2	2.143	0.134	2.175	6	0.664	0.997	1.845	6	0.354	1
WT vs. ggt2	FL	0.276	6	1.713	0.83	0.0727	6	0.361	1	0.349	6	1.429	0.913	11.325	2	1.706	0.231	3.838	6	1.36	0.929	0.192	6	0.0427	1
WT vs. ggt1-1		0.424	6	2.336	0.567	0.195	6	0.859	0.99	0.619	6	2.252	0.606	19.75	4	2.64	0.25	2.629	6	0.827	0.992	6.287	6	1.241	0.951
WT vs. ggt1-2		0.373	6	2.316	0.576	0.317	6	1.574	0.875	0.69	6	2.829	0.351	21.154	5	3.186	0.171	2.934	6	1.04	0.977	9.737	6	2.166	0.645
WT vs. hpr1-1		0.962	6	5.674	0.002	0.144	6	0.679	0.997	0.819	6	3.188	0.225	35.711	6	5.11	0.007	1.111	6	0.374	1	1.171	6	0.247	1
WT vs. hpr1-2		0.794	6	4.373	0.032	0.482	6	2.124	0.664	0.312	6	1.136	0.966	18.467	3	2.469	0.195	6.657	6	2.094	0.678	2	6	0.395	1
ggt2 vs. ggt1-1		0.148	6	0.793	0.993	0.122	6	0.523	0.999	0.27	6	0.955	0.984	8.425	3	1.094	0.72	1.209	6	0.369	1	6.479	6	1.242	0.951
ggt2 vs. ggt1-2		0.0973	6	0.582	0.998	0.244	6	1.169	0.962	0.342	6	1.349	0.931	9.829	4	1.426	0.745	0.904	6	0.309	1	9.929	6	2.128	0.662
ggt2 vs. hpr1-1		0.686	6	3.914	0.074	0.217	6	0.988	0.982	0.47	6	1.77	0.81	24.386	5	3.374	0.13	4.949	6	1.611	0.864	1.363	6	0.279	1
ggt2 vs. hpr1-2		0.518	6	2.77	0.375	0.555	6	2.374	0.55	0.0366	6	0.129	1	7.142	2	0.927	0.514	2.819	6	0.861	0.99	2.192	6	0.42	1
ggt1-1 vs. ggt1-2		0.0509	6	0.272	1	0.122	6	0.522	0.999	0.0712	6	0.251	1	1.404	2	0.182	0.898	0.305	6	0.0932	1	3.45	6	0.661	0.997
ggt1-1 vs. hpr1-1		0.538	6	2.77	0.375	0.339	6	1.395	0.921	0.128	6	0.483	0.999	15.961	3	1.994	0.341	3.74	6	1.099	0.971	5.116	6	0.944	0.985
ggt1-1 vs. hpr1-2		0.37	6	1.805	0.797	0.677	6	2.644	0.428	0.307	6	0.99	0.981	1.283	2	0.152	0.915	4.028	6	1.123	0.968	4.286	6	0.75	0.995
ggt1-2 vs. hpr1-1		0.589	6	3.359	0.178	0.461	6	2.102	0.674	0.199	6	0.678	0.997	14.557	2	2.014	0.158	4.045	6	1.317	0.937	8.566	6	1.75	0.817
ggt1-2 vs. hpr1-2		0.421	6	2.25	0.607	0.799	6	3.419	0.162	0.378	6	1.336	0.934	2.687	3	0.349	0.967	3.723	6	1.137	0.966	7.737	6	1.483	0.9
hpr1-1 vs. hpr1-2		0.168	6	0.867	0.99	0.338	6	1.392	0.922	0.507	6	1.722	0.827	17.244	4	2.154	0.429	7.768	6	2.283	0.592	0.829	6	0.153	1
WT vs. ggt2	LL	0.0882	6	0.527	0.999	0.207	6	0.991	0.981	0.119	6	0.47	1	3.145	3	0.456	0.944	0.11	6	0.0376	1	2.479	6	0.531	0.999
WT vs. ggt1-1		0.314	6	1.878	0.769	0.16	6	0.767	0.994	0.474	6	1.873	0.771	19.011	4	2.759	0.215	8.635	6	2.948	0.306	0.168	6	0.0359	1
WT vs. ggt1-2		0.119	6	0.713	0.996	0.144	6	0.688	0.997	0.0246	6	0.0971	1	0.79	2	0.115	0.936	8.017	6	2.737	0.388	2.873	6	0.616	0.998
WT vs. hpr1-1		0.0689	6	0.393	1	0.0116	6	0.0555	1	0.0981	6	0.37	1	1.398	3	0.193	0.99	2.878	6	0.937	0.986	6.023	6	1.231	0.953
WT vs. hpr1-2		0.0337	6	0.201	1	0.0032	6	0.0146	1	0.0221	6	0.0871	1	0.71	2	0.103	0.942	0.823	6	0.281	1	4.404	6	0.944	0.985
ggt2 vs. ggt1-1		0.402	6	2.405	0.536	0.0469	6	0.224	1	0.355	6	1.403	0.919	15.865	2	2.302	0.107	8.525	6	2.911	0.32	2.311	6	0.495	0.999
ggt2 vs. ggt1-2		0.0311	6	0.186	1	0.0632	6	0.303	1	0.0944	6	0.373	1	3.936	4	0.571	0.978	7.907	6	2.7	0.404	5.352	6	1.147	0.965
ggt2 vs. hpr1-1		0.0193	6	0.11	1	0.21	6	0.96	0.984	0.217	6	0.818	0.992	4.543	5	0.629	0.992	2.768	6	0.901	0.988	8.502	6	1.737	0.822
ggt2 vs. hpr1-2		0.122	6	0.728	0.996	0.219	6	1.047	0.976	0.0969	6	0.383	1	2.436	2	0.353	0.803	0.713	6	0.244	1	1.925	6	0.413	1
ggt1-1 vs. ggt1-2		0.433	6	2.591	0.452	0.0164	6	0.0783	1	0.45	6	1.776	0.808	19.801	5	2.874	0.26	0.618	6	0.211	1	3.041	6	0.652	0.997
ggt1-1 vs. hpr1-1		0.383	6	2.183	0.638	0.163	6	0.746	0.995	0.572	6	2.156	0.65	20.408	6	2.824	0.353	5.757	6	1.874	0.77	6.191	6	1.265	0.947
ggt1-1 vs. hpr1-2		0.28	6	1.676	0.843	0.172	6	0.822	0.992	0.452	6	1.786	0.804	18.301	3	2.656	0.152	7.812	6	2.667	0.418	4.237	6	0.908	0.987
ggt1-2 vs. hpr1-1		0.0504	6	0.287	1	0.147	6	0.671	0.997	0.123	6	0.462	1	0.608	2	0.0841	0.953	5.14	6	1.673	0.844	3.15	6	0.644	0.998
ggt1-2 vs. hpr1-2		0.153	6	0.915	0.987	0.155	6	0.744	0.995	0.00253	6	0.00999	1	1.5	3	0.218	0.987	7.194	6	2.456	0.512	7.278	6	1.56	0.879
hpr1-1 vs. hpr1-2		0.103	6	0.585	0.998	0.00839	6	0.0383	1	0.12	6	0.453	1	2.108	4	0.292	0.997	2.054	6	0.669	0.997	10.427	6	2.131	0.661
