# Supplementary material for: Growth in fluctuating light buffers plants against photorespiratory perturbations
Source: Nat Commun. 2023 Nov 3;14:7052. doi: 10.1038/s41467-023-42648-x (PMC10624928; doi:10.1038/s41467-023-42648-x)
Supplement: Supplementary file 5 — Supplementary Data 2 [file 41467_2023_42648_MOESM5_ESM.xlsx]

## Sheet: Sheet1
	Normalized on WT-FL												Normalized on Ponceau staining
	WT			ggt2			hpr1-1			ggt1-1			WT			ggt2			hpr1-1			ggt1-1
GGT1/2	FL	1d CL	5d CL	FL	1d CL	5d CL	FL	1d CL	5d CL	FL	1d CL	5d CL	FL	1d CL	5d CL	FL	1d CL	5d CL	FL	1d CL	5d CL	FL	1d CL	5d CL
M1	100	83.606	76.107	82.3249	83.6442	82.5041	53.9699	137.793	66.6942	6.88284	8.24992	5.99616	1	0.759647	0.745534	0.811553	0.958616	1.01729	1.01952	1.35763	0.873602	0.080556	0.0804974	0.0673281
M2	100	74.9152	107.551	78.6576	94.3299	101.836	68.256	135.82	72.6343	7.7389	9.38219	9.68065	1	0.893811	1.34417	0.94626	1.35319	1.18124	1.41886	1.51283	1.15791	0.0919136	0.106558	0.1152
M3	100	105.372	109.196	105.599	110.752	101.297	95.8837	110.88	101.25	14.4367	19.9732	17.6429	1	1.06119	1.11477	1.11368	1.16419	1.06445	1.11849	1.14453	1.3073	0.160461	0.189049	0.172681
M4	100	108.216	101.336	113.206	118.447	110.326	91.5563	132.874	94.9128	8.81762	19.8089	19.0982	1	1.0784	1.06683	1.07137	1.18056	1.07838	1.09541	1.31997	1.23239	0.0922207	0.20129	0.196907
M5	100	95.9776	85.8119	90.6582	65.6324	75.6923	107.944	98.378	38.0648	1.3674	0.0773304	0.393676	1	1.12161	0.853756	0.940821	0.621192	0.804359	1.37893	0.994422	0.59122	0.0151712	0.000905408	0.00454031
M6	100	120.995	148.501	131.545	132.8	122.023	135.403	125.752	80.741	7.84704	4.73311	3.46083	1	1.51402	1.66563	1.48347	1.48394	1.4754	1.73198	1.74591	1.613	0.104055	0.0647721	0.050176
M7	100	93.8067	100.141	117.257	110.94	101.433	113.055	100.311	64.1088	3.12756	2.77655	3.30836	1	1.04509	1.13578	1.17895	1.18646	1.09034	1.42209	1.13099	1.05478	0.0368047	0.0367472	0.0466292
Average													1	1.06768	1.13235	1.07802	1.13545	1.10164	1.31218	1.31518	1.1186	0.083026	0.0971169	0.0933517
SD													9.3831e-17	0.216435	0.283122	0.201098	0.259133	0.186538	0.23124	0.236751	0.301605	0.0436687	0.0692986	0.065581
Statistical analysis													a	a	a	a	a	a	a*	a	a	a*	a*	a*
	WT			ggt2			hpr1-1			ggt1-1			WT			ggt2			hpr1-1			ggt1-1
HPR1	FL	1d CL	5d CL	FL	1d CL	5d CL	FL	1d CL	5d CL	FL	1d CL	5d CL	FL	1d CL	5d CL	FL	1d CL	5d CL	FL	1d CL	5d CL	FL	1d CL	5d CL
M8	100	98.3396	77.9534	85.3427	89.4732	86.8416	N.D.	N.D.	N.D.	82.4298	92.6745	85.2599	1	1.05757	0.872326	0.922411	0.99527	0.90619	N.D.	N.D.	N.D.	0.922776	1.0078	1.01681
M9	100	137.5	98.1153	136.865	93.7689	122.04	N.D.	N.D.	N.D.	132.169	180.294	129.198	1	1.41292	1.05584	1.4785	0.874293	1.39875	N.D.	N.D.	N.D.	1.36527	1.84976	1.3752
M10	100	116.886	92.3196	88.5677	95.0688	58.504	N.D.	N.D.	N.D.	80.9091	104.843	112.643	1	1.1952	0.954766	0.850846	1.02317	0.633417	N.D.	N.D.	N.D.	0.870135	0.995376	1.19254
M11	100	98.9408	105.982	108.259	113.334	66.5947	N.D.	N.D.	N.D.	115.912	139.433	91.1082	1	1.03939	1.14455	1.10519	1.16171	0.684704	N.D.	N.D.	N.D.	1.1182	1.41168	1.07805
M12	100	88.0613	93.3052	92.3094	102.718	71.2575	N.D.	N.D.	N.D.	99.2439	90.053	76.0399	1	0.903402	0.952162	0.959105	1.04156	0.70752	N.D.	N.D.	N.D.	1.13132	1.00331	1.04159
M13	100	100.836	114.024	125.527	111.147	107.426	N.D.	N.D.	N.D.	120.233	80.629	105.788	1	1.10578	1.20059	1.29848	1.22041	1.19638	N.D.	N.D.	N.D.	1.47726	1.01064	1.34427
Average													1	1.11904	1.03004	1.10242	1.05274	0.921161	N.D.	N.D.	N.D.	1.14749	1.2131	1.17474
SD													0	0.157567	0.115087	0.222153	0.112644	0.285312	N.D.	N.D.	N.D.	0.217837	0.32128	0.142164
Statistical analysis													a	a	a	a	a	a	a	a	a	a	a	a
	WT			ggt2			hpr1-1			ggt1-1			WT			ggt2			hpr1-1			ggt1-1
tAPX	FL	1d CL	5d CL	FL	1d CL	5d CL	FL	1d CL	5d CL	FL	1d CL	5d CL	FL	1d CL	5d CL	FL	1d CL	5d CL	FL	1d CL	5d CL	FL	1d CL	5d CL
M1	100	83.164	72.3354	56.6794	62.3271	78.8018	27.3623	145.983	67.0418	93.5645	113.573	74.8959	1	0.755631	0.708588	0.558741	0.714308	0.97164	0.51689	1.43832	0.878156	1.09507	1.10817	0.840972
M2	100	82.9796	89.9526	91.8384	103.507	131.405	35.4297	177.922	84.1737	93.5258	122.171	138.785	1	0.990028	1.12422	1.10483	1.48484	1.52422	0.736489	1.98179	1.34187	1.11079	1.38755	1.65153
M3	100	84.5803	106.111	106.124	107.768	104.453	55.3423	153.313	66.1631	63.6548	76.5689	102.135	1	0.851794	1.08327	1.11922	1.13282	1.09761	0.645573	1.58253	0.854273	0.707511	0.724734	0.999653
M4	100	94.1321	85.5532	114.054	73.5953	111.798	51.5704	187.232	117.999	83.1001	115.564	270.227	1	0.938053	0.900678	1.07939	0.73352	1.09276	0.617003	1.85996	1.53215	0.869117	1.17432	2.78611
M8	100	51.435	67.3889	65.7857	56.6819	62.6967	49.8531	117.899	63.5376	61.1446	68.2204	38.5532	1	0.553144	0.754106	0.711033	0.630511	0.654238	0.670258	1.19039	0.814606	0.684494	0.741874	0.459785
Average													1	0.81773	0.914173	0.914643	0.939199	1.0681	0.637243	1.6106	1.08421	0.893396	1.02733	1.34761
SD													0	0.154394	0.1678	0.233789	0.323536	0.279325	0.0719774	0.28531	0.294975	0.1826	0.257274	0.8158
Statistical analysis													a	a	a	a	a	a	a	b*	ab	a	a	a
	WT			ggt2			hpr1-1			ggt1-1			WT			ggt2			hpr1-1			ggt1-1
sAPX	FL	1d CL	5d CL	FL	1d CL	5d CL	FL	1d CL	5d CL	FL	1d CL	5d CL	FL	1d CL	5d CL	FL	1d CL	5d CL	FL	1d CL	5d CL	FL	1d CL	5d CL
M1	100	99.1763	112.314	68.0679	84.6702	109.322	73.4452	259.941	236.607	201.809	237.635	243.396	1	0.901119	1.10021	0.671008	0.970375	1.34796	1.38742	2.56112	3.09922	2.36195	2.31869	2.73299
M2	100	103.309	119.779	99.6845	89.077	114.003	40.8656	192.138	194.657	159.483	161.395	255.986	1	1.23257	1.49699	1.19922	1.27784	1.32237	0.849485	2.14014	3.10316	1.89415	1.83303	3.04623
M3	100	81.3561	98.6187	88.4638	91.617	119.557	54.0065	147.877	150.942	87.9537	97.9137	245.478	1	0.819324	1.00679	0.932972	0.963048	1.25633	0.629991	1.52642	1.94891	0.977587	0.926765	2.40263
M4	100	92.5729	76.068	103.484	73.0894	89.2833	52.8392	185.494	187.88	112.735	128.801	140.078	1	0.922515	0.80082	0.979351	0.728479	0.872699	0.632184	1.84269	2.43952	1.17906	1.30883	1.44424
M8	100	82.004	68.2455	47.0629	41.5097	61.7081	64.5968	141.801	136.383	84.5851	108.463	119.847	1	0.881889	0.763691	0.508671	0.46174	0.643923	0.868482	1.43171	1.74854	0.946904	1.1795	1.4293
Average													1	0.951484	1.0337	0.858243	0.880295	1.08866	0.873513	1.90042	2.46787	1.47193	1.51336	2.21108
SD													0	0.144705	0.26341	0.242393	0.272484	0.280856	0.276495	0.413976	0.56387	0.561465	0.499625	0.664196
Statistical analysis													a	a	a	a	a	a	a	b*	b*	a	a	b*
	WT			ggt2			hpr1-1			ggt1-1			WT			ggt2			hpr1-1			ggt1-1
p+cAPX	FL	1d CL	5d CL	FL	1d CL	5d CL	FL	1d CL	5d CL	FL	1d CL	5d CL	FL	1d CL	5d CL	FL	1d CL	5d CL	FL	1d CL	5d CL	FL	1d CL	5d CL
M1	100	139.573	220.041	107.753	88.8	254.216	64.4652	305.986	658.717	213.654	499.858	498.692	1	1.26816	2.15549	1.06222	1.0177	3.13453	1.21778	3.01478	8.62828	2.50058	4.87729	5.59958
M2	100	138.568	206.7	78.1749	104.352	312.422	47.8957	369.376	588.829	201.522	519.348	665.774	1	1.65326	2.58333	0.940452	1.49696	3.62391	0.995623	4.1143	9.3869	2.39345	5.89847	7.92271
M3	100	105.343	152.992	98.8098	102.552	185.872	33.3597	219.625	338.124	99.8757	273.671	390.871	1	1.06089	1.56188	1.04208	1.078	1.95318	0.389144	2.26702	4.36573	1.1101	2.59033	3.82568
M4	100	148.705	155.332	96.133	119.761	232.809	36.7701	278.5	513.975	150.059	361.245	524.521	1	1.48188	1.63528	0.909786	1.19365	2.27558	0.439928	2.76661	6.67369	1.56942	3.67083	5.40795
M8	100	120.722	138.556	81.5665	92.6357	151.233	72.2081	156.484	335.167	101.889	203.238	243.228	1	1.29827	1.55049	0.881596	1.03045	1.57811	0.970813	1.57997	4.29713	1.14062	2.21014	2.90073
Average													1	1.35249	1.8973	0.967228	1.16335	2.51306	0.802658	2.74854	6.67035	1.74283	3.84941	5.13133
SD													0	0.201139	0.409569	0.0720787	0.177975	0.756863	0.328758	0.840708	2.10507	0.598426	1.38272	1.7186
Statistical analysis													a	a	a	a	a	a	a	b	c*	a	b*	b*
	WT			ggt2			hpr1-1			ggt1-1
P.R.	FL	1d CL	5d CL	FL	1d CL	5d CL	FL	1d CL	5d CL	FL	1d CL	5d CL
M1	100	110.059	102.084	101.441	87.2552	81.1018	52.9365	101.495	76.3439	85.4417	102.487	89.0588
M2	100	83.8154	80.0131	83.1248	69.7093	86.2111	48.1063	89.7785	62.7288	84.1975	88.0479	84.0337
M3	100	99.2967	97.9538	94.8193	95.1323	95.1635	85.7258	96.8784	77.4497	89.9701	105.651	102.17
M4	100	100.348	94.9876	105.665	100.332	102.307	83.582	100.665	77.0152	95.6144	98.4097	96.9907
M5	100	85.5715	100.511	96.3607	105.656	94.1026	78.281	98.9298	64.3835	90.1312	85.4094	86.707
M6	100	79.9162	89.1561	88.6736	89.4914	82.705	78.1781	72.0264	50.0564	75.4124	73.0732	68.9738
M7	100	89.7592	88.169	99.4584	93.5045	93.0287	79.4991	88.6935	60.7794	84.9772	75.5579	70.9504
M8	100	92.9867	89.3627	92.5214	89.8984	95.8315	74.379	99.0427	77.9979	89.3281	91.9568	83.8506
M9	100	97.3161	92.9267	92.5706	107.251	87.2491	74.5131	106.557	76.5481	96.8082	97.4688	93.9484
M10	100	97.7965	96.6935	104.094	92.9157	92.3625	83.3795	103.134	82.6878	92.9845	105.33	94.457
M11	100	95.1909	92.5969	97.9552	97.5577	97.2606	89.9942	111.167	78.8462	103.66	98.771	84.5121
M12	100	97.4774	97.993	96.2453	98.6202	100.714	90.2242	83.6017	70.0652	87.7238	89.7563	73.0039
M13	100	91.1892	94.973	96.6722	91.0734	89.792	83.4577	79.0818	56.9421	81.3897	79.7799	78.6953
