# Supplementary material for: Growth in fluctuating light buffers plants against photorespiratory perturbations
Source: Nat Commun. 2023 Nov 3;14:7052. doi: 10.1038/s41467-023-42648-x (PMC10624928; doi:10.1038/s41467-023-42648-x)
Supplement: Supplementary file 6 — Supplementary Data 3 [file 41467_2023_42648_MOESM6_ESM.xlsx]

## Sheet: Sheet1
	Normalized on WT-CL												Normalized on Ponceau staining
	WT			hpr1-2			ggt2			ggt1-2			WT			hpr1-2			ggt2			ggt1-2
GGT1/2	CL	1d FL	5d FL	CL	1d FL	5d FL	CL	1d FL	5d FL	CL	1d FL	5d FL	CL	1d FL	5d FL	CL	1d FL	5d FL	CL	1d FL	5d FL	CL	1d FL	5d FL
M1	100	87.7882	83.7351	95.2571	107.373	91.5597	84.2671	89.3152	97.1114	2.02858	4.23085	3.97496	1	0.890289	0.680928	0.938064	0.945462	0.781643	0.71329	0.881071	0.850777	0.0205376	0.032794	0.034611
M2	100	101.67	115.758	102.581	117.799	146.436	79.8977	58.2276	88.155	9.44303	12.8788	13.3627	1	0.841402	0.920536	1.07636	1.07158	1.3641	0.765868	0.532436	0.742251	0.106976	0.133476	0.12756
M3	100	74.6219	93.5288	74.0478	88.2477	83.247	70.7485	75.1491	90.756	23.0045	33.4136	36.6458	1	0.746544	0.843418	0.85068	0.87728	0.830007	0.68022	0.783232	0.875275	0.286011	0.363199	0.371077
M4	100	67.7676	67.5446	94.6044	78.8719	113.947	98.0636	102.702	137.783	8.3043	10.3647	9.11585	1	0.788727	0.754986	1.29035	0.98391	1.23382	1.05864	1.18064	1.43778	0.107202	0.126419	0.110185
M5	100	92.0753	182.995	112.639	195.643	141.342	115.597	137.525	95.4556	7.79958	6.16629	6.44404	1	0.967893	1.3856	1.94258	1.83293	1.61509	1.23412	1.31222	1.08281	0.0994017	0.089879	0.081166
M6	100	124.653	155.639	103.187	107.702	91.3258	79.8087	69.1976	66.0381	0.911939	0.662755	0.402493	1	1.06911	1.49218	1.09166	1.11676	0.665194	0.727039	0.589405	0.523652	0.00977952	0.0063236	0.00338174
Average													1	0.883993	1.01294	1.19828	1.13799	1.08164	0.863196	0.879834	0.918757	0.104985	0.125349	0.12133
SD													0	0.108879	0.311608	0.359913	0.320568	0.345027	0.208065	0.286301	0.285794	0.0903752	0.115925	0.11943
Statistical analysis													a	a	a	a	a	a	a	a	a	a*	a*	a*
	WT			hpr1-2			ggt2			ggt1-2			WT			hpr1-2			ggt2			ggt1-2
HPR1	CL	1d FL	5d FL	CL	1d FL	5d FL	CL	1d FL	5d FL	CL	1d FL	5d FL	CL	1d FL	5d FL	CL	1d FL	5d FL	CL	1d FL	5d FL	CL	1d FL	5d FL
M7	100	91.7463	151.071	N.D.	N.D.	N.D.	87.8074	83.2581	93.7844	88.5327	96.4389	125.78	1	0.929646	1.27031	N.D.	N.D.	N.D.	0.609939	0.70318	0.903389	0.923771	1.03137	0.905526
M8	100	129.307	208.553	N.D.	N.D.	N.D.	95.5667	95.7498	114.979	94.6947	119.194	126.543	1	1.09862	1.44017	N.D.	N.D.	N.D.	0.98549	0.889023	0.966063	1.13855	1.34055	1.07079
M9	100	145.808	191.183	N.D.	N.D.	N.D.	120.703	116.221	130.321	112.987	147.863	142.663	1	1.70714	1.8155	N.D.	N.D.	N.D.	1.44922	1.6731	1.74949	1.83587	1.97014	1.99858
M10	100	156.276	210.395	N.D.	N.D.	N.D.	131.189	117.827	152.956	132.032	160.947	143.96	1	1.3266	2.3859	N.D.	N.D.	N.D.	1.20329	0.881508	1.4255	0.926192	1.28819	1.39592
M11	100	113.599	187.481	N.D.	N.D.	N.D.	138.501	145.212	151.39	127.552	164.382	125.363	1	1.07159	1.42944	N.D.	N.D.	N.D.	1.31485	1.5346	1.38729	1.31266	1.56995	1.26291
M12	100	143.073	240.941	N.D.	N.D.	N.D.	179.27	118.31	155.861	133.482	169.594	126.457	1	1.43807	1.95739	N.D.	N.D.	N.D.	1.89651	1.24652	1.67005	1.58133	1.66807	1.32029
Average													1	1.26194	1.71645	N.D.	N.D.	N.D.	1.24322	1.15465	1.3503	1.2864	1.47805	1.32567
SD													4.53247e-17	0.260362	0.381612	N.D.	N.D.	N.D.	0.396529	0.35837	0.320412	0.334837	0.300327	0.342343
Statistical analysis													a	a	a	a	a	a	a	a	a	a	a	a
	WT			hpr1-2			ggt2			ggt1-2			WT			hpr1-2			ggt2			ggt1-2
tAPX	CL	1d FL	5d FL	CL	1d FL	5d FL	CL	1d FL	5d FL	CL	1d FL	5d FL	CL	1d FL	5d FL	CL	1d FL	5d FL	CL	1d FL	5d FL	CL	1d FL	5d FL
M3	100	105.564	117.151	103.603	153.985	183.177	118.059	107.839	136.283	71.2011	86.0107	116.176	1	1.0561	1.05644	1.19022	1.53079	1.82635	1.13509	1.12394	1.31435	0.885232	0.934919	1.1764
M4	100	147.998	114.817	104.829	150.583	103.46	80.306	120.862	124.436	94.5628	117.783	96.5625	1	1.72251	1.28338	1.42982	1.8785	1.12027	0.866934	1.3894	1.2985	1.22074	1.43662	1.16717
M6	100	123.827	208.302	143.727	218.931	122.977	116.618	130.717	131.538	88.4369	125.015	100.927	1	1.06202	1.99708	1.52055	2.2701	0.895734	1.06236	1.11341	1.04303	0.948386	1.19282	0.847986
M9	100	147.825	248.445	112.591	120.662	113.513	91.1212	109.374	139.823	95.6863	117.209	115.457	1	1.73076	2.35926	1.46046	1.31262	1.24923	1.09404	1.57454	1.87705	1.55476	1.5617	1.61745
M10	100	126.707	212.83	86.4904	182.377	149.657	179.029	122.638	141.241	117.388	163.086	138.552	1	1.07559	2.41351	0.771428	1.57305	1.36997	1.64208	0.917501	1.31632	0.823471	1.30531	1.34348
M11	100	94.6146	177.554	122.635	140.536	142.455	128.134	117.367	162.718	94.0094	125.853	113.751	1	0.892505	1.35375	1.21036	1.26507	1.39302	1.21643	1.24033	1.4911	0.967463	1.20197	1.14592
M12	100	124.54	245.653	110.556	142.299	143.97	106.442	106.291	160.789	109.199	123.411	119.236	1	1.25179	1.99567	1.39012	1.41332	1.69614	1.12606	1.1199	1.72286	1.29366	1.21382	1.2449
M13	100	140.65	206.593	158.672	204.178	197.69	154.169	128.851	177.799	117.595	155.759	135.232	1	1.48236	1.7292	1.91135	2.16111	2.15499	1.64955	1.43346	1.91452	1.47398	1.66495	1.30734
Average													1	1.2559	1.77987	1.28185	1.60621	1.36439	1.16329	1.21129	1.4376	1.0991	1.26388	1.22047
SD													4.19625e-17	0.312891	0.504605	0.238008	0.329819	0.296844	0.219434	0.198706	0.262484	0.24554	0.185108	0.214612
Statistical analysis													a	a	b	a	a	a	a	a	a	a	a	a*
	WT			hpr1-2			ggt2			ggt1-2			WT			hpr1-2			ggt2			ggt1-2
sAPX	CL	1d FL	5d FL	CL	1d FL	5d FL	CL	1d FL	5d FL	CL	1d FL	5d FL	CL	1d FL	5d FL	CL	1d FL	5d FL	CL	1d FL	5d FL	CL	1d FL	5d FL
M3	100	114.235	147.437	217.475	263.99	269.531	176.177	159.235	171.722	364.83	491.412	346.297	1	1.14285	1.32955	2.49841	2.62435	2.68734	1.69387	1.65961	1.65613	4.53587	5.34156	3.50661
M4	100	105.934	138.955	145.123	260.401	112.208	79.1236	152.887	126.468	281.016	332.042	175.18	1	1.23294	1.55318	1.9794	3.24845	1.215	0.85417	1.75756	1.3197	3.62771	4.04994	2.11743
M6	100	96.606	131.524	173.267	266.353	108.569	117.122	97.3339	116.159	177.562	221.281	122.574	1	0.828559	1.26099	1.83307	2.76182	0.790789	1.06695	0.829063	0.921089	1.90415	2.11133	1.02987
M9	100	200.014	284.423	224.467	222.484	213.286	154.491	139.65	145.432	270.872	323.711	231.754	1	2.3418	2.70091	2.91166	2.42028	2.34725	1.85489	2.01038	1.95234	4.40127	4.31316	3.24667
M10	100	120.274	214.95	222.126	278.545	251.883	243.416	159.169	136.049	345.182	395.403	202.203	1	1.02098	2.43754	1.98119	2.40252	2.30575	2.23265	1.1908	1.26793	2.42143	3.16473	1.96068
M11	100	121.463	167.046	210.715	246.263	260.944	145.292	137.407	137.866	276.139	439.314	219.278	1	1.14577	1.27363	2.07967	2.21679	2.55168	1.37933	1.45212	1.26336	2.84178	4.19571	2.209
M12	100	127.043	196.483	168.017	200.716	145.431	137.618	131.106	114.109	314.964	305.868	170.23	1	1.27695	1.59622	2.11263	1.99352	1.71334	1.45586	1.38134	1.22268	3.7313	3.0084	1.7773
M13	100	129.32	139.185	221.236	250.604	181.911	110.458	93.0671	123.016	222.015	294.164	154.579	1	1.36294	1.16499	2.66498	2.6525	1.98298	1.18186	1.03536	1.32462	2.78283	3.14439	1.49437
Average													1	1.28426	1.736	2.19943	2.52396	1.94445	1.50539	1.4687	1.37189	3.35193	3.74069	2.26394
SD													4.19625e-17	0.453121	0.545214	0.348221	0.376592	0.66867	0.434453	0.360075	0.309034	0.921565	0.979503	0.79158
Statistical analysis													a	a	a	a*	a*	a	a	a	a	b*	b*	a
	WT			hpr1-2			ggt2			ggt1-2			WT			hpr1-2			ggt2			ggt1-2
p+cAPX	CL	1d FL	5d FL	CL	1d FL	5d FL	CL	1d FL	5d FL	CL	1d FL	5d FL	CL	1d FL	5d FL	CL	1d FL	5d FL	CL	1d FL	5d FL	CL	1d FL	5d FL
M3	100	73.4105	45.0762	140.518	111.37	86.228	89.5234	57.7232	35.122	198.19	178.145	96.674	1	0.734424	0.406485	1.61431	1.10715	0.859728	0.860733	0.601613	0.338726	2.46407	1.9364	0.978923
M4	100	86.3708	60.1075	238.727	157.093	100.532	126.798	112.471	49.9446	285.849	250.744	150.37	1	1.00524	0.671857	3.25611	1.95971	1.08856	1.36884	1.29294	0.521175	3.6901	3.05835	1.81755
M6	100	113.613	101.54	285.56	229.174	112.304	147.168	98.1164	57.9907	323.603	273.171	131.454	1	0.974425	0.973511	3.02107	2.37631	0.817993	1.34067	0.835727	0.45984	3.47028	2.60643	1.10448
M9	100	110.683	89.3733	249.247	162.861	105.457	113.181	81.872	35.6807	176.019	157.165	118.109	1	1.29589	0.8487	3.23309	1.77168	1.16057	1.3589	1.17862	0.478994	2.86005	2.09408	1.65461
M10	100	119.514	103.969	288.417	215.045	168.531	177.527	94.6222	51.7356	314.254	313.843	152.194	1	1.01453	1.17901	2.57246	1.85482	1.54275	1.62831	0.707902	0.482158	2.20447	2.51194	1.47576
M11	100	76.8232	107.263	234.781	250.401	133.603	134.132	76.0297	56.849	246.942	225.603	135.474	1	0.724678	0.817822	2.31719	2.25404	1.30645	1.27338	0.80348	0.520946	2.54131	2.15465	1.36476
M12	100	91.737	87.1477	330.517	238.049	173.703	167.129	128.465	86.3767	453.384	347.003	204.635	1	0.922074	0.707983	4.1559	2.36431	2.04642	1.76807	1.35352	0.925526	5.37113	3.41299	2.13652
M13	100	80.4042	68.2095	245.983	172.932	131.598	111.369	73.2697	66.5211	239.052	240.132	135.938	1	0.847406	0.57092	2.96308	1.83039	1.43453	1.1916	0.815117	0.716291	2.99638	2.56683	1.31416
Average													1	0.953038	0.800767	2.88145	1.95543	1.26035	1.37127	0.967685	0.532481	3.22877	2.53926	1.50466
SD													4.19625e-17	0.179448	0.225573	0.749023	0.41352	0.395587	0.265879	0.279035	0.170276	1.00736	0.499665	0.373513
Statistical analysis													a	a	a	c*	b*	a	b	ab	a	c*	b*	a*
	WT			hpr1-2			ggt2			ggt1-2
Ponceau-stained	CL	1d FL	5d FL	CL	1d FL	5d FL	CL	1d FL	5d FL	CL	1d FL	5d FL
M1	100	98.6064	122.972	101.546	113.567	117.138	118.139	101.371	114.144	98.7739	129.013	114.847
M2	100	120.834	125.751	95.3039	109.931	107.349	104.323	109.361	118.767	88.2722	96.4876	104.757
M3	100	99.9565	110.893	87.0453	100.592	100.297	104.008	95.9474	103.689	80.4322	91.9979	98.7555
M4	100	85.9202	89.4647	73.3167	80.1617	92.3529	92.6321	86.9884	95.8308	77.4637	81.9867	82.7324
M5	100	95.1297	132.07	57.9844	106.738	87.513	93.6675	104.804	88.1552	78.4653	68.6065	79.3933
M6	100	116.595	104.303	94.5228	96.441	137.292	109.772	117.402	126.111	93.2499	104.806	119.019
M7	100	98.6895	118.924	88.2539	99.7686	126.972	143.961	118.402	103.814	95.8384	93.5052	138.903
M8	100	117.699	144.812	79.5642	106.875	106.432	96.9737	107.702	119.018	83.1712	88.9146	118.177
M9	100	85.4106	105.306	77.0924	91.9247	90.8665	83.2886	69.4646	74.491	61.544	75.052	71.3822
M10	100	117.802	88.1829	112.117	115.938	109.241	109.025	133.666	107.3	142.553	124.941	103.129
M11	100	106.01	131.157	101.322	111.09	102.264	105.336	94.6255	109.126	97.1711	104.705	99.2656
M12	100	99.4898	123.093	79.5296	100.684	84.8812	94.5264	94.9119	93.3271	84.4113	101.671	95.7798
M13	100	94.8827	119.473	83.0159	94.4784	91.736	93.4612	89.8885	92.8689	79.7803	93.552	103.441
