# Supplementary material for: Growth in fluctuating light buffers plants against photorespiratory perturbations
Source: Nat Commun. 2023 Nov 3;14:7052. doi: 10.1038/s41467-023-42648-x (PMC10624928; doi:10.1038/s41467-023-42648-x)
Supplement: Supplementary file 7 — Supplementary Data 4 [file 41467_2023_42648_MOESM7_ESM.xlsx]

## Sheet: Sheet1
Metabolite	Time after light shift or corresponding time point in controls [h]	Genotype	FL control			FL to CL shift			CL control			CL to FL shift
			Concen-tration [ng/mg]	SD	n	Concen-tration [ng/mg]	SD	n	Concen-tration [ng/mg]	SD	n	Concen-tration [ng/mg]	SD	n
Alanine	-22	WT	29.7669	11.7555	4	34.2268	14.1572	4	28.9231	10.3365	4	29.089	9.1411	4
Alanine	3	WT	26.3874	7.25616	3	27.0989	1.33087	3	24.3401	4.88674	4	31.9181	12.5142	4
Alanine	27	WT	31.4867	13.1227	4	22.8307	6.99863	4	24.5746	1.78632	4	43.7369	14.5612	4
Alanine	75	WT	37.1407	12.2549	4	39.9792	23.3047	4	28.0045	1.66289	3	34.4849	11.7368	4
Alanine	123	WT	37.2404	13.9566	4	24.8456	10.1305	4	31.9142	4.74994	4	32.8443	15.5995	4
Alanine	-22	ggt1-1	47.208	21.5144	4	49.8049	26.4869	4	23.0112	5.40258	4	23.7485	5.71543	4
Alanine	3	ggt1-1	44.3421	13.2042	4	25.1428	3.05885	3	31.7015	6.92067	4	21.1269	7.2618	4
Alanine	27	ggt1-1	21.8369	2.73723	3	44.4681	23.661	4	26.7645	6.4947	4	20.8869	2.35961	4
Alanine	75	ggt1-1	33.5085	8.73725	4	44.831	7.45546	4	25.8012	9.15685	4	25.3781	4.95025	4
Alanine	123	ggt1-1	28.732	7.20145	4	25.9822	4.80196	4	35.7288	10.4788	4	40.0732	16.4601	4
Alanine	-22	ggt1-2	60.3084	7.37848	3	48.055	16.8511	4	28.6638	2.89189	4	42.3231	2.53403	3
Alanine	3	ggt1-2	45.1209	22.2227	4	24.9064	4.16515	4	24.207	0.729219	3	24.8683	2.7574	3
Alanine	27	ggt1-2	42.8882	5.62226	4	42.4897	21.3513	4	23.0781	7.55418	4	24.8874	4.85383	4
Alanine	75	ggt1-2	47.7857	19.7418	4	39.0401	4.62706	3	43.4698	7.76858	4	32.3627	11.7306	4
Alanine	123	ggt1-2	26.6493	8.65543	3	34.6145	13.9185	3	27.4983	4.26808	3	35.3799	3.1452	3
Alanine	-22	ggt2	40.2813	12.7269	4	26.1471	2.76468	3	28.8444	14.1265	4	49.002	10.9834	4
Alanine	3	ggt2	50.6344	15.1599	4	33.5246	10.4471	4	37.7676	10.0281	4	30.0864	3.35292	4
Alanine	27	ggt2	28.0792	9.5911	4	31.0829	7.65165	4	42.0623	16.8116	4	29.5974	5.93119	4
Alanine	75	ggt2	23.1953	2.08033	3	28.2277	0.81101	3	37.2667	6.14356	4	45.2074	15.0847	4
Alanine	123	ggt2	43.3579	12.2137	4	17.6984	3.56524	4	32.4254	10.5801	4	27.945	9.62986	4
Alanine	-22	hpr1-1	17.6795	0.839866	3	18.766	8.1503	4	20.5235	4.52995	4	19.6258	6.47555	4
Alanine	3	hpr1-1	18.3711	6.36446	4	9.02903	0.574	3	18.3745	2.05555	4	16.447	5.1941	4
Alanine	27	hpr1-1	14.7612	2.71631	4	10.5416	2.74585	4	10.4017	1.09792	3	19.7365	6.25682	4
Alanine	75	hpr1-1	13.7859	0.568942	3	12.3149	0.302288	3	12.5339	2.26681	4	23.7727	8.27325	4
Alanine	123	hpr1-1	13.9159	3.13186	4	10.5761	0.795198	4	15.3087	2.87085	4	17.2148	8.13595	4
Alanine	-22	hpr1-2	20.0624	3.08824	4	18.125	4.56517	3	18.0475	4.99982	4	13.1276	1.10588	3
Alanine	3	hpr1-2	16.5607	3.88939	4	9.76767	2.25345	4	15.8741	5.97755	4	24.1925	7.40473	4
Alanine	27	hpr1-2	18.0637	5.21225	4	10.8323	1.81778	4	12.3559	3.02798	3	16.1226	2.56611	4
Alanine	75	hpr1-2	15.5042	2.99525	4	13.0722	1.02718	4	14.7029	4.13112	4	22.9566	6.29629	4
Alanine	123	hpr1-2	12.1959	1.89506	4	11.1002	0.789298	3	11.5422	2.95389	4	20.3104	0.549591	3
Asparagine	-22	WT	10.08	0.838041	3	10.6969	1.41735	4	21.7367	1.85595	3	14.559	3.4536	4
Asparagine	3	WT	10.4375	0.0759952	3	10.3975	0.633722	3	21.5501	4.9034	4	11.5971	1.28026	4
Asparagine	27	WT	9.76463	0.475994	3	14.1804	2.48052	4	15.1165	0.962712	3	10.1629	1.39398	4
Asparagine	75	WT	10.8793	1.11182	4	10.8574	0.920403	3	11.0254	0.913622	4	9.22797	0.53837	4
Asparagine	123	WT	10.3865	0.828474	4	13.7588	2.06877	4	10.8208	0.287045	4	9.20549	1.1689	4
Asparagine	-22	ggt1-1	9.17659	0.136704	3	9.34354	0.714169	4	12.2522	0.441942	3	13.1347	1.93014	4
Asparagine	3	ggt1-1	9.708	0.383968	4	9.54512	0.450585	3	10.9585	0.0985107	3	14.1278	2.58528	4
Asparagine	27	ggt1-1	9.42158	0.651372	3	13.6651	0.367118	3	11.2749	1.30394	4	11.9773	1.14761	4
Asparagine	75	ggt1-1	8.92769	0.616878	3	13.633	0.933086	4	9.99837	0.871252	4	11.5241	0.277592	3
Asparagine	123	ggt1-1	9.42752	0.584656	4	14.1329	1.89166	4	9.43379	0.728089	4	8.53225	0.169022	3
Asparagine	-22	ggt1-2	11.291	2.01235	4	9.68955	0.473169	4	11.9125	0.384729	4	10.5326	0.247753	3
Asparagine	3	ggt1-2	10.6758	0.515319	4	10.1067	0.307393	4	11.1883	1.34784	3	13.7242	3.62529	3
Asparagine	27	ggt1-2	9.86844	0.811034	4	13.9015	2.25458	4	10.5032	0.426507	4	9.71799	0.754775	3
Asparagine	75	ggt1-2	9.37135	0.299112	4	12.0459	0.76121	3	9.02193	0.258538	4	9.24552	0.389985	3
Asparagine	123	ggt1-2	9.74095	0.407038	4	11.8137	0.627636	3	8.86124	0.201065	4	9.13102	0.236894	4
Asparagine	-22	ggt2	10.9167	1.40802	4	10.1689	0.522985	4	17.2598	2.18097	4	11.1649	1.07578	4
Asparagine	3	ggt2	9.76425	0.259058	3	10.7885	0.84294	4	12.2983	0.613721	3	11.5538	0.830785	4
Asparagine	27	ggt2	12.1526	1.63193	4	11.6253	1.06877	4	10.7899	0.56894	4	11.0893	1.25139	4
Asparagine	75	ggt2	11.1466	0.829233	4	13.0352	2.05032	4	9.89058	0.656338	4	8.93768	0.341452	4
Asparagine	123	ggt2	10.6154	1.28952	4	13.9273	0.884632	4	9.49055	0.44494	3	8.54839	0.244494	3
Asparagine	-22	hpr1-1	11.478	0.481199	3	11.4048	0.373534	4	12.7117	1.24088	3	11.0828	0.456264	4
Asparagine	3	hpr1-1	10.8656	0.422581	4	12.9774	0.277895	3	12.4798	1.79	4	11.6441	0.354188	3
Asparagine	27	hpr1-1	10.0883	0.950661	4	15.1058	2.79611	4	12.9373	1.68164	4	9.59258	0.630461	4
Asparagine	75	hpr1-1	10.6228	0.542243	3	15.8134	1.61823	4	11.9941	1.01982	4	9.10416	0.844142	4
Asparagine	123	hpr1-1	10.1231	0.630016	3	17.3848	1.82066	4	10.3014	0.650106	4	8.60523	0.346836	4
Asparagine	-22	hpr1-2	10.9457	0.672404	4	10.7974	0.756077	3	14.5936	1.79677	4	17.9306	3.20242	4
Asparagine	3	hpr1-2	11.2037	0.542631	4	11.4913	0.699884	4	18.1275	0.718019	3	15.8553	4.23851	4
Asparagine	27	hpr1-2	10.2973	1.00151	4	12.9184	0.0724217	3	13.7966	3.12007	4	10.4922	1.32917	4
Asparagine	75	hpr1-2	10.4053	0.373737	4	16.0915	1.22699	4	13.676	5.60002	4	10.1236	1.12374	4
Asparagine	123	hpr1-2	12.5413	1.0511	4	15.5162	2.8298	4	10.5953	0.255166	3	9.38091	1.01657	4
Aspartate	-22	WT	12.9448	0.85247	4	13.6842	0.754635	4	14.8092	3.44163	4	14.054	2.78315	4
Aspartate	3	WT	13.2861	1.54826	4	15.2677	0.846903	4	15.9642	1.58226	4	10.792	0.942396	4
Aspartate	27	WT	11.4021	1.03295	4	13.4202	0.604406	4	15.3116	1.07128	4	11.0564	0.663827	3
Aspartate	75	WT	12.5753	1.80359	4	12.8188	0.895522	4	11.935	1.10162	4	10.2029	0.983126	4
Aspartate	123	WT	11.728	1.14266	4	13.5606	0.706765	4	12.4572	0.541091	4	10.0555	0.944456	4
Aspartate	-22	ggt1-1	15.7563	1.21593	4	16.3106	1.53933	4	18.9179	1.60587	4	18.8671	3.21766	4
Aspartate	3	ggt1-1	15.3872	1.18391	4	18.8221	1.51109	4	17.3931	1.20063	4	15.4804	1.77019	4
Aspartate	27	ggt1-1	13.4944	0.336039	4	15.1701	1.14546	3	19.493	4.15576	4	15.5953	2.85414	4
Aspartate	75	ggt1-1	12.4649	0.626583	3	17.0524	1.25552	3	14.5007	1.21904	4	16.5007	0.468573	4
Aspartate	123	ggt1-1	12.5686	1.23513	4	18.2672	3.5406	4	14.2315	1.37857	4	13.8534	0.61403	3
Aspartate	-22	ggt1-2	21.1813	3.76248	4	17.4852	0.601742	3	19.4496	1.78139	4	18.5213	3.25687	4
Aspartate	3	ggt1-2	20.2544	2.15869	4	18.5416	0.739015	3	19.2744	3.77952	4	16.4772	3.54825	3
Aspartate	27	ggt1-2	17.0186	2.38194	4	14.2968	1.51908	4	16.0799	1.93872	4	14.6898	1.91661	4
Aspartate	75	ggt1-2	15.8015	1.75761	4	17.5789	0.92892	3	14.1635	1.07915	4	14.3169	0.403778	3
Aspartate	123	ggt1-2	13.0356	1.16045	3	16.4713	1.65201	3	13.2286	1.4844	4	14.3171	1.28379	4
Aspartate	-22	ggt2	14.0737	0.888459	4	13.484	0.282492	4	15.2942	0.408463	3	13.3	0.90056	3
Aspartate	3	ggt2	13.7939	1.61463	4	15.1105	0.29202	4	13.1456	0.95796	4	10.3517	0.121948	3
Aspartate	27	ggt2	12.9732	1.12256	4	13.9969	1.50136	4	13.225	1.74837	4	10.0582	0.322888	3
Aspartate	75	ggt2	12.0812	0.855049	3	12.9763	1.54071	4	11.1883	0.339305	3	9.50524	0.319771	3
Aspartate	123	ggt2	13.6445	2.83135	4	14.4079	0.380743	3	11.6668	1.55774	4	9.67737	0.745071	4
Aspartate	-22	hpr1-1	12.2862	0.537055	4	13.8656	0.477059	3	15.2491	1.23377	4	12.1477	0.976848	4
Aspartate	3	hpr1-1	11.5928	0.598925	4	11.1721	0.711877	4	13.9322	0.568754	4	10.7433	0.978711	4
Aspartate	27	hpr1-1	10.2236	0.348462	4	11.3381	0.901703	4	12.7881	0.351023	3	9.7212	0.546072	4
Aspartate	75	hpr1-1	10.5324	0.723189	3	10.8465	0.773624	4	10.6233	0.658185	4	9.63947	1.59364	4
Aspartate	123	hpr1-1	10.0287	0.556027	4	10.2835	1.01559	4	10.6563	1.42673	4	9.19902	0.77469	4
Aspartate	-22	hpr1-2	11.9971	1.26881	4	12.3002	1.08143	3	14.871	0.484788	3	13.8972	1.49536	4
Aspartate	3	hpr1-2	11.176	0.21021	4	10.4556	0.581967	3	15.5547	0.678104	3	14.1591	1.09228	4
Aspartate	27	hpr1-2	10.8313	0.534496	4	11.5643	1.22785	4	12.7731	0.400851	3	10.0211	0.480051	4
Aspartate	75	hpr1-2	9.98191	0.615182	4	10.8131	1.1757	4	11.3583	1.96032	4	10.0918	0.729332	3
Aspartate	123	hpr1-2	9.99291	0.421491	3	10.2155	0.691758	4	10.2203	0.254675	4	10.8104	1.6896	4
β-alanine	-22	WT	2.20125	0.0838159	4	2.30123	0.186528	4	2.43212	0.0908182	4	2.58578	0.144386	4
β-alanine	3	WT	2.44076	0.165989	4	2.29157	0.0631721	4	2.56767	0.0925067	4	2.54382	0.131376	4
β-alanine	27	WT	2.20008	0.20936	4	2.83736	0.108292	4	2.53566	0.199295	4	2.17718	0.0681363	4
β-alanine	75	WT	2.34348	0.201635	4	2.9821	0.135638	4	2.32578	0.0987969	4	2.06684	0.0388612	4
β-alanine	123	WT	2.25598	0.0659881	4	3.03599	0.159162	4	2.51004	0.162596	4	1.99222	0.0586644	3
β-alanine	-22	ggt1-1	2.42586	0.0468627	4	2.39572	0.0994853	4	2.76793	0.0798357	4	2.76298	0.25247	4
β-alanine	3	ggt1-1	2.53499	0.197899	4	2.35155	0.0578511	4	2.68258	0.050059	4	3.1167	0.212269	4
β-alanine	27	ggt1-1	2.31674	0.159884	4	3.81125	0.0858856	3	2.63237	0.132277	3	2.5247	0.0522983	4
β-alanine	75	ggt1-1	2.40408	0.168823	4	4.76046	0.267571	3	2.60527	0.0223186	4	2.37802	0.0698906	4
β-alanine	123	ggt1-1	2.37481	0.112576	3	4.4019	0.372509	4	2.53376	0.0133506	4	2.09439	0.144943	4
β-alanine	-22	ggt1-2	2.63656	0.0698446	3	2.46594	0.0536695	4	2.68463	0.0745668	4	2.74028	0.197128	4
β-alanine	3	ggt1-2	2.69214	0.221512	4	2.41601	0.0700964	4	2.73611	0.160853	4	3.47003	0.555148	4
β-alanine	27	ggt1-2	2.52922	0.240536	4	4.04588	0.260095	4	2.61593	0.0911154	4	2.43938	0.0818842	4
β-alanine	75	ggt1-2	2.44045	0.143102	4	4.2634	0.827522	4	2.59686	0.0712816	4	2.27373	0.069355	4
β-alanine	123	ggt1-2	2.39731	0.176694	4	4.16391	0.370648	3	2.4372	0.110782	4	2.14102	0.07041	4
β-alanine	-22	ggt2	2.31281	0.0497404	3	2.24582	0.0211526	4	2.58192	0.120563	4	2.52415	0.113286	4
β-alanine	3	ggt2	2.42088	0.1556	4	2.35808	0.0582651	4	2.39474	0.06424	3	2.57121	0.0205881	3
β-alanine	27	ggt2	2.43762	0.155971	4	2.79209	0.225202	4	2.46011	0.103103	4	2.16294	0.087975	4
β-alanine	75	ggt2	2.34197	0.104756	4	3.08094	0.146935	4	2.55296	0.0660098	4	2.11735	0.112872	4
β-alanine	123	ggt2	2.5147	0.200206	4	3.46301	0.270614	4	2.611	0.191058	4	1.94	0.100565	4
β-alanine	-22	hpr1-1	2.70832	0.125339	4	2.46862	0.167992	4	2.87281	0.0902051	3	2.63598	0.128923	4
β-alanine	3	hpr1-1	2.66581	0.28624	4	2.79139	0.100845	4	2.94937	0.134895	4	2.86014	0.109424	4
β-alanine	27	hpr1-1	2.2551	0.0370103	3	4.10618	0.623692	4	2.98785	0.208363	4	2.24593	0.0377914	3
β-alanine	75	hpr1-1	2.58506	0.14103	3	4.04447	0.415789	4	4.13724	0.352854	4	2.1721	0.149519	4
β-alanine	123	hpr1-1	2.47788	0.160646	3	4.30138	0.177877	4	3.20972	0.0707553	3	1.97074	0.0380229	4
β-alanine	-22	hpr1-2	2.77674	0.0282855	4	2.61485	0.125246	3	3.00267	0.0388082	3	3.07758	0.115601	3
β-alanine	3	hpr1-2	2.64699	0.113	4	2.70372	0.0894519	4	3.03273	0.322085	4	3.27565	0.293624	4
β-alanine	27	hpr1-2	2.42933	0.155593	4	4.71689	0.0819094	3	2.96517	0.219749	4	2.23979	0.0834719	4
β-alanine	75	hpr1-2	2.56496	0.0324975	4	4.15779	0.264636	4	4.35835	0.427908	3	2.17772	0.0892294	4
β-alanine	123	hpr1-2	2.74263	0.128715	4	3.9413	0.503886	4	2.94507	0.105062	4	2.12484	0.155579	4
Citrate	-22	WT	12.7782	0.102814	3	13.1529	0.855757	4	8.03402	0.464704	4	9.89579	1.73809	4
Citrate	3	WT	13.579	0.847527	4	12.3447	0.486578	4	8.60763	0.397178	3	10.2831	1.56734	4
Citrate	27	WT	11.7887	1.35392	4	11.9541	0.640112	3	7.64347	0.650125	3	9.17483	0.703022	4
Citrate	75	WT	13.8646	0.399647	3	11.0083	0.862027	4	8.27504	0.893413	4	10.4419	0.90087	4
Citrate	123	WT	11.8169	0.531116	3	11.7927	1.84759	4	9.29809	1.08475	4	9.72126	0.889829	3
Citrate	-22	ggt1-1	19.8409	0.774496	3	19.5325	2.70266	4	16.9548	4.51762	4	20.1501	4.37933	4
Citrate	3	ggt1-1	19.8321	1.66813	4	19.6374	0.281186	3	22.3851	8.56223	4	19.3981	3.1172	4
Citrate	27	ggt1-1	15.9167	1.23361	3	22.768	4.23322	4	19.5448	3.37209	4	13.564	3.49938	4
Citrate	75	ggt1-1	15.0439	2.30042	4	19.3295	1.65274	4	16.7027	1.78943	4	12.8793	0.797742	3
Citrate	123	ggt1-1	15.6062	1.84677	4	20.6737	6.08492	4	19.4883	2.91383	4	14.6183	1.81712	4
Citrate	-22	ggt1-2	18.7721	2.68807	4	20.3397	2.63635	4	19.7209	3.91283	4	23.4253	8.92234	4
Citrate	3	ggt1-2	15.9975	1.58703	4	17.5402	2.2416	4	19.3186	2.21858	3	26.0563	6.86999	4
Citrate	27	ggt1-2	15.2833	1.36846	4	21.9124	2.52032	4	21.5533	4.11947	4	14.5743	0.885626	4
Citrate	75	ggt1-2	15.5797	1.05837	4	22.42	2.43576	4	22.5173	1.12485	3	15.569	1.5038	4
Citrate	123	ggt1-2	15.7822	2.06174	4	19.808	2.82104	3	22.1911	1.5591	4	14.4977	1.73378	4
Citrate	-22	ggt2	14.6299	0.424931	3	14.2986	1.69666	4	8.71557	0.461634	4	10.6533	0.988604	4
Citrate	3	ggt2	13.0862	1.32235	4	13.0419	0.355653	4	9.21522	0.245589	3	10.7045	0.825006	4
Citrate	27	ggt2	13.6003	0.67576	4	11.2839	0.428033	3	9.95191	0.883923	4	9.20639	0.522131	4
Citrate	75	ggt2	13.8435	0.71097	4	10.2196	0.978322	3	9.8603	0.884513	4	9.41917	0.342215	3
Citrate	123	ggt2	13.6011	2.23019	4	12.2027	1.30974	4	12.3913	1.51178	4	9.17482	0.169353	3
Citrate	-22	hpr1-1	13.9627	0.320223	3	14.6239	0.679281	4	13.0642	2.58867	4	16.8009	0.903236	4
Citrate	3	hpr1-1	14.5745	0.788678	4	12.8906	1.32196	4	12.6296	0.808839	3	16.3908	2.84879	4
Citrate	27	hpr1-1	14.3986	1.68039	4	11.5621	1.74076	4	17.9966	5.33503	4	17.2146	3.60101	4
Citrate	75	hpr1-1	11.2426	1.55843	4	10.9747	1.08818	4	17.8259	4.45715	4	13.1502	2.02736	4
Citrate	123	hpr1-1	10.4671	0.976126	3	11.5661	0.470439	3	19.5035	6.62442	4	12.7565	1.35103	3
Citrate	-22	hpr1-2	12.4373	1.46933	4	12.5745	1.02083	3	18.0869	6.13624	4	13.017	1.31995	4
Citrate	3	hpr1-2	12.3384	1.47173	3	12.8427	1.64831	4	13.7876	1.56251	4	16.2065	1.44998	4
Citrate	27	hpr1-2	12.7219	1.84077	4	11.9191	2.23071	4	15.5325	3.51271	4	12.7791	2.73255	4
Citrate	75	hpr1-2	10.6876	1.26705	4	11.5927	1.43408	4	15.4973	3.27313	4	11.553	0.87929	4
Citrate	123	hpr1-2	10.5339	1.40289	4	15.15	1.93471	4	17.095	1.55242	4	13.39	1.41589	4
Fructose	-22	WT	5.91141	0.17619	3	6.01053	0.237544	4	23.1912	9.61038	4	18.0791	3.43394	4
Fructose	3	WT	6.04315	1.16115	4	30.0431	5.23858	4	38.1731	17.0624	4	13.9712	4.01625	4
Fructose	27	WT	5.65152	0.521845	4	28.4032	5.89149	4	27.2669	8.29071	4	6.05207	1.203	4
Fructose	75	WT	6.54058	1.30209	4	24.3665	0.670682	3	45.5974	9.14673	4	6.81688	1.24867	4
Fructose	123	WT	6.33518	0.899557	4	24.5919	11.102	4	53.3394	15.1368	4	6.80903	1.58024	4
Fructose	-22	ggt1-1	4.82436	0.33123	4	4.53746	0.289597	4	6.05817	0.306634	4	5.34527	0.391951	3
Fructose	3	ggt1-1	4.52894	0.204436	3	12.9218	2.93506	4	5.39619	0.299478	4	4.19516	0.116625	4
Fructose	27	ggt1-1	4.48694	0.419151	4	14.3986	2.49794	4	5.10199	0.353746	4	3.91071	0.278537	4
Fructose	75	ggt1-1	5.0101	0.601663	4	11.3916	2.26922	4	5.10457	0.0980672	3	3.80065	0.104346	3
Fructose	123	ggt1-1	4.58055	0.486314	4	8.51421	0.729624	4	5.2688	0.416644	4	3.85435	0.146952	3
Fructose	-22	ggt1-2	5.5574	0.245784	3	4.74306	0.126895	4	5.32912	0.37715	3	4.93654	0.063314	3
Fructose	3	ggt1-2	4.0964	0.153396	3	14.5998	3.26451	4	4.93053	0.172753	3	4.73041	1.3044	3
Fructose	27	ggt1-2	4.76063	0.194966	3	9.05223	1.62128	4	4.79788	0.212009	4	4.04931	0.511687	4
Fructose	75	ggt1-2	4.9402	0.0617361	3	8.39812	0.947941	4	4.3675	0.134296	4	3.78333	0.0662037	4
Fructose	123	ggt1-2	4.64428	0.43558	4	7.77385	0.854068	3	4.78602	0.254115	4	3.89381	0.0351865	3
Fructose	-22	ggt2	6.71386	1.89451	4	5.63753	0.223726	3	21.3418	5.99755	4	20.121	5.26754	4
Fructose	3	ggt2	5.24181	0.132996	4	24.5941	4.19326	4	21.0575	13.4055	4	20.0748	8.3988	4
Fructose	27	ggt2	5.31223	0.10683	4	18.3872	4.01058	4	24.6546	5.22126	3	6.34702	0.23384	3
Fructose	75	ggt2	5.6256	0.623533	4	22.5493	3.00803	4	44.7041	16.4621	4	10.2113	7.13853	4
Fructose	123	ggt2	7.1274	1.82153	4	30.1372	6.74196	4	39.7728	16.244	4	6.16269	0.622655	4
Fructose	-22	hpr1-1	5.16857	0.646334	4	5.06595	0.477199	4	7.43642	0.131711	3	6.33917	1.2559	4
Fructose	3	hpr1-1	4.2851	0.389894	4	26.5341	6.45503	4	9.08257	1.45939	4	4.58004	0.339549	4
Fructose	27	hpr1-1	4.00587	0.212163	3	19.6121	5.6866	4	7.95782	0.379737	3	4.06917	0.155802	3
Fructose	75	hpr1-1	5.05701	0.204668	3	22.5108	4.76006	4	9.16047	1.88885	4	3.83848	0.0904748	3
Fructose	123	hpr1-1	4.56505	0.133958	4	16.841	0.616366	3	7.76994	0.680927	4	3.9486	0.285381	4
Fructose	-22	hpr1-2	5.08546	0.631183	4	5.08083	0.219938	3	8.94675	1.74147	4	7.67614	0.995411	4
Fructose	3	hpr1-2	4.57188	0.593153	4	25.4119	6.05455	4	8.44413	2.17626	4	5.0585	0.267558	4
Fructose	27	hpr1-2	4.38413	0.279464	4	18.4848	1.18618	4	6.58201	0.0665531	3	4.57324	0.271577	4
Fructose	75	hpr1-2	4.89299	0.267505	4	17.0437	2.38261	4	11.1909	2.17561	4	3.87183	0.122431	4
Fructose	123	hpr1-2	4.99116	0.64914	4	10.9416	0.581849	3	8.59715	1.12417	4	4.03022	0.275528	4
Fumarate	-22	WT	25.8864	2.79842	4	31.6284	1.84696	4	22.6973	0.371312	3	55.143	4.84542	4
Fumarate	3	WT	35.4486	2.54171	4	47.1225	3.81057	4	40.4081	6.64266	4	40.0399	14.4034	4
Fumarate	27	WT	26.5873	3.96998	4	54.6773	4.22554	4	39.3271	7.05073	4	19.9612	7.50733	4
Fumarate	75	WT	33.7777	3.92073	4	63.4548	2.27004	4	54.5629	2.06601	4	35.4751	7.34531	4
Fumarate	123	WT	31.7655	4.95581	4	66.3483	10.9972	4	66.0711	13.2505	4	43.284	19.4249	4
Fumarate	-22	ggt1-1	14.5409	1.37234	4	15.4346	3.11137	4	21.9649	4.67812	4	19.4339	2.08711	4
Fumarate	3	ggt1-1	19.4591	2.36594	4	33.0688	1.22509	4	29.7952	6.31132	4	11.8615	0.855329	4
Fumarate	27	ggt1-1	16.4537	2.6035	4	39.6775	6.0456	4	26.8731	5.98647	4	9.95551	0.395892	3
Fumarate	75	ggt1-1	15.5076	1.5074	3	32.1095	1.66699	4	21.9576	1.02229	3	11.5919	1.7731	4
Fumarate	123	ggt1-1	14.3984	0.801752	3	40.789	6.64902	4	29.3213	6.18022	4	13.8582	2.0542	4
Fumarate	-22	ggt1-2	12.2792	2.32527	4	18.2242	1.99249	4	24.1553	0.873354	4	21.8198	4.0085	4
Fumarate	3	ggt1-2	13.4905	2.89368	4	33.0769	1.67723	3	28.0173	2.61969	4	13.7785	3.25755	4
Fumarate	27	ggt1-2	14.5075	2.59049	4	32.1797	1.59191	4	30.2523	4.72567	4	9.29245	1.07564	4
Fumarate	75	ggt1-2	16.0888	2.4485	4	33.5624	5.35511	4	23.4405	0.765327	3	12.6757	1.71659	4
Fumarate	123	ggt1-2	17.227	1.46002	3	33.0897	8.20134	3	32.1246	2.48528	4	17.2324	2.43614	4
Fumarate	-22	ggt2	26.168	2.34447	4	29.4512	1.98913	4	33.004	1.93865	4	48.4817	2.80201	3
Fumarate	3	ggt2	28.6208	6.03424	4	44.6641	2.30535	4	39.3521	5.86552	3	31.9235	5.99534	4
Fumarate	27	ggt2	25.9534	1.25821	4	53.53	2.37829	4	45.3292	2.77828	3	14.5631	0.876785	3
Fumarate	75	ggt2	26.4959	2.46669	4	57.8159	3.82243	4	65.8835	7.55582	4	28.2289	4.9967	4
Fumarate	123	ggt2	30.0594	7.24325	4	69.2435	2.32755	4	74.7498	13.3947	4	35.8932	9.93729	4
Fumarate	-22	hpr1-1	34.3874	4.70945	4	31.3534	6.37166	4	49.8449	7.04296	4	69.7568	6.25466	4
Fumarate	3	hpr1-1	34.6283	4.44726	4	52.9932	3.99224	4	57.2507	5.72948	4	46.453	0.938598	4
Fumarate	27	hpr1-1	32.4331	1.1129	3	64.8249	5.83021	4	77.4741	17.3521	4	32.7537	8.1374	4
Fumarate	75	hpr1-1	42.6658	3.08383	4	73.7898	5.31501	4	80.0358	2.57113	3	40.7735	9.36473	4
Fumarate	123	hpr1-1	43.614	5.60109	4	76.6999	13.873	4	86.9337	6.4007	4	56.5411	1.64789	3
Fumarate	-22	hpr1-2	38.1714	8.5579	4	33.5955	2.15863	3	58.4439	10.5186	4	48.0798	9.79025	4
Fumarate	3	hpr1-2	37.9048	2.58685	4	52.4205	2.0947	4	59.3755	10.745	4	27.0189	3.85342	3
Fumarate	27	hpr1-2	38.3413	3.84343	4	64.0928	7.21083	4	57.2684	10.0491	4	20.8104	2.31474	4
Fumarate	75	hpr1-2	46.4093	4.6458	4	75.1519	14.6027	4	78.9411	3.53391	3	24.1927	5.46401	4
Fumarate	123	hpr1-2	48.3311	3.71019	4	70.9459	7.25313	4	86.8487	8.80981	4	37.4718	3.90751	4
GABA	-22	WT	3.80842	0.337083	3	3.69804	0.193578	3	3.88717	0.309367	3	3.74813	0.226907	4
GABA	3	WT	4.324	0.747703	4	3.51592	0.12834	3	4.03334	0.353816	4	3.88203	0.285222	4
GABA	27	WT	4.17884	0.713546	4	3.83818	0.298327	4	3.84975	0.484373	3	3.74967	0.176229	4
GABA	75	WT	3.79678	0.166851	3	3.81194	0.239397	3	3.81432	0.306119	4	3.66923	0.272341	4
GABA	123	WT	4.12498	0.167474	3	3.81876	0.209704	4	4.2339	0.212027	4	3.66364	0.341323	4
GABA	-22	ggt1-1	3.98012	0.115352	3	3.66791	0.122744	4	4.16271	0.0799349	3	3.97672	0.546536	4
GABA	3	ggt1-1	3.73672	0.0783601	3	3.48638	0.176429	3	3.86714	0.0900872	3	4.94668	0.396007	3
GABA	27	ggt1-1	3.68122	0.344321	3	5.36683	0.709663	4	3.63423	0.205247	4	3.854	0.30188	4
GABA	75	ggt1-1	3.86027	0.508126	4	4.14005	0.312189	4	3.61386	0.186148	4	4.10226	0.413229	4
GABA	123	ggt1-1	3.46835	0.143327	3	3.75539	0.0245807	3	3.67215	0.193258	3	3.25001	0.0530166	3
GABA	-22	ggt1-2	4.05502	0.493493	4	4.01701	0.331993	4	4.01848	0.0518432	4	3.85076	0.473495	4
GABA	3	ggt1-2	3.86774	0.0474624	4	3.88675	0.355559	4	3.91879	0.152855	3	5.50359	1.34412	4
GABA	27	ggt1-2	3.89406	0.285988	3	5.69982	0.333973	3	3.82345	0.267421	4	3.90322	0.341837	4
GABA	75	ggt1-2	4.19064	0.726197	4	4.05395	0.166238	4	3.57387	0.21902	4	3.81102	0.167253	4
GABA	123	ggt1-2	3.52883	0.27495	4	3.78797	0.130116	3	3.74666	0.356826	4	3.69811	0.364706	4
GABA	-22	ggt2	3.98912	0.335277	4	3.68151	0.0900332	4	3.96477	0.107504	4	3.69883	0.151841	4
GABA	3	ggt2	4.52873	0.242719	4	3.68526	0.260281	3	3.62639	0.243359	4	4.16018	0.353425	4
GABA	27	ggt2	4.73773	0.881675	4	3.82216	0.28469	3	3.59386	0.075252	3	4.0841	0.100728	3
GABA	75	ggt2	4.32402	0.811361	4	4.00469	0.120452	4	3.79452	0.183303	4	3.80305	0.103719	3
GABA	123	ggt2	4.17888	0.3807	4	3.82647	0.136756	4	3.89784	0.276207	4	3.69217	0.234857	4
GABA	-22	hpr1-1	3.90781	0.164885	4	4.22362	0.645995	4	3.70389	0.093329	4	3.68016	0.330958	4
GABA	3	hpr1-1	3.88623	0.355512	4	3.57149	0.192449	3	3.6645	0.181184	4	4.10655	0.528293	3
GABA	27	hpr1-1	3.5307	0.350979	4	3.78394	0.0792062	3	3.75063	0.126684	4	4.86696	1.43755	4
GABA	75	hpr1-1	3.58196	0.139211	4	4.45014	0.636353	3	4.00759	0.418744	4	3.59444	0.270265	3
GABA	123	hpr1-1	3.44117	0.200918	3	4.67233	0.856809	4	3.92187	0.391122	4	3.12541	0.0520015	3
GABA	-22	hpr1-2	3.80751	0.211112	4	3.74329	0.209122	3	4.15302	0.129875	3	3.8656	0.346627	4
GABA	3	hpr1-2	3.76223	0.247994	3	3.5177	0.400797	4	3.88519	0.226713	4	4.05675	0.14481	4
GABA	27	hpr1-2	3.62419	0.179262	4	4.3886	0.981972	4	3.80122	0.317258	4	3.84149	0.342942	4
GABA	75	hpr1-2	3.58506	0.207561	4	4.7009	0.317234	4	3.80501	0.144252	3	3.43815	0.187757	4
GABA	123	hpr1-2	3.49053	0.127141	3	3.98952	0.28169	3	3.55117	0.140372	3	3.51453	0.377871	3
Glucose	-22	WT	18.3259	1.60499	4	14.1875	0.455657	3	60.9241	20.6582	4	62.9474	14.7457	4
Glucose	3	WT	20.0269	5.33091	4	84.2486	12.6432	4	92.3008	32.2289	4	42.5613	11.7502	4
Glucose	27	WT	17.6856	0.282481	4	96.4376	14.7558	4	74.7327	12.1517	4	18.0095	6.52269	4
Glucose	75	WT	17.4667	2.2428	3	87.3455	14.9257	4	102.578	9.81307	4	22.0554	4.28496	4
Glucose	123	WT	20.2586	5.12743	4	79.4979	25.1235	4	128.1	15.8369	4	17.2567	4.88957	4
Glucose	-22	ggt1-1	13.357	0.169519	4	11.0563	0.788571	4	19.649	1.30583	4	20.8312	7.81167	4
Glucose	3	ggt1-1	11.2824	1.63813	3	34.2293	6.92166	4	15.873	0.31848	3	11.9279	1.29001	4
Glucose	27	ggt1-1	11.5928	2.23618	4	51.0005	5.17013	3	18.3563	2.73691	4	10.3331	1.3558	4
Glucose	75	ggt1-1	12.8744	2.88652	4	36.2369	9.46559	4	13.7371	0.633852	3	10.7647	0.359934	3
Glucose	123	ggt1-1	11.0428	2.30314	4	32.8045	9.44963	4	17.0197	3.10851	4	9.04146	0.800215	4
Glucose	-22	ggt1-2	15.8876	2.98693	4	12.8271	1.12303	3	17.1351	0.92994	4	16.9485	1.78479	4
Glucose	3	ggt1-2	11.3396	0.728903	4	33.3915	2.59315	3	15.956	3.90805	4	12.2636	4.3077	3
Glucose	27	ggt1-2	12.3857	1.12816	4	35.4281	7.77383	4	14.8563	1.34664	4	9.32036	0.661002	3
Glucose	75	ggt1-2	11.9593	0.90784	4	26.5628	0.718884	3	12.4385	0.772813	4	10.5224	0.830821	4
Glucose	123	ggt1-2	10.4944	0.814416	3	23.3786	3.45131	3	14.0152	1.48337	4	9.87791	0.83375	4
Glucose	-22	ggt2	18.9556	7.18158	4	13.0487	0.883674	4	53.8343	13.6267	4	65.4567	8.60167	4
Glucose	3	ggt2	15.5891	2.20053	4	69.0706	9.00952	4	52.3307	19.6722	4	50.9274	20.0296	4
Glucose	27	ggt2	17.0258	2.07814	4	85.6179	18.6494	4	73.9974	18.0008	4	18.9198	0.603313	3
Glucose	75	ggt2	17.3759	4.75547	4	93.6299	14.131	4	86.1968	16.1176	4	30.1112	16.4591	4
Glucose	123	ggt2	25.3515	6.42347	3	103.774	19.5793	4	90.2316	31.1505	4	16.8296	3.80712	4
Glucose	-22	hpr1-1	14.2534	3.74079	4	12.3696	3.54513	4	19.8848	2.26949	4	19.0192	3.96709	4
Glucose	3	hpr1-1	10.4434	0.388095	3	64.1636	16.4702	4	24.251	5.24931	4	10.9523	0.695092	4
Glucose	27	hpr1-1	8.93203	0.548956	3	72.2496	18.2247	4	22.3303	1.78765	3	9.33538	1.00289	3
Glucose	75	hpr1-1	12.3468	1.19436	4	53.3401	12.1395	4	25.4144	1.11515	3	8.2965	0.910521	4
Glucose	123	hpr1-1	10.5191	0.821766	4	40.9834	1.7824	3	19.4693	1.89421	4	7.91351	0.555783	4
Glucose	-22	hpr1-2	12.8903	3.20792	4	11.3744	0.76755	3	22.4663	4.10227	4	22.2665	4.34397	4
Glucose	3	hpr1-2	10.008	0.3572	3	59.6749	17.1566	4	24.7629	7.63005	4	13.6672	0.21892	3
Glucose	27	hpr1-2	10.9995	0.371293	4	66.2732	11.3113	4	19.2681	0.434377	3	11.9544	1.52235	4
Glucose	75	hpr1-2	12.0253	1.26039	4	45.5935	8.33162	4	29.6939	2.77782	3	9.47273	0.499109	3
Glucose	123	hpr1-2	14.2354	3.48457	4	32.631	4.63137	4	21.4256	3.2034	4	8.43771	0.965537	4
Glutamate	-22	WT	180.002	13.3458	3	193.859	22.3531	4	172.792	3.50063	3	135.689	6.27831	3
Glutamate	3	WT	197.326	27.3765	4	128.492	9.92961	4	179.075	22.5791	4	161.806	8.541	4
Glutamate	27	WT	153.978	21.333	4	162.138	10.7853	4	172.095	32.5082	4	134.044	18.5361	4
Glutamate	75	WT	167.613	11.4694	3	133.275	19.3882	4	133.551	3.20892	4	144.338	17.775	4
Glutamate	123	WT	141.696	12.7632	3	141.946	17.9691	4	124.717	10.1571	4	125.358	32.9695	4
Glutamate	-22	ggt1-1	190.312	55.5312	4	191.298	19.5583	4	225.15	8.15064	4	223.426	17.2875	3
Glutamate	3	ggt1-1	186.242	20.6751	4	129.83	28.5179	4	204.115	19.5036	4	285.344	3.21736	3
Glutamate	27	ggt1-1	187.985	38.5729	4	173.201	27.096	4	214.828	20.9158	4	248.672	32.7136	4
Glutamate	75	ggt1-1	160.861	12.0977	3	204.534	13.1087	3	194.824	26.329	4	249.55	10.86	4
Glutamate	123	ggt1-1	178.581	33.526	4	213.411	42.7574	4	174.018	30.1445	4	170.879	5.00013	3
Glutamate	-22	ggt1-2	269.579	69.4531	4	216.085	18.1372	4	228.45	12.2739	4	171.032	10.9072	3
Glutamate	3	ggt1-2	246.035	27.4963	3	140.366	21.2838	4	230.582	25.1214	4	289.129	54.5667	4
Glutamate	27	ggt1-2	212.038	59.874	4	159.504	23.9098	4	200.08	12.4205	4	219.228	33.5328	3
Glutamate	75	ggt1-2	202.733	13.562	4	187.743	27.1346	4	164.517	22.3053	4	207.672	26.0554	3
Glutamate	123	ggt1-2	199.321	24.094	4	181.522	24.2246	3	155.105	8.03194	4	199.495	8.36694	4
Glutamate	-22	ggt2	187.795	39.9712	4	185.765	16.2704	4	172.195	19.3291	4	133.689	12.3425	4
Glutamate	3	ggt2	182.354	36.8976	4	125.943	4.02801	3	128.299	32.4207	4	172.425	8.75929	4
Glutamate	27	ggt2	197.628	18.5498	4	148.502	15.3314	4	137.644	22.871	4	151.149	26.6001	4
Glutamate	75	ggt2	194.561	26.101	4	152.353	8.26018	3	120.043	10.3176	4	130.658	3.94746	4
Glutamate	123	ggt2	181.16	58.1995	4	163.882	19.8203	4	114.204	5.40482	3	127.59	15.6499	4
Glutamate	-22	hpr1-1	197.435	24.7442	4	210.133	12.6458	4	173.364	25.7719	4	160.423	13.6544	4
Glutamate	3	hpr1-1	176.258	7.31105	4	132.322	12.6027	4	149.829	13.4594	4	178.491	19.2588	4
Glutamate	27	hpr1-1	150.969	12.9269	4	115.423	2.21461	3	169.613	13.7047	4	149.721	26.1013	4
Glutamate	75	hpr1-1	164.54	16.3609	4	123.274	7.42316	4	124.97	3.92687	3	133.934	39.0461	4
Glutamate	123	hpr1-1	148.683	9.75263	3	126.894	13.7087	4	121.988	18.9844	4	137.896	42.1698	4
Glutamate	-22	hpr1-2	187.389	24.0032	4	186.967	20.1086	3	179.347	14.2049	4	207.47	10.7141	4
Glutamate	3	hpr1-2	190.5	5.38275	3	122.499	13.4717	4	193.184	15.2788	4	195.219	19.9856	3
Glutamate	27	hpr1-2	172.742	17.832	4	106.915	15.0473	4	179.483	25.3918	4	170.359	27.1261	4
Glutamate	75	hpr1-2	164.303	22.4914	4	116.398	17.969	4	136.217	49.3462	4	161.334	8.59646	3
Glutamate	123	hpr1-2	182.6	22.8658	4	121.849	28.0566	4	128.776	6.27052	3	147.68	29.0084	4
Glutamine	-22	WT	28.0569	4.53272	4	28.6772	7.1475	4	61.9994	19.666	4	43.4847	1.96943	3
Glutamine	3	WT	30.0129	1.00399	3	44.3239	7.05034	4	71.0969	9.83015	4	39.146	2.37679	3
Glutamine	27	WT	31.1769	0.68049	3	81.5176	18.0669	4	55.3436	10.958	4	26.9825	7.65887	4
Glutamine	75	WT	32.4415	4.55878	4	54.3895	11.472	4	29.745	3.3254	3	17.5596	1.9604	4
Glutamine	123	WT	31.6192	0.935173	3	64.694	12.8715	4	33.579	3.70664	4	16.4431	4.15931	4
Glutamine	-22	ggt1-1	22.634	0.779929	3	26.847	4.38627	4	46.8516	5.72872	4	56.9007	10.2986	4
Glutamine	3	ggt1-1	31.4394	1.23751	3	83.0843	9.37697	4	44.9466	5.69542	4	48.1098	11.109	4
Glutamine	27	ggt1-1	31.4994	11.366	4	83.7144	7.31666	4	45.31	9.3358	4	34.2313	5.64584	4
Glutamine	75	ggt1-1	28.6887	6.2924	4	118.437	9.14833	4	31.6939	4.59509	4	30.379	1.66335	3
Glutamine	123	ggt1-1	27.2126	4.2146	4	89.7427	2.27748	3	26.4423	6.08401	4	20.4276	7.52939	4
Glutamine	-22	ggt1-2	37.8307	6.50979	3	31.166	4.74437	4	41.0265	2.05955	3	50.6039	8.66309	4
Glutamine	3	ggt1-2	41.6423	2.65572	3	79.5626	6.24781	4	41.0633	5.62776	3	47.3289	8.86319	4
Glutamine	27	ggt1-2	29.4568	8.41567	4	73.4255	6.30841	3	39.7257	4.14283	4	20.8235	2.94149	3
Glutamine	75	ggt1-2	31.1267	4.83136	4	88.2194	8.49332	3	24.2748	0.751496	3	22.7715	4.94793	4
Glutamine	123	ggt1-2	32.6535	5.14337	4	76.0949	9.77456	3	20.6985	1.71056	4	18.4506	1.02593	4
Glutamine	-22	ggt2	31.9801	8.48486	4	26.0527	1.38201	4	67.2228	15.9474	4	42.8108	9.39933	4
Glutamine	3	ggt2	29.2765	2.91203	3	38.7092	5.2435	3	39.0452	8.66682	4	36.3485	3.77743	4
Glutamine	27	ggt2	37.6239	6.79728	4	62.0838	10.3308	4	36.8659	1.01662	3	30.8641	0.157664	3
Glutamine	75	ggt2	34.289	4.19798	4	67.6277	11.128	4	28.3351	5.04545	4	17.1737	2.86463	4
Glutamine	123	ggt2	30.0429	7.08656	4	71.0885	11.5471	4	26.4902	2.55311	4	14.1754	1.52314	4
Glutamine	-22	hpr1-1	28.1069	4.74976	4	28.5772	1.58468	4	44.6638	11.4057	4	33.0714	4.88044	4
Glutamine	3	hpr1-1	26.1435	1.37703	4	39.2123	0.545852	3	40.4513	5.7541	4	26.141	3.68493	4
Glutamine	27	hpr1-1	22.9737	4.01276	4	67.1541	14.9065	4	36.9967	1.20416	3	19.5157	2.0223	4
Glutamine	75	hpr1-1	26.7065	0.931991	4	87.3806	12.1918	4	28.3197	3.38022	4	16.0836	4.61212	4
Glutamine	123	hpr1-1	23.9327	3.42128	4	105.558	12.4977	4	25.7712	4.49056	4	13.3469	1.82241	4
Glutamine	-22	hpr1-2	28.9893	2.64065	4	24.4473	3.2787	3	46.1169	4.74171	4	57.3181	7.86221	4
Glutamine	3	hpr1-2	28.0981	2.38055	4	33.3273	0.669	3	53.7811	10.7841	4	53.5131	17.3798	4
Glutamine	27	hpr1-2	24.773	5.90125	4	52.6529	3.97976	3	38.2455	9.86515	4	22.8435	7.1855	4
Glutamine	75	hpr1-2	23.9057	0.680563	3	80.8307	12.4429	4	34.7757	12.8601	4	22.2653	6.22737	4
Glutamine	123	hpr1-2	33.972	5.29978	4	71.2525	24.592	4	28.6391	3.55518	4	17.1141	4.71776	4
Glycerate	-22	WT	54.0466	11.8666	4	65.703	3.67646	4	46.3583	7.71765	4	64.3211	8.11345	4
Glycerate	3	WT	67.9925	10.1429	4	54.1555	3.75805	4	65.9563	10.2233	4	56.8201	8.90559	4
Glycerate	27	WT	61.3767	11.0146	4	45.4191	3.92095	4	56.2987	1.27368	3	76.6278	9.0369	4
Glycerate	75	WT	78.3868	5.50894	4	54.2228	6.65552	3	48.0115	12.0772	4	84.4797	8.58646	4
Glycerate	123	WT	66.5965	7.15728	4	59.7257	7.17697	4	59.9645	7.92433	4	63.3414	1.92275	3
Glycerate	-22	ggt1-1	81.5406	6.76771	4	72.3848	9.21977	4	49.6429	4.44235	4	57.6516	14.3828	4
Glycerate	3	ggt1-1	92.4151	4.17834	4	51.8884	0.988652	3	67.5819	6.68821	4	67.5778	5.8194	4
Glycerate	27	ggt1-1	72.6926	17.1331	4	38.3679	4.8721	4	73.7411	1.71779	3	78.4898	5.69356	3
Glycerate	75	ggt1-1	86.0648	10.1379	4	57.2982	6.4692	4	60.5436	5.78437	4	77.7905	3.41547	3
Glycerate	123	ggt1-1	70.8782	9.46868	3	64.7797	2.53983	4	74.5093	9.48062	4	71.8861	6.22256	4
Glycerate	-22	ggt1-2	85.8453	5.08546	4	88.6351	2.74844	4	49.0406	1.32381	3	57.7636	7.17077	4
Glycerate	3	ggt1-2	80.2294	17.7467	4	58.1163	4.11536	4	67.9625	5.3143	4	70.37	5.11673	3
Glycerate	27	ggt1-2	85.9214	1.22499	3	36.3701	2.55817	4	77.0465	3.16444	3	77.8707	7.4066	4
Glycerate	75	ggt1-2	92.8931	2.20286	3	55.0588	3.91237	4	58.7734	6.72029	4	89.8436	2.49386	4
Glycerate	123	ggt1-2	84.7504	1.8833	3	59.5879	2.72587	3	75.4482	3.55156	4	79.9525	13.4541	4
Glycerate	-22	ggt2	67.1494	3.7217	3	69.2415	2.99628	4	46.9843	8.01846	4	69.5505	3.39838	3
Glycerate	3	ggt2	72.9474	11.8951	4	54.9552	5.62014	4	63.1689	6.04329	4	59.0488	3.59171	4
Glycerate	27	ggt2	67.3068	6.47131	4	49.7788	4.92452	4	69.9508	7.84553	4	70.4133	9.28023	4
Glycerate	75	ggt2	72.612	4.7066	4	54.304	4.77605	3	48.8176	2.43557	3	84.203	13.9262	4
Glycerate	123	ggt2	75.6338	13.5925	4	58.6919	2.59236	4	55.1919	5.78579	4	61.936	1.7157	4
Glycerate	-22	hpr1-1	114.317	22.8644	4	89.3841	38.1185	4	119.09	21.1959	4	115.459	22.7579	4
Glycerate	3	hpr1-1	110.196	5.84652	3	73.203	10.6659	4	126.911	9.91643	4	125.006	4.38727	3
Glycerate	27	hpr1-1	96.5633	15.7638	4	117.25	8.19504	3	163.237	30.2571	4	109.942	13.4537	4
Glycerate	75	hpr1-1	142.572	19.7415	4	285.335	5.77066	3	232.187	24.4598	4	150.512	11.3605	4
Glycerate	123	hpr1-1	137.631	27.1762	4	467.593	45.2108	4	244.182	36.7056	4	131.201	14.9599	4
Glycerate	-22	hpr1-2	132.353	29.4902	4	105.72	1.76347	3	146.161	8.78903	4	119.908	10.3903	4
Glycerate	3	hpr1-2	126.84	6.64593	4	69.0338	4.13311	4	106.735	8.64633	3	131.474	19.7338	4
Glycerate	27	hpr1-2	104.77	14.495	4	123.725	14.121	4	134.416	13.577	3	101.107	3.16737	3
Glycerate	75	hpr1-2	134.175	17.3098	4	360.744	36.9722	4	212.238	23.3546	4	123.939	3.52486	3
Glycerate	123	hpr1-2	148.369	19.6754	4	398.402	71.0037	4	200.131	14.0613	3	126.355	5.96037	4
Glycerol	-22	WT	2.66974	0.133129	4	2.76178	0.0846247	4	2.61052	0.0977517	4	2.73557	0.28548	4
Glycerol	3	WT	2.8465	0.0845562	4	2.80236	0.175973	4	2.69822	0.154545	4	2.64138	0.196781	4
Glycerol	27	WT	2.7161	0.167545	4	2.81058	0.186935	4	2.60345	0.171963	4	2.64893	0.219821	4
Glycerol	75	WT	2.83151	0.126293	4	2.87426	0.274634	4	2.60929	0.120336	4	2.66438	0.190093	4
Glycerol	123	WT	2.81848	0.129442	4	2.98575	0.216159	3	2.67647	0.0374802	4	2.79085	0.189165	4
Glycerol	-22	ggt1-1	3.21581	0.41033	4	2.84545	0.153775	3	2.95268	0.151995	4	3.5277	0.284485	3
Glycerol	3	ggt1-1	3.51924	0.390617	4	2.9121	0.0510847	3	2.86636	0.0707015	4	3.08362	0.0698485	3
Glycerol	27	ggt1-1	2.90816	0.166765	4	2.93958	0.210079	4	2.87324	0.059413	4	3.13417	0.361035	4
Glycerol	75	ggt1-1	2.95878	0.129617	3	3.12638	0.416595	4	2.95339	0.110346	4	2.96591	0.0932498	3
Glycerol	123	ggt1-1	2.77994	0.064298	4	3.09797	0.155452	4	2.82543	0.165063	4	2.75143	0.0751236	3
Glycerol	-22	ggt1-2	3.17964	0.112385	4	2.95643	0.127471	4	4.50248	1.21093	4	4.3102	1.28326	4
Glycerol	3	ggt1-2	3.10679	0.254972	4	2.94843	0.194657	4	4.29855	0.996564	4	4.94894	1.57822	4
Glycerol	27	ggt1-2	3.01679	0.135279	4	3.41464	0.488982	4	4.0563	0.212267	3	4.45983	1.47959	4
Glycerol	75	ggt1-2	2.80358	0.0332442	3	3.46913	0.267296	4	3.78053	0.303107	4	3.70847	0.319259	4
Glycerol	123	ggt1-2	2.79204	0.148945	4	3.35452	0.181874	3	2.98408	0.0875722	4	3.74805	1.00049	4
Glycerol	-22	ggt2	2.82994	0.0808003	4	2.77236	0.0987834	4	2.61842	0.141914	4	2.65107	0.192055	4
Glycerol	3	ggt2	2.75257	0.147202	4	2.87987	0.106888	3	2.63229	0.178848	4	2.63482	0.12097	4
Glycerol	27	ggt2	2.77424	0.0636604	4	2.77293	0.0963176	3	2.69552	0.171613	4	2.68418	0.204075	4
Glycerol	75	ggt2	2.72964	0.145148	4	2.90965	0.116676	3	2.80786	0.0959864	3	2.67706	0.175401	4
Glycerol	123	ggt2	2.96654	0.0783188	4	2.8421	0.0864164	4	2.61566	0.183496	4	2.67934	0.212885	4
Glycerol	-22	hpr1-1	3.22273	0.237891	4	2.90728	0.0675474	4	3.13683	0.412493	4	2.82701	0.097423	3
Glycerol	3	hpr1-1	3.53094	0.469965	4	3.03863	0.105656	3	2.8912	0.0241074	3	2.83231	0.182469	4
Glycerol	27	hpr1-1	3.00825	0.063176	4	2.89293	0.101886	3	3.14569	0.307182	4	2.85214	0.119227	4
Glycerol	75	hpr1-1	2.89329	0.139102	4	3.29815	0.141273	4	2.78678	0.0830937	4	2.81514	0.126628	4
Glycerol	123	hpr1-1	2.84767	0.121106	4	3.31014	0.284799	4	2.76345	0.0475509	3	2.53355	0.262754	4
Glycerol	-22	hpr1-2	2.98035	0.132457	4	2.96918	0.0857049	3	3.52236	0.336788	4	3.111	0.269067	4
Glycerol	3	hpr1-2	3.20349	0.43481	4	2.92076	0.272696	4	3.10367	0.369047	4	3.26246	0.466029	4
Glycerol	27	hpr1-2	2.88915	0.110009	3	3.10337	0.230987	4	3.4613	0.583375	4	3.19784	0.259672	4
Glycerol	75	hpr1-2	2.86656	0.115197	4	3.65265	0.313214	4	3.12312	0.240703	4	2.90241	0.303706	4
Glycerol	123	hpr1-2	2.86487	0.0798715	4	3.26588	0.145691	4	2.95847	0.0925065	4	3.49409	0.736007	4
Glycine	-22	WT	4.98487	0.199036	4	5.49379	0.161707	4	22.8278	1.05518	3	13.8481	1.01561	3
Glycine	3	WT	4.92433	0.170739	3	16.5706	2.69174	4	26.1607	2.77808	4	7.84375	0.410661	3
Glycine	27	WT	5.13959	0.216216	4	33.3255	4.09387	4	19.8572	3.78444	4	5.32685	0.436067	4
Glycine	75	WT	5.60447	0.269285	4	25.4451	4.34424	4	12.1635	2.63625	4	4.35517	0.00803213	3
Glycine	123	WT	5.22656	0.495484	4	18.2376	1.05595	3	12.1244	1.30659	4	4.7985	0.127998	3
Glycine	-22	ggt1-1	4.96783	0.121824	3	5.04873	0.149481	4	7.5975	0.679197	4	8.33044	0.486492	3
Glycine	3	ggt1-1	4.99212	0.266554	3	13.1354	0.647475	4	9.83033	0.130449	3	5.0994	0.299326	4
Glycine	27	ggt1-1	4.77576	0.276386	4	21.59	1.68829	4	9.61455	0.515829	3	4.68949	0.111721	3
Glycine	75	ggt1-1	5.01306	0.225695	4	11.0136	0.331043	3	6.41722	0.117903	4	4.85845	0.190671	4
Glycine	123	ggt1-1	4.90288	0.405396	4	9.13245	0.964489	4	7.08497	0.225469	4	4.84282	0.678631	4
Glycine	-22	ggt1-2	4.99416	0.223175	3	5.23802	0.373053	4	8.16558	0.499306	4	8.51509	0.846836	4
Glycine	3	ggt1-2	4.85621	0.176573	4	11.1163	0.962478	3	9.11454	1.38422	4	5.52176	1.11672	4
Glycine	27	ggt1-2	5.06999	0.339381	4	14.8089	1.15376	3	9.22036	0.727627	4	4.75465	0.255365	4
Glycine	75	ggt1-2	4.70917	0.244539	3	10.7816	0.713112	3	6.2677	0.254709	4	4.87024	0.171799	4
Glycine	123	ggt1-2	4.98817	0.385063	4	8.81938	0.626297	3	6.67656	0.257301	4	4.99405	0.11324	4
Glycine	-22	ggt2	5.30284	0.612463	4	5.33464	0.237703	4	22.0229	2.81138	4	18.6045	5.72238	4
Glycine	3	ggt2	5.25178	0.488975	4	13.9436	1.51244	4	16.8361	2.20781	4	8.30416	0.732829	4
Glycine	27	ggt2	5.03788	0.218937	4	23.0528	3.3333	4	17.9553	1.23478	4	5.60343	0.390228	4
Glycine	75	ggt2	5.13925	0.422949	4	23.1574	4.36853	4	11.1855	1.24803	4	4.66326	0.298657	4
Glycine	123	ggt2	5.36005	0.314846	4	17.0589	1.12934	4	9.78775	1.42265	4	4.58269	0.25903	4
Glycine	-22	hpr1-1	9.31337	0.529571	4	8.01247	2.36794	4	31.2499	1.72062	4	30.3703	4.71378	4
Glycine	3	hpr1-1	10.1691	2.49652	4	35.0679	3.00406	3	35.9629	2.65059	4	13.0457	2.51529	4
Glycine	27	hpr1-1	7.01226	0.81594	4	39.5058	3.07258	4	34.1624	3.51453	4	7.74815	0.591462	4
Glycine	75	hpr1-1	10.729	0.622812	4	33.1497	3.28277	4	26.1157	2.55996	4	7.34081	1.05307	4
Glycine	123	hpr1-1	10.5608	1.0239	3	32.7105	0.781869	4	22.3805	0.568397	3	6.7177	0.58017	4
Glycine	-22	hpr1-2	8.79489	0.696726	3	11.1496	2.17542	3	29.4545	0.198489	3	40.7405	2.11166	4
Glycine	3	hpr1-2	8.68507	0.61191	3	32.2206	0.937851	3	34.2314	6.88868	4	23.0532	1.73542	3
Glycine	27	hpr1-2	7.51957	1.26917	4	39.3987	1.63977	4	30.8302	2.54404	4	8.53201	0.652971	4
Glycine	75	hpr1-2	11.9757	1.89485	4	31.4416	1.43333	4	28.8838	4.34946	4	9.76733	0.923663	3
Glycine	123	hpr1-2	12.09	2.93183	4	33.7516	6.70392	4	21.8909	0.806254	4	8.71462	1.62347	4
Glycolate	-22	WT	26.1734	1.97955	4	25.8631	2.86078	4	26.1224	3.67658	4	29.1799	2.42545	3
Glycolate	3	WT	29.7889	2.84025	3	34.0144	1.0554	3	27.4004	1.20536	3	30.601	1.86997	4
Glycolate	27	WT	22.7549	1.64551	3	30.6191	1.50658	3	30.7975	2.1669	4	30.6846	3.57103	4
Glycolate	75	WT	27.809	3.97644	4	37.7729	4.61366	3	29.2629	2.12511	4	25.3499	2.47502	4
Glycolate	123	WT	27.5893	2.88679	4	36.0836	2.05394	4	30.2358	2.05373	4	30.9943	3.00507	4
Glycolate	-22	ggt1-1	27.4191	3.02479	4	28.0156	2.03965	4	30.5433	2.29083	4	32.8541	1.3275	3
Glycolate	3	ggt1-1	31.0982	1.34057	4	41.4006	2.02928	4	37.8064	2.8365	4	27.084	1.04555	3
Glycolate	27	ggt1-1	23.8574	2.6335	3	34.4546	5.42069	4	39.0382	1.3718	3	29.0317	3.46816	4
Glycolate	75	ggt1-1	30.5794	3.74859	4	43.4239	3.09402	3	32.1159	1.54275	3	29.4449	2.37852	3
Glycolate	123	ggt1-1	26.1605	2.85848	4	38.5588	0.732954	4	36.5654	5.67126	4	26.3858	1.13761	3
Glycolate	-22	ggt1-2	25.9489	1.05999	3	27.7804	3.15179	4	31.1407	0.954068	3	36.6579	3.71517	4
Glycolate	3	ggt1-2	29.5785	1.83151	3	41.8822	4.25204	4	33.5086	1.66819	3	26.1189	5.12846	3
Glycolate	27	ggt1-2	27.0801	3.26217	4	35.7979	3.09802	4	40.071	3.65767	4	28.5257	0.809423	3
Glycolate	75	ggt1-2	27.2495	4.09107	4	46.5827	2.80059	4	36.4898	3.46353	4	28.5437	4.06101	4
Glycolate	123	ggt1-2	26.1362	3.28302	4	40.7989	3.17199	3	35.9531	3.84518	4	29.0182	0.947332	4
Glycolate	-22	ggt2	25.6952	3.94687	4	26.4357	0.698402	4	30.0376	2.3656	4	33.669	2.05552	4
Glycolate	3	ggt2	28.5363	1.94651	4	31.0675	4.24111	4	30.9586	2.83931	4	29.1353	0.758917	3
Glycolate	27	ggt2	24.7665	1.09628	4	31.1766	2.20848	4	30.3838	3.53787	4	26.6972	2.03507	4
Glycolate	75	ggt2	24.6012	2.37771	4	34.7344	3.90742	4	31.27	3.1077	4	28.4967	1.60496	4
Glycolate	123	ggt2	28.9108	1.72587	4	33.9157	2.3164	4	29.0064	2.59468	4	24.5685	1.45	3
Glycolate	-22	hpr1-1	74.3074	10.5374	4	48.2784	16.7614	4	91.7222	23.3515	4	82.2568	16.1494	4
Glycolate	3	hpr1-1	68.3461	19.8219	4	133.551	14.0735	3	110.454	13.7432	4	58.3532	3.01646	4
Glycolate	27	hpr1-1	51.2453	9.55072	4	197.583	11.6604	4	158.241	57.8972	4	40.1937	6.14296	4
Glycolate	75	hpr1-1	87.0282	15.2863	4	329.626	72.1665	4	203.97	40.3848	4	52.1218	6.36278	4
Glycolate	123	hpr1-1	85.1801	17.227	4	421.03	41.4702	4	190.833	34.696	4	60.3304	14.7616	4
Glycolate	-22	hpr1-2	65.5127	4.6264	3	71.4492	14.8943	3	108.347	8.13947	4	97.4777	7.50733	4
Glycolate	3	hpr1-2	63.2127	10.0559	4	115.903	22.6054	4	89.0769	31.4606	4	62.182	18.9086	4
Glycolate	27	hpr1-2	54.0906	12.2004	4	212.092	26.5173	4	128.382	5.33306	3	41.0777	2.20944	3
Glycolate	75	hpr1-2	94.7271	4.64673	3	341.217	51.0689	3	181.156	37.7909	4	43.7387	6.10185	4
Glycolate	123	hpr1-2	101.605	36.3086	4	369.078	68.9266	4	167.341	14.1358	3	61.2758	7.98643	4
Isoleucine	-22	WT	1.37643	0.048167	4	1.54462	0.123193	4	1.7535	0.170171	4	1.62015	0.0488333	3
Isoleucine	3	WT	1.66129	0.193641	4	1.53981	0.051887	4	1.72447	0.0715822	4	1.48606	0.0452678	3
Isoleucine	27	WT	1.42859	0.18094	4	1.80393	0.0447687	4	1.74795	0.061074	4	1.53733	0.131609	4
Isoleucine	75	WT	1.44684	0.0391923	3	1.87992	0.0893895	4	1.79923	0.138207	4	1.54612	0.251714	4
Isoleucine	123	WT	1.48448	0.146896	4	1.81927	0.131566	4	2.33265	0.430718	4	1.37554	0.140033	4
Isoleucine	-22	ggt1-1	1.60993	0.0658102	4	1.58376	0.0804882	3	1.82982	0.0235701	4	1.87463	0.319098	4
Isoleucine	3	ggt1-1	1.84299	0.210208	4	1.89773	0.144802	4	1.77326	0.0333074	4	1.86967	0.0826838	4
Isoleucine	27	ggt1-1	1.5753	0.391919	4	2.11209	0.422668	4	1.67612	0.119132	4	1.75467	0.0468813	4
Isoleucine	75	ggt1-1	1.54877	0.101443	3	1.96412	0.114854	3	1.46514	0.0289889	4	1.81259	0.0277006	3
Isoleucine	123	ggt1-1	1.44223	0.0859828	4	2.08237	0.0128209	4	1.6495	0.0107766	3	1.45907	0.212522	4
Isoleucine	-22	ggt1-2	1.79376	0.136938	4	1.73669	0.159584	4	1.82403	0.068456	4	1.87826	0.215981	4
Isoleucine	3	ggt1-2	1.93751	0.193402	4	1.90686	0.0517656	4	1.72283	0.0969913	4	2.01224	0.225279	4
Isoleucine	27	ggt1-2	1.64002	0.120699	4	2.0467	0.264013	4	1.70683	0.0902569	4	1.73435	0.0481422	4
Isoleucine	75	ggt1-2	1.52079	0.0799347	3	2.00674	0.054343	3	1.5229	0.0401758	4	1.72123	0.0631085	4
Isoleucine	123	ggt1-2	1.48742	0.155255	4	2.05656	0.0602649	3	1.56786	0.06989	4	1.53219	0.0649956	4
Isoleucine	-22	ggt2	1.45698	0.109855	4	1.43501	0.0713484	4	1.75208	0.134781	4	1.61662	0.133046	4
Isoleucine	3	ggt2	1.71236	0.170862	4	1.59774	0.155026	4	1.67493	0.105367	4	2.01355	0.365132	4
Isoleucine	27	ggt2	1.64565	0.192472	4	1.74681	0.126283	4	1.70326	0.159865	4	1.53988	0.0420336	3
Isoleucine	75	ggt2	1.45872	0.0962001	4	1.82279	0.0409106	3	1.79393	0.0771392	3	1.6636	0.204947	4
Isoleucine	123	ggt2	1.54371	0.145752	4	1.90978	0.105847	4	2.03128	0.209203	4	1.34021	0.226032	4
Isoleucine	-22	hpr1-1	1.88332	0.188198	4	1.59868	0.0959313	3	2.49394	0.133104	4	2.07979	0.113586	4
Isoleucine	3	hpr1-1	2.1478	0.229015	4	2.85264	0.120819	3	2.52383	0.0736245	3	2.05554	0.188652	4
Isoleucine	27	hpr1-1	1.64201	0.251259	4	3.07512	0.342525	4	2.60857	0.246719	4	2.03241	0.346396	4
Isoleucine	75	hpr1-1	1.88665	0.134641	4	3.25422	0.176933	3	2.66755	0.302284	4	1.66397	0.0207484	3
Isoleucine	123	hpr1-1	1.72955	0.0981535	3	3.10787	0.12749	3	2.6492	0.0396576	4	1.5254	0.0654599	3
Isoleucine	-22	hpr1-2	1.79723	0.0454211	3	1.8736	0.0897345	3	2.64234	0.143015	4	2.70205	0.128722	4
Isoleucine	3	hpr1-2	2.0751	0.0343642	4	2.52513	0.0544088	4	2.50122	0.287362	4	2.3859	0.318989	4
Isoleucine	27	hpr1-2	1.66608	0.222722	4	3.41719	0.079912	3	2.37235	0.0716319	3	1.82797	0.207508	4
Isoleucine	75	hpr1-2	1.8604	0.128641	4	3.24942	0.387869	4	2.70472	0.321674	4	1.65071	0.108468	4
Isoleucine	123	hpr1-2	2.01621	0.202529	4	3.38625	0.274836	4	2.43	0.215652	4	1.65056	0.197207	3
Leucine	-22	WT	1.21024	0.0196615	4	1.3168	0.0941242	4	1.49542	0.115877	4	1.34486	0.0251663	3
Leucine	3	WT	1.44682	0.216488	4	1.35438	0.0349399	4	1.43654	0.0649566	4	1.27487	0.033716	3
Leucine	27	WT	1.23039	0.225994	4	1.56398	0.0539779	4	1.50077	0.120618	4	1.33896	0.120852	4
Leucine	75	WT	1.33093	0.17348	4	1.67965	0.0870157	3	1.59364	0.1207	4	1.3527	0.275135	4
Leucine	123	WT	1.2831	0.0799151	3	1.72433	0.17192	4	1.92192	0.266213	4	1.1462	0.120717	4
Leucine	-22	ggt1-1	1.39903	0.0645003	4	1.33044	0.0978352	4	1.77304	0.0576736	3	2.01601	0.35352	4
Leucine	3	ggt1-1	1.62197	0.218767	4	1.91598	0.222154	4	1.67315	0.040617	4	1.69571	0.0505189	3
Leucine	27	ggt1-1	1.42786	0.431407	4	2.46603	0.300935	4	1.53005	0.130716	4	1.55901	0.0302733	4
Leucine	75	ggt1-1	1.37154	0.102272	4	2.12453	0.129741	3	1.3186	0.0516762	4	1.55347	0.136754	4
Leucine	123	ggt1-1	1.28515	0.0980864	4	2.21046	0.106501	3	1.55145	0.0551375	4	1.17495	0.140156	4
Leucine	-22	ggt1-2	1.5273	0.0846541	4	1.43694	0.131908	4	1.72486	0.0544417	4	1.92082	0.0560242	3
Leucine	3	ggt1-2	1.69381	0.142742	4	1.86269	0.0778044	3	1.59578	0.102162	4	1.92019	0.374038	3
Leucine	27	ggt1-2	1.45674	0.126821	4	2.64612	0.556134	4	1.64412	0.0823024	4	1.54201	0.079223	4
Leucine	75	ggt1-2	1.37255	0.0208337	3	2.11435	0.124871	4	1.38132	0.0528909	4	1.39875	0.0438154	4
Leucine	123	ggt1-2	1.3564	0.139761	4	2.26467	0.123828	3	1.45651	0.105159	4	1.22711	0.0690334	4
Leucine	-22	ggt2	1.29902	0.0949653	4	1.18437	0.040873	3	1.43982	0.129448	4	1.35664	0.132192	4
Leucine	3	ggt2	1.4229	0.183415	4	1.44679	0.155424	4	1.49689	0.0851893	3	1.61069	0.215051	4
Leucine	27	ggt2	1.45802	0.204562	4	1.55147	0.127629	4	1.44079	0.183902	4	1.28953	0.113129	4
Leucine	75	ggt2	1.30721	0.0720531	3	1.74353	0.0950056	4	1.59125	0.0847858	3	1.4673	0.232753	4
Leucine	123	ggt2	1.43406	0.173378	4	1.85234	0.194415	4	1.89063	0.239693	4	1.15824	0.251255	4
Leucine	-22	hpr1-1	1.65201	0.17464	4	1.50211	0.212951	4	2.01721	0.142534	4	1.76095	0.069146	3
Leucine	3	hpr1-1	1.91489	0.166146	4	1.629	0.148961	4	1.98941	0.177885	4	1.72909	0.199686	4
Leucine	27	hpr1-1	1.489	0.176069	4	2.21724	0.299679	4	1.81111	0.0293388	3	1.7689	0.315683	4
Leucine	75	hpr1-1	1.68936	0.104109	4	2.62317	0.190682	4	1.71655	0.104418	4	1.44608	0.147138	4
Leucine	123	hpr1-1	1.58354	0.0758684	4	3.36227	0.735116	4	1.93633	0.0493623	4	1.14385	0.0688402	3
Leucine	-22	hpr1-2	1.60376	0.0260428	3	1.63866	0.0962604	3	2.15043	0.146382	4	2.21286	0.16297	4
Leucine	3	hpr1-2	1.90663	0.0649359	3	1.46344	0.0755342	4	1.98864	0.187845	4	1.91689	0.0247326	3
Leucine	27	hpr1-2	1.58115	0.205514	4	2.08677	0.124189	3	1.81051	0.188819	4	1.54079	0.123733	4
Leucine	75	hpr1-2	1.63396	0.12774	4	2.8296	0.411058	4	1.73494	0.21091	4	1.29519	0.0580619	3
Leucine	123	hpr1-2	1.74077	0.165602	4	3.19181	0.0574161	3	1.74904	0.1534	4	1.30661	0.194977	4
Lysine	-22	WT	3.62153	0.138329	4	3.83594	0.157265	4	4.21857	0.407841	4	3.89384	0.190007	4
Lysine	3	WT	3.80518	0.100786	3	3.76738	0.140006	4	4.1355	0.179552	4	3.73262	0.0968702	4
Lysine	27	WT	3.48443	0.317112	3	3.86969	0.177394	4	4.12203	0.204031	4	3.81988	0.178944	4
Lysine	75	WT	3.84854	0.165849	4	3.95038	0.185687	4	3.91418	0.0857525	4	3.68342	0.198281	4
Lysine	123	WT	3.71757	0.0920509	4	4.08981	0.26303	4	4.2819	0.0851143	3	3.55859	0.111347	4
Lysine	-22	ggt1-1	3.94118	0.0713034	4	3.87072	0.0841912	4	4.30742	0.179056	4	3.95887	0.185423	3
Lysine	3	ggt1-1	4.12578	0.267563	4	4.00824	0.157676	4	3.98383	0.0392323	3	4.50598	0.03663	3
Lysine	27	ggt1-1	3.77982	0.287535	4	4.05166	0.0467115	3	4.01251	0.22068	4	4.71337	0.280312	4
Lysine	75	ggt1-1	3.96238	0.127953	3	4.34402	0.18946	4	3.79687	0.119557	4	4.41565	0.289408	4
Lysine	123	ggt1-1	3.7305	0.213772	4	4.48599	0.287709	4	3.8177	0.110932	4	3.79956	0.518367	4
Lysine	-22	ggt1-2	4.36229	0.287525	4	4.11189	0.16744	3	4.37671	0.247753	4	4.12099	0.416246	4
Lysine	3	ggt1-2	4.27048	0.241104	4	4.07814	0.154463	4	4.1132	0.320511	4	4.89186	0.881087	4
Lysine	27	ggt1-2	4.2376	0.210681	3	4.00331	0.0640455	4	3.93996	0.132783	4	4.25685	0.255115	4
Lysine	75	ggt1-2	3.9982	0.212445	4	4.43318	0.0696565	4	3.85882	0.0732823	4	3.89899	0.0966497	3
Lysine	123	ggt1-2	3.68666	0.175288	3	4.34812	0.0868685	3	3.65141	0.0900167	4	3.78698	0.116521	4
Lysine	-22	ggt2	3.84047	0.157737	4	3.73159	0.124829	3	4.10073	0.0681125	3	3.77903	0.150109	3
Lysine	3	ggt2	3.91559	0.213795	4	3.89358	0.0671451	3	3.78439	0.130098	4	3.86013	0.140284	4
Lysine	27	ggt2	3.79239	0.108304	3	3.76619	0.212407	4	3.78784	0.145322	4	3.82539	0.0315563	3
Lysine	75	ggt2	3.77254	0.179771	4	4.05142	0.12652	4	3.853	0.122819	4	3.70732	0.176592	4
Lysine	123	ggt2	4.01427	0.409128	4	4.2051	0.156679	3	3.81206	0.229424	3	3.53807	0.217059	4
Lysine	-22	hpr1-1	3.94851	0.114573	3	3.79031	0.0824539	4	3.97747	0.0750537	3	3.6508	0.0903005	4
Lysine	3	hpr1-1	3.96217	0.267522	4	3.7511	0.111551	4	3.73588	0.0353816	3	3.81597	0.178936	4
Lysine	27	hpr1-1	3.5132	0.151572	3	3.85607	0.110688	3	3.64188	0.0582752	4	3.95407	0.290317	4
Lysine	75	hpr1-1	3.43494	0.147055	4	4.76125	0.175175	3	3.91409	0.191179	4	3.4524	0.0483219	3
Lysine	123	hpr1-1	3.5504	0.191903	3	4.76748	0.252799	3	3.91309	0.0549138	3	3.20848	0.0719775	4
Lysine	-22	hpr1-2	3.79383	0.11454	4	3.71791	0.20369	3	3.94377	0.186153	4	3.69691	0.0915464	3
Lysine	3	hpr1-2	3.91892	0.128438	4	3.51074	0.101557	4	4.03986	0.08685	3	4.06626	0.056549	3
Lysine	27	hpr1-2	3.62994	0.180118	4	4.04956	0.226742	4	3.6827	0.186292	4	3.82765	0.243689	4
Lysine	75	hpr1-2	3.4994	0.0319943	4	4.52731	0.218872	4	4.00418	0.435802	4	3.51909	0.12999	4
Lysine	123	hpr1-2	3.59096	0.142888	3	4.45233	0.360719	4	3.79283	0.0797112	4	3.36625	0.0601457	3
Malate	-22	WT	38.1706	5.26776	4	43.3588	4.15876	4	33.2273	5.37818	4	57.1975	12.0733	4
Malate	3	WT	45.4841	8.79481	4	58.6435	7.26621	4	41.9641	8.44991	4	43.1277	19.7814	4
Malate	27	WT	35.1422	4.14261	4	55.2549	3.51838	3	41.1087	12.1459	4	23.5468	7.85366	4
Malate	75	WT	46.5256	11.4282	4	59.119	4.11328	3	42.8254	5.294	4	35.9621	1.88392	4
Malate	123	WT	43.4341	7.25435	4	74.5533	7.13973	4	60.3171	10.2669	4	42.3076	20.7026	4
Malate	-22	ggt1-1	31.2807	5.63486	4	31.577	6.67565	4	58.6683	11.8213	4	72.8182	4.36196	3
Malate	3	ggt1-1	36.8489	9.34724	4	61.6098	2.22611	3	77.9021	9.15604	4	25.8791	4.69705	4
Malate	27	ggt1-1	31.7629	3.06403	4	72.7875	13.8135	4	80.3598	10.2356	4	16.0262	1.93555	3
Malate	75	ggt1-1	33.9845	3.62054	3	69.4921	5.69211	4	53.5446	1.85487	3	27.3309	10.0361	4
Malate	123	ggt1-1	29.3301	8.82294	4	77.9336	18.4978	4	59.091	5.61191	4	30.7468	4.78829	4
Malate	-22	ggt1-2	27.0159	0.923126	4	32.8552	4.14727	3	73.0859	6.12637	4	73.6024	19.4449	4
Malate	3	ggt1-2	28.8592	4.7095	4	59.4058	6.44345	4	82.7492	23.0187	4	31.1098	8.93413	4
Malate	27	ggt1-2	28.1605	6.62798	4	66.5583	13.886	4	73.9881	6.34105	4	21.3145	2.27526	4
Malate	75	ggt1-2	31.9225	4.9433	4	70.3502	9.42111	4	61.9527	14.3118	4	30.6599	5.28869	4
Malate	123	ggt1-2	29.6453	7.39195	4	58.9559	8.57861	3	64.2147	9.99557	4	31.3319	10.2609	4
Malate	-22	ggt2	38.0977	5.09604	4	41.7667	7.3933	4	41.3161	3.32563	3	52.8656	12.6466	4
Malate	3	ggt2	38.5661	9.83573	4	52.5748	2.58079	4	38.9054	1.14973	3	34.9146	0.464046	3
Malate	27	ggt2	35.8323	6.73792	4	56.3714	6.5273	4	45.6804	12.9147	4	14.3357	0.980416	3
Malate	75	ggt2	36.9903	2.29795	4	59.6875	13.1631	4	55.9619	4.90797	3	30.3857	6.89535	4
Malate	123	ggt2	35.5164	9.16053	4	74.2829	6.83572	3	77.5711	4.76549	3	24.8362	1.40174	3
Malate	-22	hpr1-1	78.0348	8.35954	4	62.0466	24.811	4	125.955	11.7604	4	121.184	18.2378	4
Malate	3	hpr1-1	75.6563	17.4597	4	84.0824	15.8791	4	124.405	5.64472	3	73.1049	11.3023	4
Malate	27	hpr1-1	59.7833	8.70985	4	129.164	19.8209	4	143.831	29.9935	4	59.2832	19.4966	4
Malate	75	hpr1-1	76.7903	7.08046	4	172.551	33.1886	4	176.045	16.4334	4	59.9896	7.85163	4
Malate	123	hpr1-1	86.8466	21.0402	4	192.299	34.2871	4	190.077	42.1598	4	83.0562	4.65625	4
Malate	-22	hpr1-2	84.2191	17.8027	4	78.7985	14.0708	3	128.189	35.311	4	107.521	6.85849	4
Malate	3	hpr1-2	76.7995	0.282631	3	91.33	15.6925	4	127.717	14.0197	4	63.5388	15.4255	4
Malate	27	hpr1-2	73.7113	6.63108	4	127.079	13.7207	4	121.486	20.1592	4	37.0449	7.77024	4
Malate	75	hpr1-2	75.6135	13.3024	4	170.675	21.6874	4	139.088	35.6696	4	40.9882	7.79206	4
Malate	123	hpr1-2	86.6867	15.0617	4	186.765	10.3949	4	148.633	12.207	4	67.5867	3.06106	4
Maltose	-22	WT	3.38465	0.180612	3	3.19462	0.0466653	4	3.73925	0.454504	4	3.96265	0.355905	4
Maltose	3	WT	4.15523	0.379479	4	3.65979	0.156739	3	3.93348	0.53487	4	3.56941	0.151473	4
Maltose	27	WT	3.01347	0.341088	4	3.85674	0.358016	4	4.92192	0.33756	3	3.48914	0.267291	4
Maltose	75	WT	3.38313	0.329336	3	7.92595	0.995218	4	4.30751	0.405956	4	3.09536	0.292366	4
Maltose	123	WT	3.19751	0.418565	4	4.89885	0.458257	3	4.00303	0.309028	4	3.17292	0.346111	4
Maltose	-22	ggt1-1	4.6357	1.04694	4	3.69696	0.605239	4	3.21067	0.217874	4	5.27939	1.78798	4
Maltose	3	ggt1-1	4.16658	0.405737	3	3.82993	0.239031	4	3.33	0.284629	4	3.72932	0.61447	4
Maltose	27	ggt1-1	3.903	1.5569	4	3.51636	0.404669	4	4.99698	0.914684	4	3.04479	0.657861	4
Maltose	75	ggt1-1	4.2098	0.760492	4	5.99558	1.80078	4	4.21575	0.154218	4	3.87364	1.14099	4
Maltose	123	ggt1-1	3.28671	0.165428	4	4.5457	1.26993	4	3.28308	0.129618	4	2.65314	0.130992	3
Maltose	-22	ggt1-2	4.68596	1.36561	4	3.29601	0.454183	4	3.9206	0.567979	4	4.24174	0.80079	3
Maltose	3	ggt1-2	4.12437	0.499992	3	3.65113	0.300176	4	3.85011	0.0942194	3	4.51051	1.13183	3
Maltose	27	ggt1-2	3.82805	0.953935	4	4.51603	0.302964	3	7.03682	0.642122	4	4.31231	1.90338	4
Maltose	75	ggt1-2	3.40296	0.264392	4	9.29005	1.07338	3	3.56663	0.207707	4	3.98958	0.372911	3
Maltose	123	ggt1-2	3.17342	0.509308	4	7.24315	0.821422	3	3.69246	0.380074	4	4.10147	0.868839	4
Maltose	-22	ggt2	3.98359	0.321145	4	3.38012	0.17684	4	3.82285	0.253434	4	4.50748	0.0346274	3
Maltose	3	ggt2	3.71868	0.118948	3	3.5849	0.185021	3	3.97298	0.20013	4	3.75885	0.563415	4
Maltose	27	ggt2	3.34776	0.196739	3	4.10825	0.242531	4	6.07047	0.775989	4	3.60186	0.158369	3
Maltose	75	ggt2	3.13325	0.520465	3	6.74269	1.1047	4	4.14585	0.133758	4	3.03517	0.109515	4
Maltose	123	ggt2	3.21814	0.0975778	4	6.55503	1.22202	4	3.71186	0.353378	4	2.96292	0.448504	4
Maltose	-22	hpr1-1	3.89903	0.666602	4	3.28593	0.0232445	3	3.7143	0.227974	4	4.35701	1.04202	4
Maltose	3	hpr1-1	5.47067	1.01584	4	3.92267	0.649496	4	3.95813	0.300475	4	3.74423	0.168527	4
Maltose	27	hpr1-1	3.45858	0.113146	3	3.62346	0.264246	4	6.08555	1.17272	4	3.00129	0.0860898	3
Maltose	75	hpr1-1	4.06172	0.457739	4	7.91815	1.88784	4	3.42948	0.502459	4	3.12783	0.539596	4
Maltose	123	hpr1-1	3.39943	0.319412	4	6.56347	2.25166	4	3.39533	0.372749	4	2.77316	0.388118	4
Maltose	-22	hpr1-2	3.76472	0.788545	4	3.47788	0.24032	3	4.1823	0.245063	4	4.62401	0.466289	4
Maltose	3	hpr1-2	4.14749	0.594882	4	3.41879	0.296245	4	4.71294	0.782593	4	4.51918	0.209912	3
Maltose	27	hpr1-2	3.84048	0.277628	4	3.6795	0.459834	4	7.25287	1.7035	4	3.40945	0.287945	3
Maltose	75	hpr1-2	5.01318	1.38452	4	9.12841	4.01998	4	4.07196	0.649655	4	3.35777	0.259699	3
Maltose	123	hpr1-2	3.54127	0.427758	4	5.74996	1.94219	4	3.31101	0.137893	4	3.62281	0.148608	3
Methionine	-22	WT	2.39217	0.174678	3	2.6096	0.130546	4	2.89479	0.133898	3	2.93266	0.267941	4
Methionine	3	WT	2.48289	0.054771	3	2.75875	0.152103	3	2.79302	0.266824	4	2.45267	0.0357409	3
Methionine	27	WT	2.46568	0.20602	4	3.22214	0.00704394	3	2.85774	0.195732	4	2.36795	0.0379578	3
Methionine	75	WT	2.49666	0.0825769	4	3.04089	0.151393	4	2.68081	0.0836792	4	2.32148	0.0369573	3
Methionine	123	WT	2.44124	0.0598098	4	2.5982	0.095115	3	2.56214	0.057128	3	2.25771	0.0844863	4
Methionine	-22	ggt1-1	2.39581	0.0927596	4	2.44306	0.0823762	4	2.5347	0.0823416	4	2.56502	0.251414	4
Methionine	3	ggt1-1	2.5961	0.138455	3	2.70753	0.0870398	3	2.59245	0.0566466	3	2.49841	0.0151065	3
Methionine	27	ggt1-1	2.33286	0.173602	4	2.76415	0.0990936	4	2.54066	0.0905265	3	2.29133	0.129266	3
Methionine	75	ggt1-1	2.49751	0.0844766	3	2.85164	0.167252	4	2.36755	0.0413276	3	2.36202	0.030649	4
Methionine	123	ggt1-1	2.3555	0.104976	4	2.83955	0.117127	3	2.45875	0.0868109	4	2.20246	0.045909	4
Methionine	-22	ggt1-2	2.49324	0.0772494	4	2.61177	0.0814085	4	2.47072	0.111017	4	2.57063	0.127776	4
Methionine	3	ggt1-2	2.43387	0.145479	4	2.71069	0.0299051	3	2.55263	0.108678	4	2.75133	0.542434	4
Methionine	27	ggt1-2	2.35219	0.0763886	3	2.65846	0.152574	4	2.51691	0.076682	3	2.23308	0.188905	4
Methionine	75	ggt1-2	2.35849	0.0855643	4	2.85712	0.0711544	4	2.42207	0.0422742	3	2.31997	0.0781924	4
Methionine	123	ggt1-2	2.3407	0.15658	4	2.67155	0.081882	3	2.46623	0.0627571	3	2.19024	0.0420161	3
Methionine	-22	ggt2	2.5752	0.0416517	3	2.49532	0.0589012	4	2.70692	0.119891	3	2.87936	0.150571	4
Methionine	3	ggt2	2.45754	0.0596166	3	2.86492	0.0574025	3	2.70474	0.221503	4	2.4382	0.086554	4
Methionine	27	ggt2	2.48224	0.0226046	3	3.13792	0.287841	4	2.73684	0.338562	4	2.35053	0.0260593	3
Methionine	75	ggt2	2.42935	0.143295	4	2.94664	0.13073	4	2.50162	0.194995	4	2.35927	0.0662062	4
Methionine	123	ggt2	2.45168	0.0809751	4	2.67545	0.121447	4	2.4418	0.196196	4	2.28084	0.0255574	3
Methionine	-22	hpr1-1	2.58838	0.166771	4	2.53375	0.0811759	4	2.79892	0.123652	4	2.83059	0.269448	4
Methionine	3	hpr1-1	2.5265	0.141214	4	2.98275	0.35457	4	2.93401	0.173064	4	2.6355	0.201538	4
Methionine	27	hpr1-1	2.4202	0.0629384	3	2.8345	0.368512	4	3.01143	0.0914509	4	2.34342	0.120083	4
Methionine	75	hpr1-1	2.44547	0.142854	4	3.00976	0.11204	3	2.84172	0.253761	4	2.33261	0.0741919	3
Methionine	123	hpr1-1	2.44445	0.135103	3	3.14601	0.071656	3	2.59441	0.108498	3	2.26733	0.0430304	3
Methionine	-22	hpr1-2	2.52526	0.0884976	4	2.57516	0.138093	3	2.93781	0.0233746	3	3.29152	0.0784981	3
Methionine	3	hpr1-2	2.51149	0.0721591	3	2.93361	0.133642	4	2.92473	0.0880493	4	3.02317	0.360615	4
Methionine	27	hpr1-2	2.42935	0.121188	4	3.01932	0.137318	3	2.81516	0.0845816	4	2.30418	0.0533116	3
Methionine	75	hpr1-2	2.40137	0.0925552	4	2.95155	0.0576656	4	2.707	0.100304	3	2.45264	0.0968813	4
Methionine	123	hpr1-2	2.50632	0.0927828	3	2.8821	0.210841	4	2.59355	0.0890609	4	2.49004	0.245479	4
Myo-inositol	-22	WT	17.5543	1.38776	3	22.5362	2.31328	4	13.8112	2.04733	4	17.6712	1.58154	4
Myo-inositol	3	WT	21.2353	3.3724	4	20.4333	2.10147	4	17.6297	1.27273	4	17.5614	1.62881	4
Myo-inositol	27	WT	16.1695	3.49191	4	18.7488	0.543133	3	16.0929	1.30419	4	17.8764	0.797672	3
Myo-inositol	75	WT	25.2148	1.7436	3	23.612	2.82478	4	18.1187	0.42798	4	18.8852	0.441858	3
Myo-inositol	123	WT	20.7037	2.02386	4	23.6186	3.0696	4	19.0157	3.19725	4	21.2902	0.428424	3
Myo-inositol	-22	ggt1-1	8.52797	1.28443	4	8.89413	0.527371	3	11.7272	1.61058	4	11.132	3.01471	4
Myo-inositol	3	ggt1-1	10.2692	0.983187	4	9.49906	1.32216	4	11.6373	0.427176	3	10.9562	1.45833	4
Myo-inositol	27	ggt1-1	6.29841	0.869806	3	9.51936	0.492906	4	10.1382	0.0483597	3	9.15012	0.183092	3
Myo-inositol	75	ggt1-1	8.37488	1.29163	4	11.4182	1.13369	4	9.007	0.654306	4	9.59883	0.773446	4
Myo-inositol	123	ggt1-1	7.83871	0.35506	3	17.7073	3.67692	4	9.59764	0.573289	4	8.50853	2.41059	4
Myo-inositol	-22	ggt1-2	9.00114	0.420349	4	10.5105	0.795871	4	9.58155	1.60622	4	9.51463	0.894072	3
Myo-inositol	3	ggt1-2	9.35209	0.491881	3	10.4501	0.38058	3	9.02798	0.677082	4	11.1322	1.46601	4
Myo-inositol	27	ggt1-2	8.37255	1.58013	4	8.54127	0.566102	4	9.31016	1.09006	4	9.50224	1.68855	4
Myo-inositol	75	ggt1-2	8.94916	0.674829	4	10.1097	1.57076	4	6.70039	0.260869	4	8.54093	0.671701	4
Myo-inositol	123	ggt1-2	11.4409	2.39031	4	14.6284	0.408482	3	8.62855	1.10986	4	9.21705	0.943682	4
Myo-inositol	-22	ggt2	21.7184	1.39532	4	20.6357	0.822595	3	14.8891	0.894214	4	17.563	1.12991	4
Myo-inositol	3	ggt2	22.6387	2.59234	4	20.1535	0.19572	4	14.2999	1.71941	4	19.6308	1.66782	4
Myo-inositol	27	ggt2	19.0044	0.560208	4	20.6184	2.05431	4	15.8011	1.05817	3	18.5192	2.146	4
Myo-inositol	75	ggt2	20.425	0.850136	4	22.4462	2.33399	4	19.6513	1.70406	4	19.2309	1.06732	4
Myo-inositol	123	ggt2	24.8072	6.75786	4	26.0448	2.92751	4	17.8408	1.41168	4	18.3458	1.73559	3
Myo-inositol	-22	hpr1-1	6.23657	0.496468	4	12.7308	6.31867	4	7.20405	1.14404	4	9.32272	0.492614	4
Myo-inositol	3	hpr1-1	9.05961	0.670358	4	10.9885	0.857923	3	8.77033	1.23308	4	8.60559	0.738024	4
Myo-inositol	27	hpr1-1	6.68249	0.89773	4	8.82367	1.24612	4	7.97482	0.869524	4	8.19963	1.08776	4
Myo-inositol	75	hpr1-1	8.31157	0.798622	3	7.33316	0.955645	4	5.27827	0.707103	4	7.29672	0.167524	3
Myo-inositol	123	hpr1-1	7.61804	0.856749	4	7.72114	1.71804	4	6.04708	1.00823	4	5.92896	0.574946	4
Myo-inositol	-22	hpr1-2	6.82857	1.36373	4	7.51601	1.31308	3	7.28985	0.61125	4	8.58875	0.414954	4
Myo-inositol	3	hpr1-2	9.13987	1.0524	4	9.45962	1.89564	4	10.0263	0.369935	3	10.1064	0.414517	3
Myo-inositol	27	hpr1-2	7.73753	1.17853	4	8.17783	0.903539	4	7.46567	0.834123	4	7.12199	0.590395	4
Myo-inositol	75	hpr1-2	8.59978	0.459341	4	5.98467	0.150644	3	4.93438	0.542835	4	7.10978	0.452809	4
Myo-inositol	123	hpr1-2	8.69692	2.38765	4	5.87982	0.453217	3	5.50495	0.6579	4	6.76489	1.27253	4
Nicotinamide	-22	WT	64.3413	19.3936	4	42.7428	6.91875	4	40.8572	3.51281	4	42.9339	8.28165	4
Nicotinamide	3	WT	55.3171	14.7309	4	38.8787	2.50631	3	47.0828	14.1579	4	32.5179	1.09597	3
Nicotinamide	27	WT	44.2878	11.9332	4	36.0892	4.2737	3	38.8157	2.58389	4	42.848	7.38457	4
Nicotinamide	75	WT	45.5994	9.44324	4	51.8224	8.76842	4	35.8845	3.1312	3	43.4025	7.81352	4
Nicotinamide	123	WT	34.0497	5.2568	3	44.0706	17.128	4	46.2697	1.41871	3	42.3312	6.85908	4
Nicotinamide	-22	ggt1-1	39.9769	4.67496	3	48.9655	17.1996	4	56.9987	6.94582	4	46.9507	6.69249	4
Nicotinamide	3	ggt1-1	59.0371	14.5106	4	54.7088	1.95386	3	54.1561	2.62936	4	58.8711	7.30766	4
Nicotinamide	27	ggt1-1	83.9132	47.2168	4	42.0777	5.84884	4	49.9057	10.1517	4	52.5208	7.58517	4
Nicotinamide	75	ggt1-1	63.5606	18.4419	4	46.0976	2.89723	3	49.4345	7.78927	4	46.9574	1.11773	3
Nicotinamide	123	ggt1-1	46.7185	12.3453	4	68.787	18.9397	4	57.3018	8.28114	4	50.7122	7.03009	4
Nicotinamide	-22	ggt1-2	55.0264	5.75166	4	57.0499	13.71	4	48.7088	4.08935	4	62.8971	0.935575	3
Nicotinamide	3	ggt1-2	55.5496	7.76787	3	49.9238	10.4608	4	54.5573	7.30433	4	58.5125	5.46461	4
Nicotinamide	27	ggt1-2	55.5684	14.0096	4	51.8893	12.7755	4	46.294	4.21318	3	56.652	1.64848	3
Nicotinamide	75	ggt1-2	52.0034	9.98898	4	47.7467	6.52519	3	54.3253	8.32703	4	50.8849	7.10648	4
Nicotinamide	123	ggt1-2	51.2654	11.5195	3	54.7798	9.43169	3	59.9924	24.4284	4	48.254	7.15322	4
Nicotinamide	-22	ggt2	52.4953	1.49541	3	46.1116	11.9325	4	41.3734	2.20043	3	41.3887	3.34372	4
Nicotinamide	3	ggt2	46.1707	8.29904	4	36.9086	2.50386	3	43.5532	6.98361	4	45.4	1.24084	3
Nicotinamide	27	ggt2	70.2455	16.1517	3	35.8628	6.36207	4	45.4579	7.53032	4	36.5125	3.82193	3
Nicotinamide	75	ggt2	66.7427	30.4294	4	42.0312	5.71199	3	39.2806	5.16104	4	47.4997	2.83542	3
Nicotinamide	123	ggt2	46.4305	8.64468	4	77.6176	46.633	4	48.8585	9.89102	4	35.4233	0.939897	3
Nicotinamide	-22	hpr1-1	44.9439	1.42022	3	41.9388	6.73559	4	46.0066	8.62306	4	51.9606	3.31193	4
Nicotinamide	3	hpr1-1	58.9977	21.9619	4	44.516	6.10962	3	45.2811	13.5362	4	50.7365	5.93066	4
Nicotinamide	27	hpr1-1	62.1069	10.1301	4	48.7246	29.8297	4	38.866	4.1508	3	47.9499	4.05846	3
Nicotinamide	75	hpr1-1	68.009	16.2959	4	44.2333	6.25279	4	36.3484	8.22729	4	46.333	4.5045	4
Nicotinamide	123	hpr1-1	44.0127	16.58	4	54.4215	12.5097	4	43.1398	10.8802	4	38.895	2.30667	3
Nicotinamide	-22	hpr1-2	59.2104	22.6314	4	48.1945	4.46428	3	44.9587	8.48396	4	50.8037	17.6186	4
Nicotinamide	3	hpr1-2	41.0746	10.546	4	59.6167	34.9348	4	46.4802	11.6076	4	77.4393	36.6448	4
Nicotinamide	27	hpr1-2	41.3733	12.6872	4	32.9238	4.25353	3	47.0622	1.9943	4	53.182	9.5079	4
Nicotinamide	75	hpr1-2	41.6045	8.74245	3	37.4615	2.38568	4	46.687	5.83771	4	46.4517	5.72182	4
Nicotinamide	123	hpr1-2	47.9918	5.95874	3	37.3178	2.40836	3	48.007	10.6687	4	41.9195	6.85214	4
Oxoglutarate	-22	WT	4.22767	0.202395	4	4.27446	0.121695	4	4.33693	0.128014	3	4.43216	0.255799	4
Oxoglutarate	3	WT	4.39985	0.138756	4	4.38103	0.322302	4	4.68854	0.279002	4	4.39581	0.143772	4
Oxoglutarate	27	WT	4.0801	0.267903	4	4.5794	0.275174	4	4.65222	0.356382	4	4.36576	0.119643	3
Oxoglutarate	75	WT	4.37309	0.0877653	4	4.66692	0.298725	3	4.32759	0.183898	4	4.18833	0.0589434	4
Oxoglutarate	123	WT	4.3191	0.201149	4	4.48757	0.211629	4	4.31102	0.0415575	4	4.61269	0.129906	3
Oxoglutarate	-22	ggt1-1	4.44695	0.107077	4	4.4916	0.308526	4	4.40799	0.172039	4	4.51108	0.0684024	3
Oxoglutarate	3	ggt1-1	4.41664	0.211036	4	4.25084	0.143528	3	4.47412	0.157617	4	4.41134	0.10429	4
Oxoglutarate	27	ggt1-1	4.32682	0.215248	4	4.6573	0.308181	4	4.50208	0.0687998	4	4.40588	0.0297734	3
Oxoglutarate	75	ggt1-1	4.20709	0.28884	3	4.46604	0.366865	4	4.33368	0.0474015	4	4.37301	0.149436	4
Oxoglutarate	123	ggt1-1	4.26478	0.111988	4	4.32707	0.112103	4	4.40846	0.176759	4	4.43247	0.137105	3
Oxoglutarate	-22	ggt1-2	4.55288	0.258803	4	4.46563	0.251417	4	4.60176	0.191813	3	4.40136	0.155589	4
Oxoglutarate	3	ggt1-2	4.34182	0.21293	4	4.5237	0.197904	4	4.66047	0.421776	4	5.30195	1.03297	4
Oxoglutarate	27	ggt1-2	4.67693	0.162206	4	4.35845	0.211764	4	4.54483	0.275773	4	4.43507	0.0965791	4
Oxoglutarate	75	ggt1-2	4.38506	0.221663	4	4.73069	0.308309	4	4.41728	0.0619127	3	4.29788	0.185238	4
Oxoglutarate	123	ggt1-2	4.16562	0.244269	4	4.33546	0.265328	3	4.38302	0.17388	4	4.563	0.359829	4
Oxoglutarate	-22	ggt2	4.57345	0.226586	4	4.26094	0.278913	4	4.50915	0.109739	4	4.48491	0.140759	4
Oxoglutarate	3	ggt2	4.24799	0.153087	4	4.49343	0.183231	3	4.44262	0.156994	4	4.39344	0.0264503	3
Oxoglutarate	27	ggt2	4.3012	0.103415	4	4.47555	0.440197	4	4.36297	0.214823	4	4.27286	0.0710433	4
Oxoglutarate	75	ggt2	4.41237	0.343467	4	4.32111	0.0635739	4	4.40791	0.237963	4	4.22946	0.211429	4
Oxoglutarate	123	ggt2	4.62364	0.278796	4	4.52345	0.263195	4	4.26998	0.173885	4	4.2289	0.0581753	4
Oxoglutarate	-22	hpr1-1	5.31759	0.316472	4	4.94972	0.514549	4	5.60658	0.0935808	4	4.93387	0.107348	4
Oxoglutarate	3	hpr1-1	4.88615	0.497178	4	5.22147	0.362376	4	5.24927	0.14048	3	4.91923	0.218309	4
Oxoglutarate	27	hpr1-1	4.72025	0.0514541	4	5.18448	0.170285	3	5.2441	0.454634	4	4.75941	0.308497	4
Oxoglutarate	75	hpr1-1	4.80056	0.296203	3	6.3592	0.201118	3	5.54125	0.483584	4	4.29774	0.0473615	3
Oxoglutarate	123	hpr1-1	5.22054	0.261102	3	6.41101	1.01192	4	5.65364	0.557707	4	4.89511	0.363971	4
Oxoglutarate	-22	hpr1-2	5.18006	0.125189	4	5.14676	0.143403	3	5.57977	0.500172	4	5.38541	0.510715	4
Oxoglutarate	3	hpr1-2	4.93202	0.0352452	4	5.18651	0.437483	4	5.45053	0.809641	4	5.14955	0.173573	4
Oxoglutarate	27	hpr1-2	4.76433	0.211594	3	4.91745	0.309305	4	5.51145	0.145942	3	4.72871	0.140524	4
Oxoglutarate	75	hpr1-2	4.64349	0.21685	4	6.14822	0.197296	4	5.19947	0.297176	4	4.46771	0.175438	4
Oxoglutarate	123	hpr1-2	4.77119	0.188414	4	6.04266	0.243694	4	5.22431	0.575492	4	4.91431	0.35226	4
Palmitate	-22	WT	11.2962	0.481391	4	11.5214	0.277549	4	11.6153	0.244806	4	11.6531	0.456203	4
Palmitate	3	WT	11.5812	0.410671	4	11.611	0.631221	4	11.5357	0.18056	3	11.4154	0.0819984	4
Palmitate	27	WT	11.195	0.706486	4	11.5359	0.284111	3	11.4129	0.234767	4	11.4653	0.1544	4
Palmitate	75	WT	11.5546	0.331705	4	11.9304	1.02263	3	11.2713	0.220466	4	11.4212	0.0470744	4
Palmitate	123	WT	11.6389	0.239339	4	11.6241	0.784415	4	11.4372	0.362444	4	11.5654	0.407079	3
Palmitate	-22	ggt1-1	11.8885	0.431008	3	11.8685	0.620939	4	11.7747	0.197047	3	11.5764	0.268685	3
Palmitate	3	ggt1-1	12.164	0.636777	4	11.7884	0.344084	4	11.646	0.167379	3	11.9855	0.145791	4
Palmitate	27	ggt1-1	11.9333	0.839117	3	11.7897	0.466262	4	11.6175	0.124158	4	11.9329	0.248658	3
Palmitate	75	ggt1-1	11.5458	0.714216	4	11.7894	0.599958	3	11.4433	0.325297	3	11.6363	0.229167	4
Palmitate	123	ggt1-1	11.6282	0.425733	4	11.8198	0.286637	4	11.758	0.29643	4	11.6513	0.284964	4
Palmitate	-22	ggt1-2	11.8751	0.383658	4	12.0839	0.465185	4	12.2303	0.749919	3	11.6723	0.371973	4
Palmitate	3	ggt1-2	11.2903	0.454328	4	12.03	0.707789	4	12.1869	0.837483	4	13.7332	3.23659	4
Palmitate	27	ggt1-2	12.0812	0.341296	4	11.4245	0.366132	3	11.748	0.178361	3	11.5509	0.30551	3
Palmitate	75	ggt1-2	11.4686	0.241438	4	12.392	0.657215	3	11.5539	0.0351723	3	11.6718	0.320553	4
Palmitate	123	ggt1-2	11.3969	0.579602	4	11.7862	0.447661	3	11.6634	0.177991	4	11.6869	0.457448	4
Palmitate	-22	ggt2	11.8485	0.131373	3	11.5613	0.380324	4	11.8227	0.262073	4	11.6165	0.283502	4
Palmitate	3	ggt2	11.0785	0.246087	4	12.0596	0.211994	4	11.4347	0.21789	4	11.4832	0.189395	3
Palmitate	27	ggt2	11.4589	0.217278	3	11.3128	0.480967	4	11.6557	0.149345	3	11.7063	0.16242	3
Palmitate	75	ggt2	11.6026	0.628892	3	11.6175	0.584592	3	11.5251	0.358974	4	11.328	0.268299	4
Palmitate	123	ggt2	11.9971	0.51297	4	11.9685	0.15328	3	11.0544	0.375473	3	11.5637	0.344384	4
Palmitate	-22	hpr1-1	11.9651	0.469937	3	12.1178	0.370368	3	11.4565	0.30272	3	11.7606	0.547667	3
Palmitate	3	hpr1-1	11.8319	0.828388	4	12.038	0.557586	3	11.4753	0.215412	4	11.6883	0.229054	3
Palmitate	27	hpr1-1	11.411	0.130084	3	11.8032	0.163222	3	11.7886	0.0666664	3	11.542	0.158745	4
Palmitate	75	hpr1-1	11.398	0.587448	4	11.8286	0.412519	3	11.4678	0.207573	4	11.2249	0.259342	3
Palmitate	123	hpr1-1	11.9384	0.634472	3	12.0537	0.314238	4	11.4412	0.256554	4	11.2408	0.20824	3
Palmitate	-22	hpr1-2	11.7023	0.254168	4	11.7177	0.216062	3	11.5835	0.355417	4	11.4256	0.330467	3
Palmitate	3	hpr1-2	11.8557	0.519707	4	11.5623	0.480747	4	11.6747	0.184663	4	11.5816	0.221516	3
Palmitate	27	hpr1-2	11.5823	0.427599	4	11.8615	0.326512	4	11.4579	0.351767	4	11.8065	0.0575237	3
Palmitate	75	hpr1-2	11.3183	0.193782	4	11.814	0.50484	4	11.5188	0.318875	4	11.5085	0.307911	3
Palmitate	123	hpr1-2	11.5283	0.439901	3	11.5206	0.481546	4	11.5336	0.303692	4	11.4833	0.237035	4
Phenylalanine	-22	WT	4.05369	0.065078	4	4.35146	0.436937	4	6.48419	1.22748	4	5.47171	0.0348333	3
Phenylalanine	3	WT	4.36167	0.428872	4	6.39667	0.496579	4	7.19425	0.449017	4	4.55419	0.0918682	3
Phenylalanine	27	WT	3.83658	0.324595	4	8.4499	0.353613	3	6.4467	0.670263	4	3.98007	0.243266	3
Phenylalanine	75	WT	4.26327	0.354634	4	6.55242	0.669395	4	4.89436	0.35543	4	3.26985	0.200619	4
Phenylalanine	123	WT	3.98014	0.0593645	3	6.09643	0.412058	4	5.85384	0.601432	4	3.04148	0.160917	4
Phenylalanine	-22	ggt1-1	4.28984	0.443041	4	3.97398	0.276816	4	5.48616	0.181701	4	5.28649	0.293913	3
Phenylalanine	3	ggt1-1	4.28943	0.360119	4	7.19941	0.463635	4	5.37761	0.137394	4	5.13247	0.250633	3
Phenylalanine	27	ggt1-1	4.12708	0.849065	4	9.51507	0.840103	4	5.63899	0.0672484	3	4.64322	0.161023	3
Phenylalanine	75	ggt1-1	3.64639	0.104058	3	6.81296	0.561838	4	4.04788	0.212793	4	4.21153	0.32224	4
Phenylalanine	123	ggt1-1	3.64713	0.110155	3	6.44297	0.394713	4	4.29467	0.397006	4	3.35772	0.594827	4
Phenylalanine	-22	ggt1-2	5.0014	0.394573	4	4.42019	0.12786	3	5.12115	0.150872	4	5.00173	0.191874	3
Phenylalanine	3	ggt1-2	4.84147	0.442309	4	7.29616	0.554081	4	5.04697	0.548449	4	4.91608	0.974555	3
Phenylalanine	27	ggt1-2	4.59441	0.400854	3	8.45418	0.308542	4	4.71984	0.131784	3	3.81659	0.487524	4
Phenylalanine	75	ggt1-2	4.11429	0.159015	4	6.2819	0.606764	4	3.83356	0.126864	4	3.53893	0.19262	3
Phenylalanine	123	ggt1-2	3.9989	0.381419	4	6.12081	0.552261	3	3.85172	0.184706	4	3.27808	0.125769	4
Phenylalanine	-22	ggt2	4.26824	0.308766	4	3.87578	0.138835	4	6.77445	0.43744	4	5.77466	0.742825	4
Phenylalanine	3	ggt2	4.22664	0.472815	4	6.24305	0.571918	4	5.55651	0.641944	4	4.76741	0.233682	4
Phenylalanine	27	ggt2	4.07456	0.111849	3	6.87003	0.929444	4	5.46481	0.36984	4	3.84698	0.189524	4
Phenylalanine	75	ggt2	4.02199	0.277741	4	6.4322	0.142824	4	5.26015	0.460525	4	3.35811	0.352114	4
Phenylalanine	123	ggt2	4.25638	0.579774	4	6.89412	0.72182	4	5.17931	0.421295	4	2.95205	0.25279	4
Phenylalanine	-22	hpr1-1	4.67869	0.371367	4	4.5431	0.395109	4	5.48079	0.159779	3	5.17818	0.223339	3
Phenylalanine	3	hpr1-1	4.84455	0.399249	4	5.36316	0.138182	4	5.56837	0.733535	4	3.97402	0.217604	4
Phenylalanine	27	hpr1-1	3.85659	0.120712	3	5.9384	0.0939345	3	5.26276	0.226938	4	3.73685	0.235736	4
Phenylalanine	75	hpr1-1	4.60946	0.183254	4	9.13112	0.779168	4	4.57091	0.0538537	3	3.19807	0.0846938	3
Phenylalanine	123	hpr1-1	4.32642	0.210066	4	9.09269	0.125952	4	4.37737	0.247178	4	2.99111	0.0533849	3
Phenylalanine	-22	hpr1-2	4.66634	0.286315	4	4.77307	0.204963	3	5.62061	0.276151	4	6.23688	0.192082	4
Phenylalanine	3	hpr1-2	4.78797	0.0758365	3	4.68231	0.350264	4	5.7121	0.0462918	3	5.14954	0.521091	4
Phenylalanine	27	hpr1-2	4.39044	0.341172	4	6.35758	0.63113	4	5.25152	0.380551	4	3.75142	0.409292	4
Phenylalanine	75	hpr1-2	4.52019	0.0290161	3	8.24989	0.942106	4	4.71805	0.763393	4	3.47608	0.195689	3
Phenylalanine	123	hpr1-2	4.90604	0.351398	4	7.70402	1.23706	4	4.39376	0.149348	4	3.22904	0.151583	3
Phosphate	-22	WT	7.04739	0.373226	4	7.24665	0.14252	4	8.06878	1.10876	4	7.25867	0.47709	4
Phosphate	3	WT	7.24322	0.258005	4	7.36091	0.441169	4	7.73431	0.0518183	3	6.91355	0.27013	4
Phosphate	27	WT	7.0322	0.327127	4	7.31733	0.178341	4	7.62513	0.345513	4	6.93058	0.390802	4
Phosphate	75	WT	7.21814	0.203015	4	7.47235	0.476638	4	6.80782	0.241643	4	6.67027	0.0276437	4
Phosphate	123	WT	7.27561	0.124624	4	7.33474	0.280364	4	6.9324	0.197734	4	6.8628	0.186612	4
Phosphate	-22	ggt1-1	7.54039	0.297998	4	7.3929	0.182124	3	8.44958	0.463796	4	11.634	2.42508	4
Phosphate	3	ggt1-1	7.6178	0.438571	3	7.5178	0.167086	4	7.91081	0.61057	4	8.35476	0.272265	3
Phosphate	27	ggt1-1	7.27786	0.589033	4	7.75262	0.704231	4	7.93442	0.735639	4	8.93332	0.988931	4
Phosphate	75	ggt1-1	7.27389	0.475963	4	7.58252	0.449844	4	7.0588	0.271625	4	8.29469	0.987314	4
Phosphate	123	ggt1-1	7.19386	0.263231	4	7.67565	0.403238	4	7.08292	0.201881	4	7.00345	0.142349	3
Phosphate	-22	ggt1-2	8.0174	0.364481	4	7.67994	0.320802	4	9.39429	0.906321	4	10.3518	2.67468	4
Phosphate	3	ggt1-2	7.31016	0.522611	4	7.65025	0.393264	4	7.98715	0.982119	3	9.81833	2.69951	3
Phosphate	27	ggt1-2	7.81072	0.427202	4	7.49589	0.159077	4	7.52267	0.129891	3	7.52414	0.214916	3
Phosphate	75	ggt1-2	7.20151	0.236103	3	7.94992	0.28544	4	7.22696	0.171506	4	7.38671	0.231478	4
Phosphate	123	ggt1-2	7.07438	0.308604	3	7.67444	0.333633	3	6.92877	0.100107	4	7.37165	0.311359	4
Phosphate	-22	ggt2	7.41664	0.0759885	4	7.19175	0.167584	4	7.97559	0.384004	4	7.3609	0.437076	4
Phosphate	3	ggt2	7.07537	0.272851	3	7.71596	0.172004	4	7.13855	0.261574	4	6.96524	0.0952149	4
Phosphate	27	ggt2	7.22918	0.165736	4	7.22829	0.229615	4	7.1047	0.219802	4	7.36504	0.0968968	3
Phosphate	75	ggt2	7.11475	0.404245	4	7.35257	0.346973	4	6.85321	0.166253	4	6.72467	0.154492	4
Phosphate	123	ggt2	7.57203	0.377577	4	7.30269	0.374441	4	6.63175	0.38005	3	6.7233	0.185735	4
Phosphate	-22	hpr1-1	7.49769	0.288456	4	7.39139	0.11145	4	7.99711	0.386481	4	7.16954	0.32116	4
Phosphate	3	hpr1-1	7.44581	0.70311	4	7.53001	0.378184	4	7.81127	0.115547	3	7.10734	0.180905	4
Phosphate	27	hpr1-1	7.10552	0.135686	4	7.32179	0.230405	3	7.41363	0.211386	4	6.9644	0.161965	4
Phosphate	75	hpr1-1	7.20869	0.264552	3	7.90137	0.375187	4	7.08569	0.168069	4	6.68846	0.210814	3
Phosphate	123	hpr1-1	7.15311	0.416379	4	8.25365	0.482563	4	6.97318	0.281034	4	6.53442	0.118806	3
Phosphate	-22	hpr1-2	7.31266	0.126203	4	7.3356	0.225974	3	8.06116	0.0415937	3	9.11664	1.95654	4
Phosphate	3	hpr1-2	7.28801	0.335649	3	7.22649	0.304313	4	8.29641	0.133208	4	8.59225	0.920409	4
Phosphate	27	hpr1-2	7.1678	0.257118	3	7.58443	0.216304	3	7.74797	0.457927	4	7.27868	0.0974888	4
Phosphate	75	hpr1-2	7.02516	0.169712	4	7.92134	0.425449	4	7.31449	0.050885	3	6.9968	0.325689	3
Phosphate	123	hpr1-2	7.12999	0.220802	4	7.86431	0.442337	4	7.03236	0.162462	4	6.79747	0.172705	3
Proline	-22	WT	17.7031	2.55194	4	30.0167	2.11288	3	15.7202	6.26366	4	29.3826	2.20837	3
Proline	3	WT	32.9461	10.6183	4	35.9936	8.56788	4	25.5243	3.80938	4	36.7217	1.44553	3
Proline	27	WT	10.7657	1.09686	3	37.4882	1.05188	3	26.2208	2.86892	3	32.4604	3.76213	4
Proline	75	WT	41.0617	16.2933	4	36.8478	8.68403	4	39.0852	4.09451	4	46.2138	3.36161	3
Proline	123	WT	37.0439	10.063	4	48.1138	3.83753	3	45.7738	7.98261	4	42.8259	4.20204	3
Proline	-22	ggt1-1	16.9371	5.37181	4	21.3786	4.91475	4	22.3169	2.89743	4	24.0779	12.3992	4
Proline	3	ggt1-1	29.1109	9.56574	4	36.7792	9.76367	4	26.3712	2.75906	4	32.0163	4.18628	4
Proline	27	ggt1-1	11.3393	1.14161	3	24.8648	2.02064	3	27.0461	3.38731	4	25.2719	11.0801	4
Proline	75	ggt1-1	19.2718	3.26255	4	46.7243	8.43118	4	25.9052	4.73497	4	29.0312	3.92674	4
Proline	123	ggt1-1	20.467	6.32149	4	67.1371	12.2113	4	19.4287	5.83309	4	18.1075	3.85648	3
Proline	-22	ggt1-2	18.4344	3.46802	4	27.8658	1.45349	4	25.7345	4.8532	4	27.8077	9.34562	4
Proline	3	ggt1-2	26.6262	3.95953	4	34.7325	8.72839	4	28.664	2.09161	4	37.6939	6.62095	4
Proline	27	ggt1-2	18.5723	4.75167	4	30.6261	0.663569	3	26.4519	1.24868	4	31.193	3.06819	3
Proline	75	ggt1-2	25.4129	5.4315	4	55.1593	9.22464	4	20.3075	1.80129	4	32.6302	0.945291	3
Proline	123	ggt1-2	37.619	4.96616	3	62.0451	11.1467	3	17.6243	3.44313	4	34.7788	7.46609	4
Proline	-22	ggt2	22.3732	3.61234	4	26.1931	0.564099	3	20.8427	3.98449	4	27.5232	2.51499	4
Proline	3	ggt2	33.5526	1.47822	3	33.3379	0.633149	3	20.21	0.721527	3	36.726	0.812015	3
Proline	27	ggt2	18.7066	2.2141	4	38.845	2.39562	4	26.0677	4.70111	4	32.7558	9.1037	4
Proline	75	ggt2	28.1449	4.03227	4	34.531	8.19572	4	34.0932	5.39244	4	41.9627	10.5267	4
Proline	123	ggt2	44.5386	18.8649	4	50.4623	5.89326	4	23.836	3.72979	4	25.7692	6.37829	3
Proline	-22	hpr1-1	17.2464	2.15481	4	22.3168	8.76665	4	20.5366	1.6779	3	30.3052	2.09136	4
Proline	3	hpr1-1	30.0439	2.03314	3	29.5896	2.92775	3	25.2453	1.32707	3	26.1837	2.128	4
Proline	27	hpr1-1	17.1531	2.29499	4	21.3672	4.5175	4	23.0573	2.56578	4	24.8521	3.49511	4
Proline	75	hpr1-1	25.9731	1.69181	3	44.4446	12.6478	4	24.041	0.524127	3	38.7487	7.07418	4
Proline	123	hpr1-1	24.3718	6.36386	4	58.2241	12.0911	4	33.6816	10.0266	4	23.6287	2.58994	4
Proline	-22	hpr1-2	22.6223	8.4693	4	23.8866	5.1878	3	25.9687	3.93102	4	26.3546	0.74358	4
Proline	3	hpr1-2	37.4881	10.1896	4	31.8126	5.32093	4	36.7049	10.5049	4	29.9036	7.36841	4
Proline	27	hpr1-2	20.3074	4.72053	4	22.6967	2.0514	4	23.8663	3.62185	4	21.059	4.7561	4
Proline	75	hpr1-2	26.8391	3.04897	4	38.4128	1.80411	3	22.9819	6.0366	4	29.6795	2.07729	4
Proline	123	hpr1-2	32.5885	14.3114	4	45.2921	6.28748	4	23.2097	6.20859	4	26.6412	4.99006	4
Putrescine	-22	WT	5.55412	0.198161	4	5.34222	0.16579	3	6.63192	0.819728	4	6.01993	0.255493	4
Putrescine	3	WT	5.66678	0.247296	4	5.94901	0.195186	3	6.5554	0.129395	3	5.7412	0.19001	4
Putrescine	27	WT	5.52887	0.39594	4	7.64526	0.586928	4	6.35017	0.501551	4	5.68543	0.328292	4
Putrescine	75	WT	5.82136	0.305399	4	7.07517	0.590605	3	5.7901	0.420836	4	5.12142	0.0546733	3
Putrescine	123	WT	6.15084	0.216943	4	6.9227	0.320855	3	5.85449	0.280639	4	5.19411	0.209496	4
Putrescine	-22	ggt1-1	5.55347	0.128152	4	5.42163	0.147963	4	6.44177	0.289415	3	6.30826	0.694802	4
Putrescine	3	ggt1-1	5.59137	0.13988	3	5.66679	0.208084	3	5.97015	0.223404	4	6.59952	0.235071	4
Putrescine	27	ggt1-1	5.38428	0.522641	3	7.21725	0.433904	4	6.25065	0.192936	4	6.33857	0.466553	4
Putrescine	75	ggt1-1	5.7579	0.322702	4	6.83298	0.841336	3	5.79536	0.166332	3	5.95473	0.359739	4
Putrescine	123	ggt1-1	5.41547	0.387731	4	7.06043	0.375992	3	5.69	0.158832	4	5.46216	0.549707	4
Putrescine	-22	ggt1-2	6.77375	0.368017	3	5.61487	0.206191	4	6.57955	0.431002	4	6.27494	0.669451	4
Putrescine	3	ggt1-2	5.95638	0.265685	4	5.85799	0.291594	4	6.34215	0.42572	4	7.4273	1.32126	4
Putrescine	27	ggt1-2	6.05299	0.210061	3	7.55297	0.318051	4	6.05837	0.207999	3	6.24949	0.159182	3
Putrescine	75	ggt1-2	6.07163	0.858681	4	7.25618	0.442122	4	6.02518	0.174212	4	5.70311	0.187311	4
Putrescine	123	ggt1-2	5.39029	0.190514	3	7.4189	0.778232	3	5.43867	0.191231	4	5.43462	0.222382	4
Putrescine	-22	ggt2	5.9126	0.578335	4	5.30883	0.17918	3	6.47406	0.446255	4	5.87423	0.199372	4
Putrescine	3	ggt2	5.57967	0.421847	4	5.81844	0.11014	4	5.89022	0.0973706	3	5.85251	0.0679971	3
Putrescine	27	ggt2	5.67596	0.0519166	3	6.67697	0.332347	4	5.8377	0.227261	4	5.92484	0.232667	4
Putrescine	75	ggt2	5.71336	0.377314	4	7.11273	0.405347	4	5.4936	0.22988	3	5.23759	0.281034	4
Putrescine	123	ggt2	6.01535	0.724795	4	6.77477	0.388124	4	5.46483	0.39407	4	5.15753	0.198853	4
Putrescine	-22	hpr1-1	5.90941	0.370382	4	5.59048	0.239018	4	6.12404	0.310976	4	5.48489	0.155908	4
Putrescine	3	hpr1-1	5.73116	0.118005	3	6.01668	0.285971	4	5.79018	0.155574	3	5.71829	0.137493	4
Putrescine	27	hpr1-1	5.39939	0.273851	3	7.55167	0.685927	4	5.84845	0.244348	4	5.33382	0.0723026	3
Putrescine	75	hpr1-1	5.60031	0.384822	4	8.99952	0.661573	4	5.44576	0.0790941	4	4.97601	0.239708	3
Putrescine	123	hpr1-1	5.6163	0.454889	4	8.2965	0.576478	4	5.24595	0.0823839	4	4.85108	0.109643	4
Putrescine	-22	hpr1-2	5.92291	0.14146	3	5.71727	0.446398	3	6.14904	0.233499	4	6.04801	0.329868	4
Putrescine	3	hpr1-2	5.65934	0.282704	4	5.63534	0.292888	4	6.13963	0.212309	4	6.33346	0.498226	4
Putrescine	27	hpr1-2	5.46672	0.243797	3	7.39171	0.583299	4	6.06731	0.145033	4	5.8889	0.447566	4
Putrescine	75	hpr1-2	5.53502	0.212094	3	8.11834	1.55405	4	5.76984	0.436884	4	5.51691	0.365928	4
Putrescine	123	hpr1-2	5.89247	0.115915	3	7.32487	0.410692	4	5.34763	0.154902	4	5.40539	0.29513	4
Pyruvate	-22	WT	1.30785	0.372944	4	1.56481	0.226981	4	0.904695	0.157419	4	1.59137	0.346747	4
Pyruvate	3	WT	1.73599	0.34243	4	1.46207	0.118974	4	1.31815	0.322815	4	1.1082	0.648875	4
Pyruvate	27	WT	1.614	0.385346	4	1.49481	0.0612317	4	1.06438	0.458032	4	1.58236	0.511692	4
Pyruvate	75	WT	1.18567	0.09649	4	1.95544	0.311316	4	1.28283	0.345354	4	1.29421	0.36445	4
Pyruvate	123	WT	1.39967	0.0967761	4	1.62028	0.0525244	4	1.39397	0.392147	4	1.05757	0.274795	4
Pyruvate	-22	ggt1-1	1.59522	0.394598	4	1.51418	0.0470485	3	1.94772	0.0684435	4	2.43354	0.31529	4
Pyruvate	3	ggt1-1	1.76329	0.319376	4	1.37099	0.0425068	3	2.02643	0.11284	3	2.12822	0.370886	4
Pyruvate	27	ggt1-1	1.14682	0.369943	3	2.00896	0.480271	4	2.34592	0.697144	4	1.57213	0.342056	4
Pyruvate	75	ggt1-1	1.7707	0.112392	4	2.35014	0.204872	4	1.78132	0.38949	4	1.90982	0.300628	4
Pyruvate	123	ggt1-1	1.39006	0.0580425	3	2.02018	0.287849	4	1.85974	0.309629	4	1.58904	0.525177	4
Pyruvate	-22	ggt1-2	1.77315	0.247082	4	2.4411	0.413778	4	2.02464	0.197243	4	2.2677	0.384668	4
Pyruvate	3	ggt1-2	2.04017	0.36282	4	1.6781	0.347994	4	2.05232	0.173361	3	1.94203	0.2482	4
Pyruvate	27	ggt1-2	2.09392	0.109988	3	2.20441	0.458191	3	1.65966	0.123755	3	1.62815	0.339383	4
Pyruvate	75	ggt1-2	1.90228	0.639833	4	2.23708	0.169285	3	1.80016	0.29793	4	1.62902	0.190731	4
Pyruvate	123	ggt1-2	1.4644	0.384947	4	1.78874	0.0808629	3	1.65528	0.318714	4	1.75112	0.33779	4
Pyruvate	-22	ggt2	1.52988	0.167365	4	1.64415	0.485949	4	1.10576	0.340038	4	1.54032	0.200535	3
Pyruvate	3	ggt2	2.07011	0.238567	4	1.67344	0.299274	4	1.17659	0.0850447	3	1.41014	0.384312	4
Pyruvate	27	ggt2	1.85961	0.295234	4	1.5617	0.209879	4	1.07076	0.254225	4	1.09566	0.516792	4
Pyruvate	75	ggt2	1.5225	0.186393	4	1.83102	0.588034	4	1.48708	0.168662	4	1.24187	0.17797	3
Pyruvate	123	ggt2	1.31947	0.301858	4	1.62691	0.219617	4	1.93054	0.0509721	3	1.08622	0.299192	4
Pyruvate	-22	hpr1-1	2.99201	0.342728	4	2.03704	0.553976	4	3.7307	0.683906	4	2.56251	0.486448	4
Pyruvate	3	hpr1-1	3.02273	0.712122	4	1.50765	0.156127	3	2.96804	0.129712	3	2.56079	0.44728	4
Pyruvate	27	hpr1-1	2.28899	0.274906	4	2.69503	0.208377	3	2.69003	0.690918	4	2.5686	0.79714	4
Pyruvate	75	hpr1-1	2.85363	0.51818	4	5.22743	0.57026	4	3.5419	0.548704	4	2.92719	0.735553	4
Pyruvate	123	hpr1-1	2.70069	0.656056	4	5.26059	0.964399	4	3.95271	1.00881	4	2.45451	0.481942	4
Pyruvate	-22	hpr1-2	2.91394	0.219759	4	2.83716	0.75826	3	4.12796	0.88038	4	3.61437	0.652589	4
Pyruvate	3	hpr1-2	2.89771	0.476388	4	1.96508	0.220351	4	3.35953	1.20797	4	3.02857	1.16519	4
Pyruvate	27	hpr1-2	2.49955	0.425114	4	2.4221	0.391232	4	2.74016	0.358346	4	2.58913	0.459525	4
Pyruvate	75	hpr1-2	2.91451	0.936717	4	5.34899	0.723686	4	3.6905	0.690276	4	2.05105	0.325775	4
Pyruvate	123	hpr1-2	2.63116	0.646415	4	4.86266	0.781369	4	3.02595	0.463488	4	2.13136	0.500139	4
Serine	-22	WT	29.6707	1.84397	4	38.9161	3.16857	4	39.7113	5.80069	4	38.8558	3.9904	4
Serine	3	WT	37.6469	5.08736	4	33.7429	2.28452	4	45.7632	3.03402	4	41.7394	2.68757	4
Serine	27	WT	29.7977	4.10986	4	47.9129	2.6804	4	41.5022	3.4799	4	34.8756	3.81927	4
Serine	75	WT	38.6606	0.934921	3	49.9143	1.34178	4	34.0125	0.543356	4	23.8275	1.04325	3
Serine	123	WT	36.6705	3.87807	4	56.1472	5.63159	4	38.302	2.24396	4	24.4501	2.01622	4
Serine	-22	ggt1-1	11.3304	0.975453	4	10.2417	0.842626	4	9.76255	0.240954	4	9.43869	0.648974	3
Serine	3	ggt1-1	12.2165	1.79616	4	9.11752	0.801019	4	9.40321	0.344255	4	12.771	0.605923	4
Serine	27	ggt1-1	9.50813	1.12026	4	13.063	1.21123	4	9.67288	0.243975	3	11.0319	0.287745	3
Serine	75	ggt1-1	10.5234	1.00873	4	14.9655	1.0642	3	8.36586	0.136818	4	12.8425	0.473724	3
Serine	123	ggt1-1	10.7785	1.69155	4	15.6795	1.72931	4	8.89629	0.846025	4	9.2919	1.7977	4
Serine	-22	ggt1-2	12.749	0.972637	4	12.5821	0.386275	3	9.5508	0.6688	4	9.31225	0.262452	3
Serine	3	ggt1-2	13.2204	1.31926	4	9.79615	0.134737	3	9.53266	0.731747	3	13.6577	0.577344	3
Serine	27	ggt1-2	11.2002	0.504301	3	13.0868	1.22062	4	9.26981	0.652106	4	11.0042	1.19862	4
Serine	75	ggt1-2	11.6427	0.490099	4	15.3806	1.39498	4	8.46844	0.254135	4	10.918	0.760765	4
Serine	123	ggt1-2	11.9452	1.74218	4	14.3756	0.0688117	3	8.11947	0.243312	3	9.55022	0.303806	4
Serine	-22	ggt2	30.2683	4.0482	4	32.0929	2.14481	4	37.601	1.26447	3	34.6395	1.8225	3
Serine	3	ggt2	35.1767	3.44877	4	29.1063	2.26376	4	33.3792	3.51468	4	40.5582	1.23764	3
Serine	27	ggt2	31.288	2.34741	4	40.4764	1.45514	3	34.4454	1.04483	4	37.2503	2.26182	4
Serine	75	ggt2	34.6077	2.0713	4	45.7525	4.03419	4	33.0872	0.785757	4	24.8575	3.74272	4
Serine	123	ggt2	35.5156	5.33487	4	63.416	5.24127	4	35.7089	4.78513	4	21.8524	3.49887	4
Serine	-22	hpr1-1	168.521	24.5806	4	132.353	68.8143	4	119.689	5.21469	4	111.787	14.8018	4
Serine	3	hpr1-1	181.186	6.46531	3	217.638	27.3017	4	122.468	7.40107	4	104.216	5.29515	4
Serine	27	hpr1-1	150.259	6.84458	3	222.109	26.4114	4	126.501	8.87309	4	87.5219	5.28473	4
Serine	75	hpr1-1	187.189	16.6303	4	251.466	26.1481	4	119.905	8.51692	4	89.1528	6.91244	3
Serine	123	hpr1-1	194.335	13.1816	3	288.816	2.8489	3	114.403	12.0114	4	84.9998	4.6999	4
Serine	-22	hpr1-2	178.141	31.88	4	175.322	13.2565	3	120.279	6.9423	4	123.03	3.51617	4
Serine	3	hpr1-2	179.831	10.5364	4	206.992	8.60575	4	126.548	9.74811	4	125.122	15.4918	4
Serine	27	hpr1-2	153.905	12.0512	4	222.23	12.0988	4	121.26	5.83179	4	90.8403	8.86768	4
Serine	75	hpr1-2	186.795	11.7051	4	253.954	18.5987	4	124.288	14.1626	4	99.4122	4.55786	3
Serine	123	hpr1-2	207.061	12.8169	3	273.395	34.5891	4	112.749	6.60184	4	95.2662	10.1281	4
Succinate	-22	WT	13.8864	1.56545	4	16.2273	0.918171	4	10.5384	1.1324	4	13.4328	0.873419	4
Succinate	3	WT	15.8723	0.882096	4	12.7435	0.94777	4	12.7662	1.89949	4	11.0793	0.859608	3
Succinate	27	WT	14.7246	1.97335	4	13.2944	0.620774	4	13.2693	4.40051	4	13.0594	1.79379	4
Succinate	75	WT	15.968	0.274406	3	13.9576	0.514866	3	13.9491	2.1562	4	16.728	1.70056	4
Succinate	123	WT	15.3527	1.29912	4	12.815	1.03027	4	15.3376	2.3134	4	19.2931	3.68317	4
Succinate	-22	ggt1-1	10.5537	0.697382	4	10.8723	1.2296	4	10.9672	0.981948	4	10.7642	1.71836	4
Succinate	3	ggt1-1	11.5192	0.465868	3	9.80716	0.273269	4	12.6129	0.411534	3	12.7578	0.882996	4
Succinate	27	ggt1-1	11.6644	1.02743	3	10.9365	0.904225	4	12.757	0.659647	3	10.5707	1.98539	4
Succinate	75	ggt1-1	10.8763	0.930161	4	10.2815	0.519223	4	11.6105	0.760897	4	10.9371	0.746455	3
Succinate	123	ggt1-1	10.1526	0.412376	3	10.4479	1.13432	4	13.3384	1.37602	4	11.1145	0.550569	3
Succinate	-22	ggt1-2	10.6573	0.312883	4	12.4272	0.514788	4	11.8544	0.357351	3	11.4738	1.31546	4
Succinate	3	ggt1-2	10.6188	0.369885	3	9.96606	0.663694	4	12.2886	0.69814	4	12.874	1.78104	4
Succinate	27	ggt1-2	11.5444	1.07529	4	9.52041	0.589141	3	12.2468	0.764514	4	11.866	1.99158	4
Succinate	75	ggt1-2	11.3678	0.174488	3	10.5808	0.460426	3	11.6825	1.00649	4	13.7449	1.48148	4
Succinate	123	ggt1-2	10.6708	0.368892	3	8.9096	0.351467	3	13.1222	0.718913	4	13.0666	1.45757	4
Succinate	-22	ggt2	15.2095	1.40793	4	16.2213	0.555398	3	11.2882	1.6593	4	14.0055	0.226945	3
Succinate	3	ggt2	15.2908	2.18151	4	13.1708	0.537911	4	13.1749	0.27615	3	14.6761	0.169287	3
Succinate	27	ggt2	15.248	1.3752	4	13.6936	1.19293	4	13.6952	0.197778	3	11.95	1.55606	4
Succinate	75	ggt2	15.596	1.67002	4	13.9286	0.760838	4	19.0561	3.71094	4	15.838	2.23696	4
Succinate	123	ggt2	15.2494	1.91789	4	15.5506	0.402892	4	20.6417	3.70334	4	18.4112	3.16653	4
Succinate	-22	hpr1-1	24.6999	3.94806	4	19.6062	5.74191	4	25.5657	3.25575	4	28.4141	3.87483	4
Succinate	3	hpr1-1	22.7418	2.06853	4	19.1358	1.80165	4	27.4336	0.781456	3	26.9431	3.9019	4
Succinate	27	hpr1-1	20.4459	2.38864	4	25.4556	2.69141	4	34.9969	7.30814	4	29.1321	6.65319	4
Succinate	75	hpr1-1	24.4339	1.46716	4	43.8259	3.05033	4	45.3608	5.01763	4	31.5138	5.80843	4
Succinate	123	hpr1-1	26.3711	4.27672	4	44.213	4.78637	4	51.6685	8.44307	4	34.7257	1.40232	4
Succinate	-22	hpr1-2	26.9037	3.58493	4	23.9924	2.0406	3	30.1953	5.07973	4	22.7016	1.9145	4
Succinate	3	hpr1-2	24.4183	0.851512	3	19.7205	1.227	4	23.5718	3.21989	4	19.5488	1.09981	3
Succinate	27	hpr1-2	23.5231	1.68203	4	24.0458	1.15978	4	28.6961	5.08277	4	24.3704	2.67423	4
Succinate	75	hpr1-2	25.3852	2.45535	4	41.4087	1.39423	4	37.9436	3.30784	4	20.6689	3.55714	4
Succinate	123	hpr1-2	28.1169	3.91981	4	39.2814	6.28026	4	50.7876	5.78799	4	26.9035	2.72368	4
Sucrose	-22	WT	112.873	0.738289	4	122.466	7.46166	4	132.091	6.45846	4	140.095	5.11522	4
Sucrose	3	WT	119.301	10.4947	4	146.195	2.91906	4	144.338	13.4892	4	117.917	10.9102	4
Sucrose	27	WT	116.075	1.82256	3	150.582	6.7094	4	133.458	0.507296	3	104.582	6.94358	4
Sucrose	75	WT	122.246	5.72944	4	157.828	5.32149	4	136.472	4.32839	4	111.391	8.17764	4
Sucrose	123	WT	114.064	7.64934	4	156.269	4.9581	4	151.596	6.13991	3	102.382	3.19932	3
Sucrose	-22	ggt1-1	112.73	5.51223	4	109.596	8.04636	4	143.232	3.42654	4	135.658	15.4789	4
Sucrose	3	ggt1-1	117.209	4.57656	4	145.903	3.64685	4	141.053	6.14663	4	111.621	6.56972	4
Sucrose	27	ggt1-1	104.919	16.6201	4	169.006	7.54066	3	138.646	3.53258	4	106.217	1.66339	4
Sucrose	75	ggt1-1	107.567	7.37477	3	162.654	5.80851	3	132.065	6.76287	4	106.336	2.46404	3
Sucrose	123	ggt1-1	106.565	8.64927	4	166.944	13.5845	4	134.451	2.72271	3	102.12	3.6773	4
Sucrose	-22	ggt1-2	118.564	6.28163	4	115.867	2.94297	4	137.476	2.20938	4	132.377	10.8587	4
Sucrose	3	ggt1-2	109.932	3.1655	4	154.725	3.37386	4	140.439	6.69065	4	115.114	14.3328	4
Sucrose	27	ggt1-2	116.663	4.28596	4	153.649	6.80137	4	137.249	3.65683	4	110.859	10.986	4
Sucrose	75	ggt1-2	117.098	2.96127	3	166.316	8.09109	4	137.664	5.46786	4	111.496	2.43452	4
Sucrose	123	ggt1-2	111.667	9.3382	4	156.024	6.10585	3	134.084	11.2237	4	102.999	4.2505	4
Sucrose	-22	ggt2	119.494	9.1262	4	115.457	4.05924	4	138.879	0.625981	3	140.28	4.0564	4
Sucrose	3	ggt2	113.504	9.02779	4	150.386	3.43052	4	131.643	6.63422	4	119.959	3.27432	4
Sucrose	27	ggt2	114.149	2.91961	4	140.362	11.2373	4	140.168	2.113	4	110	0.55988	3
Sucrose	75	ggt2	110.816	7.84216	4	154.1	2.3187	4	142.4	3.39766	4	106.478	4.82968	3
Sucrose	123	ggt2	123.527	15.6309	4	172.36	9.77733	4	145.699	13.3506	4	103.302	5.64428	4
Sucrose	-22	hpr1-1	96.4112	12.0132	4	103.836	13.4497	4	124.64	4.67187	3	116.76	6.27273	4
Sucrose	3	hpr1-1	93.623	9.22534	4	127.818	10.8128	4	114.911	8.56501	4	93.6438	9.89293	4
Sucrose	27	hpr1-1	86.1904	6.97222	4	148.233	16.1846	4	109.973	3.22536	4	93.839	10.2633	4
Sucrose	75	hpr1-1	89.5591	0.932859	4	144.135	7.83933	4	115.94	3.98826	4	89.6904	4.08272	4
Sucrose	123	hpr1-1	90.6654	4.45277	4	141.611	11.0127	4	113.816	2.49778	4	88.5168	4.54616	3
Sucrose	-22	hpr1-2	99.96	6.24986	4	100.487	7.29303	3	118.352	3.5523	4	117.255	6.026	4
Sucrose	3	hpr1-2	94.8632	3.28123	3	118.743	6.26577	4	116.396	4.92452	4	96.3772	5.01497	4
Sucrose	27	hpr1-2	96.9397	6.05633	4	141.084	3.73733	3	108.728	4.17079	4	90.0552	5.72925	4
Sucrose	75	hpr1-2	91.9364	4.66581	4	143.196	6.44001	4	118.971	2.80251	3	87.6414	3.45904	4
Sucrose	123	hpr1-2	100.456	5.90832	4	129.666	5.75797	4	115.139	1.12092	4	87.3503	2.09643	4
Threitol	-22	WT	1.20805	0.0549531	4	1.25767	0.041514	4	1.23489	0.0213056	4	1.28524	0.038609	4
Threitol	3	WT	1.26763	0.0242606	4	1.23914	0.0650961	3	1.27017	0.0287524	4	1.26087	0.0246668	4
Threitol	27	WT	1.20746	0.0867364	3	1.28695	0.0527704	4	1.24514	0.0153294	3	1.25711	0.0161194	3
Threitol	75	WT	1.26629	0.0496469	4	1.30028	0.0696734	4	1.23494	0.0364287	4	1.30271	0.0125718	3
Threitol	123	WT	1.25061	0.028028	4	1.30657	0.0615092	4	1.27355	0.0296358	4	1.29878	0.050821	4
Threitol	-22	ggt1-1	1.18264	0.0535327	3	1.18274	0.0414462	4	1.17284	0.0297146	4	1.18567	0.0201429	4
Threitol	3	ggt1-1	1.22617	0.0445134	4	1.18168	0.0297385	4	1.17074	0.0216767	3	1.19013	0.02054	4
Threitol	27	ggt1-1	1.18114	0.106618	3	1.20682	0.0693547	3	1.1555	0.0142822	4	1.18119	0.0146538	4
Threitol	75	ggt1-1	1.16177	0.0675258	4	1.19488	0.0789992	3	1.15282	0.0116498	4	1.20016	0.0175954	4
Threitol	123	ggt1-1	1.15504	0.0384759	4	1.18377	0.0431553	3	1.16258	0.0216004	4	1.17304	0.0315147	4
Threitol	-22	ggt1-2	1.19145	0.0257914	3	1.2125	0.0448648	4	1.24646	0.0871403	4	1.19569	0.0462876	4
Threitol	3	ggt1-2	1.14488	0.0610421	4	1.19889	0.0515651	4	1.22376	0.0781513	4	1.37357	0.317978	4
Threitol	27	ggt1-2	1.2123	0.0399429	4	1.19689	0.051708	4	1.21841	0.0206707	4	1.18834	0.0312494	4
Threitol	75	ggt1-2	1.15383	0.0273558	4	1.22466	0.0494729	4	1.20081	0.0679404	4	1.2157	0.0350055	4
Threitol	123	ggt1-2	1.14777	0.0522179	4	1.19085	0.0281196	3	1.15829	0.0236867	4	1.27836	0.0313295	4
Threitol	-22	ggt2	1.27417	0.0156022	4	1.25345	0.0228637	4	1.2602	0.0146364	3	1.27487	0.0358207	4
Threitol	3	ggt2	1.21926	0.0431528	4	1.29768	0.0250556	4	1.23344	0.0208889	3	1.27755	0.00747727	4
Threitol	27	ggt2	1.2319	0.017154	4	1.23966	0.0379257	4	1.27085	0.0123876	4	1.29493	0.0303204	4
Threitol	75	ggt2	1.23192	0.0776802	3	1.29688	0.0334706	4	1.27188	0.0294539	4	1.31192	0.041149	4
Threitol	123	ggt2	1.31472	0.0633303	4	1.31783	0.0312363	4	1.24431	0.0653864	4	1.27867	0.0406	3
Threitol	-22	hpr1-1	1.30441	0.0581881	4	1.25945	0.0463497	4	1.23095	0.0381098	4	1.23343	0.0262314	4
Threitol	3	hpr1-1	1.395	0.177054	4	1.29255	0.0481761	4	1.22052	0.02428	4	1.23884	0.0207256	4
Threitol	27	hpr1-1	1.22652	0.0455619	4	1.30025	0.041051	3	1.26712	0.037736	4	1.22085	0.017486	3
Threitol	75	hpr1-1	1.22529	0.0633367	4	1.44427	0.037784	4	1.28808	0.0150034	4	1.22397	0.0236632	4
Threitol	123	hpr1-1	1.26194	0.0667667	3	1.51829	0.0613772	4	1.28733	0.0325314	3	1.20129	0.0240575	4
Threitol	-22	hpr1-2	1.25483	0.0305116	4	1.26967	0.0301748	3	1.24802	0.0307477	4	1.23344	0.0228612	4
Threitol	3	hpr1-2	1.28749	0.0640278	4	1.23776	0.0471546	4	1.2415	0.0290997	4	1.22508	0.0106781	3
Threitol	27	hpr1-2	1.22578	0.0460994	4	1.3187	0.040946	4	1.23125	0.0298425	4	1.23221	0.00706382	4
Threitol	75	hpr1-2	1.22854	0.0235303	3	1.39014	0.077095	3	1.32762	0.0457898	3	1.2333	0.030333	4
Threitol	123	hpr1-2	1.27583	0.0478611	3	1.42419	0.0705161	4	1.27556	0.0154746	4	1.2188	0.0333319	3
Threonic acid	-22	WT	67.6723	7.70502	4	71.8626	10.5284	4	60.3651	8.97592	4	61.4127	4.36007	4
Threonic acid	3	WT	82.371	2.66395	3	71.2695	7.1888	4	63.0885	11.9785	4	57.2665	8.65111	4
Threonic acid	27	WT	55.5735	6.52822	4	76.9248	6.50827	4	56.7328	9.39386	3	46.0404	1.00582	3
Threonic acid	75	WT	77.931	5.20987	4	82.039	6.08007	4	64.7475	9.24078	4	45.7816	5.56821	4
Threonic acid	123	WT	66.7661	9.59589	4	74.0543	6.82697	4	63.6909	10.959	4	70.4936	3.3543	3
Threonic acid	-22	ggt1-1	69.2292	4.56447	4	63.8246	7.37196	4	91.6272	8.86438	4	69.3803	18.7799	4
Threonic acid	3	ggt1-1	71.9643	4.76945	4	65.1935	8.12135	4	89.6669	10.4262	4	81.5201	4.9394	3
Threonic acid	27	ggt1-1	65.8955	9.59228	4	64.1912	1.01213	3	88.1594	4.93037	3	67.4882	4.77276	4
Threonic acid	75	ggt1-1	54.8029	12.7012	4	61.6972	9.54323	4	73.0961	12.8427	4	90.1576	2.52309	3
Threonic acid	123	ggt1-1	56.134	3.86099	4	75.4516	9.23384	4	80.8253	2.63462	3	80.6108	11.5073	4
Threonic acid	-22	ggt1-2	74.8244	4.2819	4	60.5221	4.51146	3	89.3647	9.98249	4	67.3643	6.80797	4
Threonic acid	3	ggt1-2	68.5429	1.09757	3	73.8352	8.92966	4	93.0335	8.70016	4	85.8289	9.84093	4
Threonic acid	27	ggt1-2	56.9985	2.24296	3	60.2282	6.32269	4	86.9329	7.4941	4	75.0563	2.27479	3
Threonic acid	75	ggt1-2	58.1911	9.3004	4	60.6529	10.5933	4	64.4426	9.62593	4	76.4449	11.7442	4
Threonic acid	123	ggt1-2	61.7392	5.56315	4	72.0492	11.5843	3	82.0257	8.92619	4	80.513	12.2738	4
Threonic acid	-22	ggt2	60.8545	11.0095	4	62.9831	6.80024	4	65.1679	12.4853	4	56.9714	4.01818	4
Threonic acid	3	ggt2	70.8514	3.41594	3	62.8392	2.88676	4	64.4873	7.56024	4	51.907	7.78524	4
Threonic acid	27	ggt2	64.3383	10.2656	4	69.1988	7.62698	4	60.8241	16.4115	4	40.9658	1.99104	4
Threonic acid	75	ggt2	60.6641	6.52612	4	79.1653	4.19764	3	63.2583	3.78506	4	47.4981	5.69586	4
Threonic acid	123	ggt2	71.1621	8.13302	4	74.282	6.64244	4	56.785	11.5311	4	56.6942	8.13314	4
Threonic acid	-22	hpr1-1	64.6569	6.61244	4	69.6012	1.74276	4	61.8992	10.9473	4	57.3485	2.21653	3
Threonic acid	3	hpr1-1	67.4336	7.43338	3	64.9165	5.73897	4	68.9396	8.50716	4	58.5136	7.85183	4
Threonic acid	27	hpr1-1	60.3531	9.51018	4	53.9832	2.98179	4	71.2327	5.47607	4	47.6575	0.939482	3
Threonic acid	75	hpr1-1	63.1884	2.45326	3	58.3427	8.37153	4	50.5628	12.0771	4	50.1579	6.62877	4
Threonic acid	123	hpr1-1	57.005	5.70695	4	63.9343	9.92742	4	49.1022	6.17929	4	44.3794	8.28785	4
Threonic acid	-22	hpr1-2	60.2618	6.53703	4	54.8447	6.17377	3	69.6684	1.30317	3	63.1101	1.25503	3
Threonic acid	3	hpr1-2	64.083	10.2376	4	56.7025	6.45333	4	63.47	1.30228	3	66.2553	2.32107	4
Threonic acid	27	hpr1-2	62.319	2.77497	4	58.4609	2.49811	4	64.0093	2.22902	4	50.0279	6.7692	4
Threonic acid	75	hpr1-2	60.7643	13.4897	4	52.3251	6.27266	3	52.9812	8.19174	4	48.3419	0.660164	3
Threonic acid	123	hpr1-2	62.7937	5.38324	4	59.6379	13.893	4	42.0713	3.46102	4	57.6086	6.63324	4
Tryptophan	-22	WT	2.91604	0.154286	4	3.07167	0.0738491	3	3.2517	0.134126	4	3.10046	0.0873279	3
Tryptophan	3	WT	3.0494	0.158132	4	3.29961	0.105235	3	3.28653	0.0514246	3	3.02512	0.0634763	4
Tryptophan	27	WT	2.93	0.180667	4	3.39947	0.102532	3	3.30264	0.114834	3	2.92832	0.0487675	3
Tryptophan	75	WT	3.11976	0.0586756	4	3.2246	0.273883	4	3.13307	0.104773	4	2.93393	0.0488846	4
Tryptophan	123	WT	3.22609	0.149943	4	3.33845	0.234749	4	3.50264	0.199026	4	2.97301	0.102326	4
Tryptophan	-22	ggt1-1	3.08995	0.12394	4	3.12005	0.0745025	4	3.51597	0.113218	4	3.61582	0.269329	4
Tryptophan	3	ggt1-1	3.18102	0.197366	4	3.24356	0.0198732	4	3.36918	0.0542928	4	3.45748	0.124218	4
Tryptophan	27	ggt1-1	3.00776	0.249328	3	3.92102	0.222401	4	3.44496	0.238735	4	3.36056	0.0781678	4
Tryptophan	75	ggt1-1	2.98778	0.171862	4	3.45806	0.275908	3	3.16928	0.0849788	4	3.37531	0.199801	4
Tryptophan	123	ggt1-1	3.03719	0.0945209	4	3.69405	0.368425	4	3.22483	0.07471	4	3.06945	0.186662	4
Tryptophan	-22	ggt1-2	3.27193	0.0123354	4	3.24028	0.16642	3	3.46023	0.0833356	3	3.48725	0.184296	4
Tryptophan	3	ggt1-2	3.01888	0.239037	4	3.29488	0.208669	4	3.44526	0.36045	4	3.88944	0.859299	4
Tryptophan	27	ggt1-2	3.18465	0.153652	4	3.82905	0.291929	4	3.42131	0.179107	4	3.15474	0.0807684	4
Tryptophan	75	ggt1-2	3.01378	0.0859686	4	3.68448	0.117171	4	3.15532	0.0306414	4	3.10312	0.100758	4
Tryptophan	123	ggt1-2	2.91231	0.178749	3	3.65714	0.194093	3	3.11092	0.0264685	4	3.15851	0.143245	4
Tryptophan	-22	ggt2	3.0897	0.0786179	4	3.01064	0.0773078	4	3.22955	0.202509	4	3.17005	0.150539	4
Tryptophan	3	ggt2	3.00205	0.12041	4	3.28058	0.0591598	3	3.11173	0.0971084	4	3.05461	0.0571685	4
Tryptophan	27	ggt2	2.98649	0.0911987	4	3.28825	0.16756	3	3.14688	0.0992478	4	2.99111	0.0350629	4
Tryptophan	75	ggt2	2.92981	0.199699	3	3.28314	0.195985	4	3.14372	0.131153	3	2.97107	0.138572	4
Tryptophan	123	ggt2	3.25734	0.10375	4	3.302	0.108192	4	3.1165	0.193339	4	2.94797	0.107834	4
Tryptophan	-22	hpr1-1	3.30445	0.0413914	4	3.18645	0.152748	4	3.237	0.162015	4	3.10804	0.0931383	3
Tryptophan	3	hpr1-1	3.38437	0.336972	4	3.27584	0.08571	3	3.29464	0.165267	4	3.04441	0.0746457	4
Tryptophan	27	hpr1-1	3.14413	0.0510509	4	3.49278	0.155654	3	3.22562	0.0782815	4	3.03704	0.0959708	4
Tryptophan	75	hpr1-1	3.11193	0.187036	4	3.89102	0.295918	4	3.23225	0.0686255	4	2.90963	0.0540626	3
Tryptophan	123	hpr1-1	3.11492	0.175811	4	4.29229	0.128009	3	3.24525	0.0958366	4	2.85108	0.0649253	4
Tryptophan	-22	hpr1-2	3.23957	0.0725007	4	3.224	0.106375	3	3.23174	0.136103	3	3.31228	0.0769278	4
Tryptophan	3	hpr1-2	3.32856	0.090074	4	3.20898	0.139611	3	3.17971	0.0661615	3	3.13188	0.0992953	3
Tryptophan	27	hpr1-2	3.16374	0.159233	4	3.52498	0.0505562	3	3.17249	0.0915823	4	3.0389	0.0292605	3
Tryptophan	75	hpr1-2	3.183	0.155556	4	3.94306	0.568928	4	3.15869	0.112911	3	2.97057	0.120977	4
Tryptophan	123	hpr1-2	3.17054	0.19604	3	3.87655	0.415296	4	3.22918	0.218479	4	3.01711	0.10338	4
Valine	-22	WT	3.24705	0.289856	4	3.96648	0.609173	4	4.534	0.659993	4	4.69036	0.139608	3
Valine	3	WT	4.00126	0.101536	3	4.55247	0.14515	4	4.96827	0.655743	4	3.92343	0.0845197	3
Valine	27	WT	3.43374	0.582881	4	6.05372	0.31413	4	5.00438	0.84228	4	3.47222	0.393261	4
Valine	75	WT	3.96662	0.579275	4	6.52898	0.271336	4	4.28568	0.141022	4	3.25621	0.567491	4
Valine	123	WT	3.58653	0.240555	4	6.25779	0.427698	4	6.18156	1.16053	4	2.52562	0.324462	4
Valine	-22	ggt1-1	3.98654	0.422362	4	4.01364	0.446291	4	6.19491	0.0285862	3	6.92542	1.74197	4
Valine	3	ggt1-1	5.47791	0.172016	3	6.01851	0.563621	4	6.43661	0.465885	4	5.75265	0.0622673	3
Valine	27	ggt1-1	3.61612	1.01642	4	9.9015	2.02402	4	5.9038	0.563364	4	4.47741	0.0919823	3
Valine	75	ggt1-1	4.22503	0.384045	4	8.62278	0.88155	4	4.61576	0.264106	4	4.47583	0.338843	4
Valine	123	ggt1-1	3.58861	0.468846	4	9.03816	0.50962	4	5.37509	0.219612	4	3.1897	0.616017	4
Valine	-22	ggt1-2	4.52818	0.418011	4	4.7365	0.464059	4	6.21669	0.399561	4	6.79678	1.16327	4
Valine	3	ggt1-2	5.70843	0.407054	4	6.11559	0.427882	4	6.04648	0.333159	4	6.50301	0.503601	3
Valine	27	ggt1-2	4.28348	0.202388	3	9.53691	1.45887	4	6.09493	0.476981	4	4.44213	0.36409	4
Valine	75	ggt1-2	4.33482	0.742645	4	8.25853	0.89112	4	4.79617	0.0979623	4	4.11455	0.294189	4
Valine	123	ggt1-2	4.00364	0.541154	4	8.52034	0.666288	3	4.93006	0.384366	4	3.34685	0.219062	4
Valine	-22	ggt2	3.18304	0.290832	3	3.36744	0.102059	3	4.78716	0.518803	4	4.84753	0.382152	4
Valine	3	ggt2	4.73442	1.01568	4	4.69553	0.616723	4	4.66692	0.177299	3	4.86861	0.529507	4
Valine	27	ggt2	3.78584	0.239941	3	6.004	0.890277	4	4.548	0.39881	3	3.59654	0.0350103	3
Valine	75	ggt2	3.54983	0.102229	4	6.3554	0.464461	4	4.6317	0.159784	3	3.78283	0.299632	3
Valine	123	ggt2	4.35471	0.281996	3	6.87645	0.64916	4	5.63002	0.56036	4	2.36892	0.614734	4
Valine	-22	hpr1-1	3.57667	0.434814	4	3.89498	0.594519	4	4.36185	0.47479	4	4.36906	0.231289	3
Valine	3	hpr1-1	4.87523	0.292988	3	4.22677	0.238791	3	4.29006	0.603207	4	3.70878	0.59367	4
Valine	27	hpr1-1	3.24361	0.582219	4	4.62007	0.808393	4	3.73443	0.133229	3	3.61729	0.675993	4
Valine	75	hpr1-1	4.09163	0.479144	4	7.65248	1.15405	4	2.98872	0.350676	4	2.86744	0.0629159	3
Valine	123	hpr1-1	3.35454	0.396125	4	7.45101	0.783856	3	3.47843	0.515302	4	2.00935	0.430234	4
Valine	-22	hpr1-2	4.02904	0.198419	3	3.92541	0.61885	3	4.74849	0.629754	4	5.12824	0.213982	3
Valine	3	hpr1-2	4.72449	0.134197	3	3.54976	0.243401	4	4.85277	0.418056	4	4.79386	0.142699	3
Valine	27	hpr1-2	3.39179	0.129976	3	4.73985	0.911371	4	3.94807	0.271867	4	3.19311	0.537242	4
Valine	75	hpr1-2	4.05159	0.305113	4	6.01593	0.778717	3	3.05912	0.855574	4	3.05743	0.395368	4
Valine	123	hpr1-2	4.13922	0.805304	4	6.23978	0.630928	4	2.90094	0.593534	4	2.6222	0.512864	4
