# Supplementary material for: Growth in fluctuating light buffers plants against photorespiratory perturbations
Source: Nat Commun. 2023 Nov 3;14:7052. doi: 10.1038/s41467-023-42648-x (PMC10624928; doi:10.1038/s41467-023-42648-x)
Supplement: Supplementary file 8 — Supplementary Data 5 [file 41467_2023_42648_MOESM8_ESM.xlsx]

## Sheet: Sheet1
		Carbohydrates				Amino acids				Glutamate				Glutamine				Glycolate				Glycine				Serine				Glycerate				Pyruvate				2-oxoglutarate				Succinate				Fumarate
Genotype	Time after light shift or corresponding time point in controls [h]	FL control	FL to CL	CL control	CL to FL	FL control	FL to CL	CL control	CL to FL	FL control	FL to CL	CL control	CL to FL	FL control	FL to CL	CL control	CL to FL	FL control	FL to CL	CL control	CL to FL	FL control	FL to CL	CL control	CL to FL	FL control	FL to CL	CL control	CL to FL	FL control	FL to CL	CL control	CL to FL	FL control	FL to CL	CL control	CL to FL	FL control	FL to CL	CL control	CL to FL	FL control	FL to CL	CL control	CL to FL	FL control	FL to CL	CL control	CL to FL
WT	-22	a	a	a	b	a	ab	c	a	a	b	bc	a	a	a	b	c	a	a	a	a	a	a	bc	b	a	a	ab	b	a	a	a	ab	a	a	a	a	a	a	a	a	a	a	a	a	a	a	a	c
	3	a	b	bc	b	a	a	c	a	a	a	c	a	a	ab	b	bc	a	a	a	a	a	b	c	a	a	a	b	b	a	a	a	a	a	a	a	a	a	a	a	a	a	a	a	a	c	b	b	b
	27	a	b	ab	a	a	b	bc	a	a	ab	bc	a	a	d	b	ab	a	a	a	a	a	d	b	a	a	a	ab	ab	a	a	a	ab	a	a	a	a	a	a	a	a	a	a	a	a	ab	bc	bc	a
	75	a	b	cd	a	a	ab	a	a	a	a	ab	a	a	b	a	a	a	a	a	a	a	c	a	a	a	a	a	a	a	a	a	b	a	a	a	a	a	a	a	a	a	a	a	ab	bc	cd	cd	b
	123	a	b	d	a	a	ab	ab	a	a	a	a	a	a	cd	a	a	a	a	a	a	a	b	a	a	a	a	ab	a	a	a	a	ab	a	a	a	a	a	a	a	a	a	a	a	b	abc	d	d	bc
ggt2	-22	a	a	a	b	a	ab	b	b	a	b	b	a	a	a	b	c	a	a	a	a	a	a	b	c	a	a	a	bc	a	a	a	ab	a	a	a	a	a	a	a	a	a	a	a	ab	a	a	a	c
	3	a	b	a*	b	a	a	a*	b	a	a	a	a	a	a	a*	c	a	a	a	a	a	b	b*	b	a	a	a*	c	a	a	a	a	a	a	a	a	a	a	a	a	a	a	a	ab	a	b	a	b
	27	a	b	ab	a	a	bc	ab	ab	a	ab	ab	a	a	b	a*	bc	a	a	a	a	a	c*	b	ab	a	a	a	c	a	a	a	ab	a	a	a	a	a	a	a	a	a	a	ab	a	a	bc	a	a
	75	a	bc	b	a	a	bc	a	ab	a	ab	a	a	a	b	a	ab	a	a	a	a	a	c	a	a	a	a	a	ab	a	a	a	b	a	a	a	a	a	a	a	a	a	a	ab	ab	a	cd	b	ab
	123	a	c*	b*	a	a	c	a	a	a	ab	a	a	a	b	a	a	a	a	a	a	a	b	a	a	a	a	a	a	a	a	a	a	a	a	a	a	a	a	a	a	a	a	b	b	a	d	b	bc
ggt1-1	-22	a	a	a	b*	a	a	b	ab*	a	bc	b*	b*	a	a	b	c	a	a	a	a	a	a	a*	a*	a	a	a*	a*	a	a	a	a	a	ab	a	a	a	a	a	a	a	a*	a	a	a*	a*	a	a*
	3	a	b*	a*	a*	a	a	ab	b	a	a	ab	c*	a	b*	b*	c	a	a	a	a	a	b	a*	a	a*	a	a*	a*	a	a	a	a	a	a	a	a*	a	a	a	a	a	a	a	a	a*	b*	a	a*
	27	a	b*	a*	a	a	ab	b	b	a	b	ab	bc*	a	c	b	b	a	a	a	a	a	c*	a*	a	a	a	a*	a*	a	a	a	a	a	ab	a*	a	a	a	a	a	a	a	a	a	a*	b*	a	a
	75	a	b*	a*	a	a	b*	ab	b*	a	bc*	ab*	bc*	a	b*	ab	ab	a	a	a	a	a	b*	a*	a	a*	a	a*	a*	a	a	a	a	a	b	a	a	a	a	a	a	a*	a	a	a	a*	b*	a*	a*
	123	a	b*	a*	a	a	b	a	a	a	c*	a*	a	a	b*	a	a	a	a	a	a	a	ab*	a*	a	a*	a*	a*	a*	a	a	a	a	a	ab	a	a	a	a	a	a	a*	a	a	a*	a*	b*	a*	a*
ggt1-2	-22	a	a	a*	b*	b*	ab	b	a*	b*	c	c*	a	ab	a	b*	b	a	a	a	a	a	a	a*	b*	a	a	a*	a*	a*	b	a	a	a	a	a*	a	ab	a	a	a	a	a	a	a	a*	a*	a	a*
	3	a	b*	a*	ab*	b	a	b	b	ab	a	c*	b*	b	b*	b*	b	a	a	a	a	a	bc	a*	ab	a*	a	a*	a*	a	ab	a	ab	a	a	a	a	ab	a	a	b*	a*	a	a	a	a*	b*	a	a*
	27	a	b*	a*	a	ab*	ab	b	a	a	ab	bc	a*	a	b	b*	a	a	a	a	a	a	c*	a*	a	a	a	a*	a*	a	a	a	b	a	a	a	a	b*	a	a	a	a	a	a	a	a*	b*	a	a
	75	a	b*	a*	a	ab	ab	ab	a	a	bc*	ab	a*	ab	b*	ab	a	a	a	a	a	a	bc*	a*	a	a*	a	a*	a	a	ab	a	b	a	a	a	a	ab	a	a	a	a	a	a	a	a*	b*	a*	a*
	123	a	b*	a*	a	a	b	a	a	a	abc	a	a*	ab	b	a	a	a	a	a	a	a	ab*	a*	a	a*	a*	a*	a*	a	ab	a	b	a	a	a	a	a	a	a	a	a*	a	a	a*	a*	b*	a*	a*
hpr1-1	-22	a	a	a*	b*	a*	a*	b	c*	a	b	b	ab	a	a	b*	b	b*	a	a*	c*	b*	a	d*	c*	ab*	a*	ab*	b*	ab*	ab	a*	ab*	a*	ab	b*	a	c*	a	a*	b	b*	a	a*	ab*	a*	a	a*	d*
	3	a*	bc	a*	a*	a*	a*	ab	bc	a	a	ab	b	a	a	ab*	ab	ab*	b*	a*	b*	b*	b*	c*	b*	bc*	b*	ab*	b*	ab*	a	a*	ab*	a*	a	ab*	a*	ab*	a*	a	b	ab*	a*	a*	a*	a	b	a*	bc
	27	a*	c	a*	a	a*	ab*	ab	ab	a	a*	b	ab	a	b	ab*	a	a*	c*	b*	a	a	c*	cd*	a	a*	b*	b*	a*	a*	b*	b*	a*	a	b*	a*	a	a*	a	a	ab	a*	b*	b*	ab*	a	c	b*	a
	75	a*	bc*	a*	a*	a*	bc*	a	ab	a	a	a	ab	a	cd*	a	a	b*	d*	c*	ab*	b*	b*	a*	a	c*	bc*	ab*	a*	c*	c*	c*	c*	a*	c*	ab*	a*	ab	b*	a*	a	b*	c*	c*	ab*	b*	cd	b*	ab
	123	a*	b*	a*	a	a*	c*	a	a	a	a	a	a	a	d*	a	a	b*	e*	bc*	b*	b*	b*	a*	a	c*	c*	a*	a*	bc*	d*	c*	bc*	a*	c*	b*	a*	bc*	b*	a*	ab	b*	c*	c*	b*	b*	d	b*	c
hpr1-2	-22	a	a	a*	b*	ab*	a*	bc	b*	a	b	b	b*	a	a	bc	b	a*	a	a*	c*	a*	a*	bc*	c*	b*	a*	ab*	b*	b*	ab	b*	ab*	a*	a*	b*	c*	b*	a*	a*	b*	ab*	ab*	a*	ab*	a*	a	a*	c
	3	a*	bc*	a*	a*	ab*	a*	c*	b*	a	a	b	ab	a	ab	c*	b	a*	a*	a*	b*	a*	b*	c*	b*	b*	ab*	b*	b*	ab*	a	a*	b*	a*	a	ab*	bc*	ab*	a*	a*	ab*	ab*	a*	a*	a*	a	b	a*	ab
	27	a*	c*	a*	a	a*	a	b	a	a	a*	b	ab	a	bc*	ab*	a	a*	b*	ab*	a	a*	c*	bc*	a	a*	bc*	ab*	a*	a*	b*	b*	a*	a*	a*	a*	ab*	ab*	a	a*	a	a*	b*	a*	ab*	a*	c	b*	a
	75	a*	bc*	a*	a*	ab*	b*	ab*	a	a	a	a	ab	a	d*	ab	a	b*	c*	c*	a*	b*	b*	b*	a*	bc*	cd*	b*	a*	b*	c*	c*	ab*	a*	b*	ab*	a	a	b*	a*	a	ab*	c*	b*	a	b*	c	b*	ab
	123	a	b*	a*	a	b*	b*	a	a*	a	a	a	a	a	cd	a	a	b*	c*	bc*	b*	b*	b*	a*	a*	c*	d*	a*	a*	b*	c*	c*	b*	a*	b*	a*	ab*	ab	b*	a*	ab	b*	c*	c*	b*	b*	c	b*	bc
[truncated: 8 more columns]
