# Supplementary material for: Growth in fluctuating light buffers plants against photorespiratory perturbations
Source: Nat Commun. 2023 Nov 3;14:7052. doi: 10.1038/s41467-023-42648-x (PMC10624928; doi:10.1038/s41467-023-42648-x)
Supplement: Supplementary file 9 — Supplementary Data 6 [file 41467_2023_42648_MOESM9_ESM.xlsx]

## Sheet: Sheet1
Photorespiration						TCA cycle						NAD(P)H metabolism						ATP metabolism
Reaction ID/Name/Reaction	Genotype	CL	SD	FL	SD	Reaction ID/Name/Reaction	Genotype	CL	SD	FL	SD	Reaction ID/Name/Reaction	Genotype	CL	SD	FL	SD	Reaction ID/Name/Reaction	Genotype	CL	SD	FL	SD
RBO_h	WT	7.04862	0	4.57508	0	CitS_m	WT	0.322258	0.002416	2.54786	0.000111177	NADH (total flux sums)	WT	26.54	2.097	27.82	0.9045	ATP (total flux sums)	WT	137.2	0.1108	124.7	0.2001
Rubisco, oxygenase reaction	ggt1-1	7.35924	0.0415318	4.03075	0.0114067	Citrate synthase (CS)	ggt1-1	0.340798	0.0212094	2.15578	0.0124799		ggt1-1	31.89	1.563	31.4	0.2492		ggt1-1	154.2	0.6749	133.2	0.5084
O2[h] + RuBP[h] → 2 H[h] + 2PG[h] + PGA[h]	ggt1-2	6.18246	0.0438455	4.27073	0.00490417	A-CoA[m] + OAA[m] + H2O[m] → H[m] + CoA[m] + Cit[m]	ggt1-2	1.09408	0.0334698	2.37641	0.00366384		ggt1-2	33.53	1.229	34.46	0.05229		ggt1-2	160.3	0.8127	136.2	0.1385
	hpr1-1	6.51838	0.0297398	3.50682	1.4e-08		hpr1-1	2.98871	0.022457	1.92414	0.00415891		hpr1-1	34.39	0.6163	28.68	0.1577		hpr1-1	163.5	0.5218	121.1	0.3587
	hpr1-2	6.66292	0.0358539	3.6988	1.1e-08		hpr1-2	2.26097	0.0269164	2.03669	0.00308461		hpr1-2	30.87	0.4945	28.52	0.1037		hpr1-2	155.3	0.5535	122.7	0.25
CAT_p	WT	3.52128	0.00460352	2.2871	0.00038888	cACNDHA_m	WT	0.088443	0.0911219	0.575587	0.553044	NADH (mitochondrial flux sums)	WT	11.25	2.081	17.61	0.9049	ATP (mitochondrial flux sums)	WT	17.41	0.07368	44.47	0.009005
Catalase	ggt1-1	0.58677	0.0784261	1.91225	0.00849825	Aconitase (ACO), dehydration reaction	ggt1-1	0.0386457	0.0419208	0.000128531	0.00214223		ggt1-1	14.04	0.1683	17.97	0.1162		ggt1-1	35.51	0.4478	47.97	0.3055
2 H2O2[p] → O2[p] + 2 H2O[p]	ggt1-2	0.844715	0.0453417	2.13211	0.00352978	Cit[m] → H2O[m] + cACN[m]	ggt1-2	0.505415	0.217044	0.00026479	0.00282629		ggt1-2	16.09	0.2009	17.89	0.03177		ggt1-2	41.64	0.5374	48.09	0.08456
	hpr1-1	3.25872	0.0148699	1.75312	7e-09		hpr1-1	1.22724	0.560219	0	0		hpr1-1	18.12	0.1261	16.73	0.04922		hpr1-1	49.53	0.3321	44.64	0.1227
	hpr1-2	3.331	0.0179269	1.84909	5e-09		hpr1-2	0.886287	0.432425	0	0		hpr1-2	14.87	0.1472	16.66	0.04013		hpr1-2	40.3	0.3991	44.61	0.1004
GGAT_p	WT	7.04245	0.00940521	4.45338	0.102946	cACNHA_m	WT	0.218343	0.0926792	1.95871	0.535569	cplx1_m	WT	6.89569	0.02854	16.3462	0.00357794	cplx5_m	WT	17.413	0.0736791	44.4711	0.00900532
Glutamate:glyoxylate aminotransferase (GGT, peroxisome)	ggt1-1	0	0	0	0	Aconitase (ACO), hydration reaction	ggt1-1	0.293105	0.0367423	2.14547	0.0127001	NADH dehydrogenase	ggt1-1	14.0418	0.168349	17.9678	0.116169	ATP synthase (mitochondrion)	ggt1-1	35.5106	0.447833	47.9643	0.302307
GLX[p] + Glu[p] → Gly[p] + 2OG[p]	ggt1-2	0	0	0	0	H2O[m] + cACN[m] → iCit[m]	ggt1-2	0.594671	0.2227	2.3653	0.00533992	H[m] + NADH[m] + Q[m] → NAD[m] + QH2[m] + 4 H[i]	ggt1-2	16.0905	0.200859	17.8882	0.0317136	ADP[m] + Pi[m] + 4 H[i] ↔ 3 H[m] + H2O[m] + ATP[m]	ggt1-2	41.6382	0.537387	48.0901	0.0845608
	hpr1-1	6.51722	0.0297735	3.50623	7.2853e-05		hpr1-1	1.70518	0.559872	1.91518	0.00415891		hpr1-1	18.1241	0.126076	16.7253	0.0492206		hpr1-1	49.5338	0.332105	44.6407	0.1227
	hpr1-2	6.66179	0.0358899	3.69818	1.1e-08		hpr1-2	1.32388	0.430496	2.02724	0.00308461		hpr1-2	14.866	0.147182	16.6564	0.0401296		hpr1-2	40.2962	0.399082	44.6123	0.100385
GGAT_h	WT	0.00606424	0.00920704	0.000885007	0.00077776	iCitDHNAD_m	WT	0	0	0	0	DHLDH1_m	WT	0.115514	0.002416	2.40355	0.000111177
Glutamate:glyoxylate aminotransferase (GGT,chloroplast)	ggt1-1	6.18565	0.153122	0.206246	0.00879665	Isocitrate dehydrogenase (IDH)	ggt1-1	0	0	0	0	Lipoamide dehydrogenase	ggt1-1	0.270514	0.0280495	2.02245	0.00851929
Glu[h] + GLX[h] → 2OG[h] + Gly[h]	ggt1-2	4.49301	0.0804332	0.00651322	0.00293637	NAD[m] + iCit[m] → CO2[m] + NADH[m] + 2OG[m]	ggt1-2	0	0	0	0	NAD[m] + DHP[m] → H[m] + NADH[m] + LPL[m]	ggt1-2	0.941009	0.0340776	2.24615	0.00362744
	hpr1-1	0.000312052	0.000432427	0.000277784	0.000278757		hpr1-1	0	0	0	0		hpr1-1	2.81544	0.0222878	1.88472	0.00415891
	hpr1-2	0.000321236	0.000435629	0.000366425	0.000282535		hpr1-2	0	0	0	0		hpr1-2	2.08726	0.0269369	1.98069	0.00308461
GCEADH_h	WT	0	0	0	0	KGDH_m	WT	0	0	0	0	GluDH1NAD_m	WT	4.35183	2.07838	1.26849	0.90491
Hydroxpyruvate reductase (HPR3, chloroplast)	ggt1-1	4.6345e-05	0.00146336	0	0	2-oxoglutarate dehydrogenase complex (OGDC)	ggt1-1	0	0	0.00722079	0.00718156	NADH-dependent glutamate dehydrogenase (NADH-Glu DH)	ggt1-1	0	0	1.0533e-05	0.00033126
H[h] + NADH[h] + HPR[h] → NAD[h] + GCEA[h]	ggt1-2	2.1946e-05	0.000692959	0	0	H[m] + LPA[m] + 2OG[m] → CO2[m] + S-DHL[m]	ggt1-2	0	0	6.207e-06	0.000151054	H[m] + NADH[m] + 2OG[m] + NH4[m] → NAD[m] + H2O[m] + Glu[m]	ggt1-2	1.032e-06	3.2595e-05	4.2271e-05	0.00133472
	hpr1-1	0.000617989	0.000432427	0.000310388	0.000278757		hpr1-1	0	0	0	0		hpr1-1	0	0	0	0
	hpr1-2	0.000610302	0.000435629	0.000253947	0.000282535		hpr1-2	0	0	0	0		hpr1-2	0	0	0	0
GCEADH_c	WT	0.000109233	0.000880902	0.120811	0.102833	DHLST_m	WT	0	0	0	0	GluDH2NAD_m	WT	0.00167469	0.0226891	0.000286078	0.00458
Hydroxpyruvate reductase (HPR2 ,cytoplasm)	ggt1-1	1.17354	0.156852	3.82451	0.0169965	2-oxoglutarate dehydrogenase complex (OGDC)	ggt1-1	0	0	0.00722079	0.00718156	NADH-dependent glutamate dehydrogenase (NADH-Glu DH)	ggt1-1	6.84573	0.15906	2.28302	0.0128792
H[c] + NADPH[c] + HPR[c] → NADP[c] + GCEA[c]	ggt1-2	1.68943	0.0906834	2.14713	0.00723891	CoA[m] + S-DHL[m] → DHL[m] + S-CoA[m]	ggt1-2	0	0	6.207e-06	0.000151054	NAD[m] + H2O[m] + Glu[m] → H[m] + NADH[m] + 2OG[m] + NH4[m]	ggt1-2	6.82701	0.163455	2.12525	0.0949235
	hpr1-1	0.000227647	0.00192352	2.885e-06	7.2847e-05		hpr1-1	0	0	0	0		hpr1-1	0.330762	0.111362	0.528163	0.0255185
	hpr1-2	0.000202547	0.00208519	0	0		hpr1-2	0	0	0	0		hpr1-2	0.113646	0.0736059	0.432984	0.0238032
GCEADH_p	WT	0	0	0	0	FumHA_m	WT	0.0732543	0.0151515	2.37466	0.0243541	GluDH1NADP_m	WT	2.79489	2.07896	1.05566	0.905284
Hydroxpyruvate reductase (HPR1, peroxisome)	ggt1-1	0	0	0	0	Fumarase (FUM)	ggt1-1	0.149289	0.0608048	2.00676	0.0125936	NADPH-dependent glutamate dehydrogenase (NADPH-Glu DH)	ggt1-1	6.87811	0.159058	2.31941	0.0126452
HPR[p] + NADH[p] + H[p] → GCEA[p] + NAD[p]	ggt1-2	0	0	2.11709	0.00661272	H2O[m] + Fum[m] → Mal[m]	ggt1-2	0.775924	0.139535	2.21489	0.0111386	H[m] + 2OG[m] + NH4[m] + NADPH[m] ↔ H2O[m] + NADP[m] + Glu[m]	ggt1-2	6.87343	0.163454	2.16219	0.0949624
	hpr1-1	0	0	0	0		hpr1-1	2.77607	0.0235913	1.86487	0.00422143		hpr1-1	7.14858	0.0127701	2.32249	0.00336686
	hpr1-2	0	0	0	0		hpr1-2	2.04668	0.028901	1.95974	0.00317495		hpr1-2	7.14956	0.00573966	2.32257	0.00278698
PGP_h	WT	7.04862	0	4.57508	0	SCACoAL_m	WT	0	0	0	0
2-phosphoglycolate phosphatase 1 (PGLP1)	ggt1-1	7.35924	0.0415318	4.03075	0.0114067	Succinyl-CoA synthetase (SCS)	ggt1-1	0	0	0.00722079	0.00718156
H2O[h] + 2PG[h] → Pi[h] + GCA[h]	ggt1-2	6.18246	0.0438455	4.27073	0.00490417	S-CoA[m] + ADP[m] + Pi[m] → CoA[m] + SCA[m] + ATP[m]	ggt1-2	0	0	6.207e-06	0.000151054
	hpr1-1	6.51838	0.0297398	3.50682	1.4e-08		hpr1-1	0	0	0	0
	hpr1-2	6.66292	0.0358539	3.6988	1.1e-08		hpr1-2	0	0	0	0
GCAO_p	WT	7.04256	0.00920704	4.57419	0.00077776	cplx2_m	WT	0.114638	0.002416	2.40294	0.000111177
Glycolate oxidase (GOX, peroxisome)	ggt1-1	1.17354	0.156852	3.82451	0.0169965	Succinate dehydrogenase (SDH)	ggt1-1	0.270033	0.0280486	2.02913	0.0124805
GCA[p] + O2[p] → GLX[p] + H2O2[p]	ggt1-2	1.68943	0.0906834	4.26422	0.00705955	SCA[m] + Q[m] → Fum[m] + QH2[m]	ggt1-2	0.940317	0.0340783	2.24563	0.00363986
	hpr1-1	6.51745	0.0297398	3.50623	1.4e-08		hpr1-1	2.81471	0.0222878	1.88425	0.00415891
	hpr1-2	6.66199	0.0358539	3.69818	1.1e-08		hpr1-2	2.08652	0.0269369	1.9802	0.00308461
GCEAK_h	WT	0.000109233	0.000880902	0.120811	0.102833	MalDH1_m	WT	7.20992	2.43148	7.24709	1.42639
D-glycerate 3-kinase (GLYK)	ggt1-1	1.17359	0.156828	3.82451	0.0169965	Malate dehydrogenase (MDH)	ggt1-1	6.27458	0.110003	9.27837	0.152395
ATP[h] + GCEA[h] → H[h] + ADP[h] + PGA[h]	ggt1-2	1.68945	0.0906712	4.26422	0.00705955	NAD[m] + Mal[m] ↔ H[m] + NADH[m] + OAA[m]	ggt1-2	6.26957	0.117235	8.88782	0.0940493
	hpr1-1	0.000845637	0.00199511	0.000313274	0.000290889		hpr1-1	9.07681	0.0869772	9.11533	0.0581827
	hpr1-2	0.000812848	0.00215169	0.000253947	0.000282535		hpr1-2	8.28438	0.0547782	9.09493	0.0481299
SGAT_p	WT	0.000109233	0.000880902	0.120811	0.102833
Serine:glyoxylate aminotransferase (SGT)	ggt1-1	1.17354	0.156852	3.82451	0.0169965
GLX[p] + Ser[p] → Gly[p] + HPR[p]	ggt1-2	1.68943	0.0906834	4.26422	0.00705955
	hpr1-1	0.000227647	0.00192352	2.885e-06	7.2847e-05
	hpr1-2	0.000202547	0.00208519	0	0
GCAO_h	WT	0.00606424	0.00920704	0.000885007	0.00077776
Glycolate oxidase (GOX, chloroplast)	ggt1-1	6.1857	0.153158	0.206246	0.00879665
O2[h] + GCA[h] → GLX[h] + H2O2[h]	ggt1-2	4.49304	0.0804287	0.00651322	0.00293637
	hpr1-1	0.000930041	1e-09	0.000588173	0
	hpr1-2	0.000931537	1e-09	0.000620373	0
AMT_m	WT	0.115514	0.002416	2.40355	0.000111177
T protein of the glycine cleavage system (GCS)	ggt1-1	0.270514	0.0280495	2.02245	0.00851929
amDHP[m] + THF[m] → DHP[m] + M-THF[m] + NH4[m]	ggt1-2	0.941009	0.0340776	2.24615	0.00362744
	hpr1-1	2.81544	0.0222878	1.88472	0.00415891
	hpr1-2	2.08726	0.0269369	1.98069	0.00308461
GlyDH_m	WT	0.115514	0.002416	2.40355	0.000111177
P protein of the glycine cleavage system (GCS)	ggt1-1	0.270514	0.0280495	2.02245	0.00851929
H[m] + Gly[m] + LPL[m] → CO2[m] + amDHP[m]	ggt1-2	0.941009	0.0340776	2.24615	0.00362744
	hpr1-1	2.81544	0.0222878	1.88472	0.00415891
	hpr1-2	2.08726	0.0269369	1.98069	0.00308461
GlyHMT_m	WT	0.115514	0.002416	2.40355	0.000111177
Serine hydroxymethyltransferase (SHMT, mitochondrion)	ggt1-1	0.270514	0.0280495	2.02245	0.00851929
H2O[m] + Gly[m] + M-THF[m] ↔ THF[m] + Ser[m]	ggt1-2	0.941009	0.0340776	2.24615	0.00362744
	hpr1-1	2.81544	0.0222878	1.88472	0.00415891
	hpr1-2	2.08726	0.0269369	1.98069	0.00308461
GlyHMT_c	WT	-0.0185416	0	-0.0129425	0
Serine hydroxymethyltransferase (SHMT, cytoplasm)	ggt1-1	-0.0102245	9e-09	-0.0113093	2.3e-08
H2O[c] + Gly[c] + M-THF[c] ↔ THF[c] + Ser[c]	ggt1-2	-0.0146604	2.2e-08	-0.0116766	2.4e-08
	hpr1-1	-0.0156204	1.7e-08	-0.00987859	0
	hpr1-2	-0.0156455	2.4e-08	-0.0104194	0
