# Supplementary material for: Growth in fluctuating light buffers plants against photorespiratory perturbations
Source: Nat Commun. 2023 Nov 3;14:7052. doi: 10.1038/s41467-023-42648-x (PMC10624928; doi:10.1038/s41467-023-42648-x)
Supplement: Supplementary file 10 — Supplementary Data 7 [file 41467_2023_42648_MOESM10_ESM.xlsx]

## Sheet: Sheet1
Reaction ID/name/EC number	Genotype	p-values						test statistic (z)						95% confidence interval of median difference						Effect size (Ω)
		WT	ggt1-1	ggt1-2	hpr1-1	hpr1-2	CL vs FL	WT	ggt1-1	ggt1-2	hpr1-1	hpr1-2	CL vs FL	WT	ggt1-1	ggt1-2	hpr1-1	hpr1-2	CL vs FL	WT	ggt1-1	ggt1-2	hpr1-1	hpr1-2	CL vs FL
RBO_h	WT		0	0	0	0	0		-38.49	37.56	37.56	37.56	13.05		[-0.3179, -0.3133]	[0.8627, 0.87]	[0.5269, 0.5305]	[0.3838, 0.3881]	[2.474, 2.474]		0.9701	0.9941	0.9921	0.9902	1
Rubisco, oxygenase reaction	ggt1-1	0		0	0	0	0	38.72		38.49	38.49	38.49	13.05	[0.5448, 0.5463]		[1.176, 1.184]	[0.8382, 0.8448]	[0.6964, 0.704]	[3.33, 3.335]	0.978		0.994	0.992	0.99	0.9781
4.1.1.39	ggt1-2	0	0		0	0	0	38.72	-38.49		-38.41	-38.33	13.05	[0.3039, 0.3047]	[-0.242, -0.2401]		[-0.3403, -0.3322]	[-0.4848, -0.4746]	[1.907, 1.914]	0.994	0.9781		0.994	0.994	0.994
	hpr1-1	0	0	0		0	0	38.72	37.87	38.49		-38.29	13.05	[1.068, 1.068]	[0.522, 0.5234]	[0.7635, 0.7644]		[-0.1485, -0.1415]	[3.011, 3.015]	0.998	0.998	0.998		0.9907	0.998
	hpr1-2	0	0	0	0		0	38.72	37.87	38.49	-38.72		13.05	[0.8763, 0.8763]	[0.3299, 0.3314]	[0.5715, 0.5724]	[-0.192, -0.192]		[2.961, 2.966]	1	1	1	0.998		1
PGP_h	WT		0	0	0	0	0		-38.49	37.56	37.56	37.56	13.05		[-0.318, -0.313]	[0.8624, 0.87]	[0.5269, 0.5305]	[0.3836, 0.3879]	[2.474, 2.474]		0.9701	0.9941	0.9921	0.9902	1
2-phosphoglycolate phosphatase 1 (PGLP1)	ggt1-1	0		0	0	0	0	38.72		38.49	38.49	38.49	13.05	[0.5448, 0.5463]		[1.176, 1.184]	[0.8379, 0.845]	[0.696, 0.7041]	[3.33, 3.335]	0.978		0.994	0.992	0.99	0.9781
3.1.3.18	ggt1-2	0	0		0	0	0	38.72	-38.49		-38.41	-38.33	13.05	[0.3039, 0.3047]	[-0.242, -0.2401]		[-0.3404, -0.3326]	[-0.4851, -0.4749]	[1.907, 1.914]	0.994	0.9781		0.994	0.994	0.994
	hpr1-1	0	0	0		0	0	38.72	37.87	38.49		-38.29	13.05	[1.068, 1.068]	[0.5218, 0.5234]	[0.7635, 0.7644]		[-0.1489, -0.1413]	[3.011, 3.015]	0.998	0.998	0.998		0.9907	0.998
	hpr1-2	0	0	0	0		0	38.72	37.87	38.49	-38.72		13.05	[0.8763, 0.8763]	[0.33, 0.3314]	[0.5715, 0.5724]	[-0.192, -0.192]		[2.962, 2.966]	1	1	1	0.998		1
GCAO_p	WT		0	0	0	0	0		37.56	37.56	37.56	37.56	13.05		[5.857, 5.88]	[5.35, 5.364]	[0.5213, 0.5267]	[0.3783, 0.3841]	[2.473, 2.473]		1	1	0.9921	0.9902	1
GOX (peroxisome)	ggt1-1	0		0	0	0	0	38.72		-38.38	-38.41	-38.33	13.05	[0.7481, 0.7509]		[-0.527, -0.503]	[-5.358, -5.335]	[-5.497, -5.475]	[2.639, 2.664]	0.978		0.9895	1	1	1
1.1.3.15	ggt1-2	0	0		0	0	0	38.72	-38.49		-38.41	-38.33	13.05	[0.3093, 0.3105]	[-0.4417, -0.4384]		[-4.837, -4.823]	[-4.985, -4.97]	[2.572, 2.586]	0.994	0.9781		1	1	1
	hpr1-1	0	0	0		0	0	38.72	37.87	38.49		-38.29	13.05	[1.068, 1.068]	[0.317, 0.3198]	[0.7575, 0.7587]		[-0.1484, -0.1415]	[3.011, 3.014]	0.998	0.998	0.998		0.9907	0.998
	hpr1-2	0	0	0	0		0	38.72	37.87	38.49	-38.72		13.05	[0.8761, 0.8761]	[0.1254, 0.1279]	[0.5655, 0.5667]	[-0.192, -0.192]		[2.961, 2.966]	1	1	1	0.998		1
CAT_p	WT		0	0	0	0	0		37.56	37.56	37.56	37.56	13.05		[2.928, 2.94]	[2.674, 2.681]	[0.2607, 0.2634]	[0.1891, 0.1919]	[1.237, 1.237]		1	1	0.9921	0.9902	1
Catalase (peroxisome)	ggt1-1	0		0	0	0	0	38.74		-38.38	-38.41	-38.33	13.05	[0.3741, 0.3755]		[-0.2638, -0.251]	[-2.679, -2.667]	[-2.748, -2.738]	[1.32, 1.332]	0.978		0.9895	1	1	1
1.11.1.6	ggt1-2	0	0		0	0	0	38.74	-38.49		-38.41	-38.33	13.05	[0.1547, 0.1553]	[-0.2209, -0.2193]		[-2.418, -2.412]	[-2.493, -2.485]	[1.286, 1.293]	0.994	0.9781		1	1	1
	hpr1-1	0	0	0		0	0	38.74	37.87	38.49		-38.29	13.05	[0.534, 0.534]	[0.1586, 0.1599]	[0.3787, 0.3793]		[-0.0743, -0.07067]	[1.505, 1.507]	0.998	0.998	0.998		0.9907	0.998
	hpr1-2	0	0	0	0		0	38.74	37.87	38.49	-38.72		13.05	[0.4381, 0.4381]	[0.06263, 0.06396]	[0.2828, 0.2833]	[-0.09598, -0.09598]		[1.481, 1.483]	1	1	1	0.998		1
GGAT_p	WT		0	0	0	0	0		40.91	40.91	37.56	37.56	13.05		[7.048, 7.048]	[7.048, 7.048]	[0.5216, 0.5268]	[0.3791, 0.3841]	[2.565, 2.584]		1	1	0.9921	0.9902	1
Glutamate:glyoxylate aminotransferase (GGT, peroxisome)	ggt1-1	0		1	0	0	1	41.39		NaN	-41.26	-41.23	NaN	[4.459, 4.479]		NaN	[-6.521, -6.516]	[-6.663, -6.659]	NaN	1		0	1	1	0
2.6.1.4	ggt1-2	0	1		0	0	1	41.39	NaN		-41.26	-41.23	NaN	[4.459, 4.479]	NaN		[-6.52, -6.516]	[-6.663, -6.659]	NaN	1	0		1	1	0
	hpr1-1	0	0	0		0	0	38.72	-41.36	-41.36		-38.29	13.05	[0.9535, 0.9726]	[-3.506, -3.506]	[-3.506, -3.506]		[-0.1486, -0.1415]	[3.011, 3.014]	0.998	1	1		0.9907	0.998
	hpr1-2	0	0	0	0		0	38.72	-41.39	-41.39	-38.72		13.05	[0.7617, 0.7803]	[-3.698, -3.698]	[-3.698, -3.698]	[-0.192, -0.192]		[2.961, 2.966]	1	1	1	0.998		1
GlyDH_m	WT		0	0	0	0	0		-38.6	-38.6	-38.52	-38.44	13.05		[-0.157, -0.1518]	[-0.8274, -0.8225]	[-2.703, -2.699]	[-1.973, -1.97]	[2.288, 2.288]		0.9973	1	1	1	1
P protein of the glycine cleavage system (GCS)	ggt1-1	0		0	0	0	0	38.72		-38.49	-38.41	-38.33	13.05	[0.3804, 0.3817]		[-0.6733, -0.6668]	[-2.548, -2.542]	[-1.82, -1.813]	[1.75, 1.755]	0.978		1	1	1	1
1.4.4.2	ggt1-2	0	0		0	0	0	38.72	-38.49		-38.41	-38.33	13.05	[0.157, 0.1576]	[-0.2247, -0.2231]		[-1.878, -1.873]	[-1.151, -1.142]	[1.304, 1.31]	0.994	0.9781		1	1	1
	hpr1-1	0	0	0		0	0	38.72	37.87	38.49		38.41	13.05	[0.5182, 0.5195]	[0.1367, 0.1382]	[0.3611, 0.362]		[0.7252, 0.7305]	[0.929, 0.9331]	0.998	0.998	0.998		0.99	0.998
	hpr1-2	0	0	0	0		0	38.72	37.87	38.49	-38.72		13.05	[0.4219, 0.4228]	[0.041, 0.04226]	[0.2648, 0.2656]	[-0.09619, -0.09573]		[0.1049, 0.1086]	1	1	1	0.998		1
AMT_m	WT		0	0	0	0	0		-38.6	-38.6	-38.52	-38.44	13.05		[-0.1575, -0.1518]	[-0.8274, -0.8226]	[-2.703, -2.7]	[-1.973, -1.97]	[2.288, 2.288]		0.9973	1	1	1	1
T protein of the glycine cleavage system (GCS)	ggt1-1	0		0	0	0	0	38.72		-38.49	-38.41	-38.33	13.05	[0.3804, 0.3817]		[-0.6733, -0.6669]	[-2.548, -2.543]	[-1.82, -1.813]	[1.75, 1.755]	0.978		1	1	1	1
2.1.2.10	ggt1-2	0	0		0	0	0	38.72	-38.49		-38.41	-38.33	13.05	[0.157, 0.1576]	[-0.2247, -0.2231]		[-1.878, -1.873]	[-1.151, -1.142]	[1.303, 1.31]	0.994	0.9781		1	1	1
	hpr1-1	0	0	0		0	0	38.72	37.87	38.49		38.41	13.05	[0.5182, 0.5194]	[0.1366, 0.1382]	[0.3611, 0.362]		[0.725, 0.7305]	[0.9291, 0.9331]	0.998	0.998	0.998		0.99	0.998
	hpr1-2	0	0	0	0		0	38.72	37.87	38.49	-38.72		13.05	[0.4219, 0.4228]	[0.04097, 0.04225]	[0.2648, 0.2657]	[-0.09622, -0.0957]		[0.1046, 0.1087]	1	1	1	0.998		1
DHLDH1_m	WT		0	0	0	0	0		-38.6	-38.6	-38.52	-38.44	13.05		[-0.1575, -0.1518]	[-0.8276, -0.8223]	[-2.703, -2.7]	[-1.973, -1.97]	[2.288, 2.288]		0.9973	1	1	1	1
Lipoamide dehydrogenase	ggt1-1	0		0	0	0	0	38.72		-38.49	-38.41	-38.33	13.05	[0.3803, 0.3818]		[-0.6733, -0.6668]	[-2.548, -2.542]	[-1.82, -1.813]	[1.75, 1.755]	0.978		1	1	1	1
1.8.1.4	ggt1-2	0	0		0	0	0	38.72	-38.49		-38.41	-38.33	13.05	[0.157, 0.1576]	[-0.2247, -0.2231]		[-1.878, -1.873]	[-1.151, -1.142]	[1.303, 1.309]	0.994	0.9781		1	1	1
	hpr1-1	0	0	0		0	0	38.72	37.87	38.49		38.41	13.05	[0.5182, 0.5194]	[0.1367, 0.1382]	[0.3611, 0.3621]		[0.7251, 0.7308]	[0.9291, 0.9332]	0.998	0.998	0.998		0.99	0.998
	hpr1-2	0	0	0	0		0	38.72	37.87	38.49	-38.72		13.05	[0.4219, 0.4228]	[0.04097, 0.04231]	[0.2648, 0.2657]	[-0.09616, -0.0957]		[0.1048, 0.1084]	1	1	1	0.998		1
GlyHMT_m	WT		0	0	0	0	0		-38.6	-38.6	-38.52	-38.44	13.05		[-0.1572, -0.1518]	[-0.8276, -0.8225]	[-2.703, -2.699]	[-1.973, -1.97]	[2.288, 2.288]		0.9973	1	1	1	1
Serine hydroxymethyltransferase (SHMT, mitochondrion)	ggt1-1	0		0	0	0	0	38.72		-38.49	-38.41	-38.33	13.05	[0.3804, 0.3817]		[-0.6732, -0.6667]	[-2.548, -2.542]	[-1.82, -1.813]	[1.75, 1.755]	0.978		1	1	1	1
2.1.2.1	ggt1-2	0	0		0	0	0	38.72	-38.49		-38.41	-38.33	13.05	[0.157, 0.1576]	[-0.2248, -0.2231]		[-1.878, -1.873]	[-1.151, -1.142]	[1.304, 1.31]	0.994	0.9781		1	1	1
	hpr1-1	0	0	0		0	0	38.72	37.87	38.49		38.41	13.05	[0.5182, 0.5195]	[0.1366, 0.1383]	[0.3611, 0.362]		[0.7251, 0.7306]	[0.9291, 0.9332]	0.998	0.998	0.998		0.99	0.998
	hpr1-2	0	0	0	0		0	38.72	37.87	38.49	-38.72		13.05	[0.4219, 0.4228]	[0.04098, 0.04227]	[0.2648, 0.2656]	[-0.09619, -0.09568]		[0.1046, 0.1087]	1	1	1	0.998		1
SGAT_p	WT		0	0	0.7164	0.1003	0		-41.06	-41.06	0.6809	1.83	13.05		[-1.182, -1.162]	[-1.693, -1.677]	[0, 0]	[0, 0]	[0.09587, 0.1149]		1	1	0.9469	0.9467	0.5963
Serine:glyoxylate aminotransferase (SGT)	ggt1-1	0		0	0	0	0	-37.95		-38.38	41.1	41.16	13.05	[-3.728, -3.712]		[-0.5273, -0.5035]	[1.162, 1.181]	[1.16, 1.181]	[2.64, 2.663]	1		0.9895	1	1	1
2.6.1.45	ggt1-2	0	0		0	0	0	-38.52	-38.49		41.1	41.16	13.05	[-4.17, -4.149]	[-0.4417, -0.4385]		[1.676, 1.693]	[1.676, 1.693]	[2.572, 2.585]	1	0.9781		1	1	1
	hpr1-1	0	0	0		0.3631	0.000154	35.91	41.01	41.27		1.151	13.05	[0.09582, 0.1142]	[3.823, 3.826]	[4.264, 4.265]		[0, 0]	[0, 0]	0.596	1	1		0.9564	0.956
	hpr1-2	0	0	0	0.1235		0.000127	35.97	41.04	41.3	1.732		13.05	[0.09586, 0.1147]	[3.823, 3.826]	[4.264, 4.265]	[0, 0]		[0, 0]	0.596	1	1	0.994		0.97
GCEADH_p	WT		1	1	1	1	1		NaN	NaN	NaN	NaN	NaN		NaN	NaN	NaN	NaN	NaN		0	0	0	0	0
Hydroxpyruvate reductase (HPR1, peroxisome)	ggt1-1	1		1	1	1	1	NaN		NaN	NaN	NaN	NaN	NaN		NaN	NaN	NaN	NaN	0		0	0	0	0
1.1.1.29	ggt1-2	0	0		1	1	0	-41.39	-41.3		NaN	NaN	13.05	[-2.118, -2.117]	[-2.118, -2.117]		NaN	NaN	[2.117, 2.118]	1	1		0	0	1
	hpr1-1	1	1	0		1	1	NaN	NaN	41.3		NaN	NaN	NaN	NaN	[2.117, 2.118]		NaN	NaN	0	0	1		0	0
	hpr1-2	1	1	0	1		1	NaN	NaN	41.3	NaN		NaN	NaN	NaN	[2.117, 2.118]	NaN		NaN	0	0	1	0		0
GCEAK_h	WT		0	0	0	0	0	NaN	-39.25	-39.25	-30.61	-31.41	13.05		[-1.182, -1.161]	[-1.693, -1.676]	[-0.00093, -0.00093]	[-0.0009315, -0.0009315]	[0.09548, 0.1148]		1	1	0.9583	0.9721	0.5963
D-glycerate 3-kinase (GLYK)	ggt1-1	0		0	0	0	0	-38.01		-38.38	38.58	38.6	13.05	[-3.728, -3.712]		[-0.5278, -0.5035]	[1.16, 1.181]	[1.16, 1.181]	[2.639, 2.663]	1		0.9895	1	1	1
2.7.1.31	ggt1-2	0	0		0	0	0	-38.53	-38.49		38.58	38.6	13.05	[-4.169, -4.149]	[-0.4417, -0.4384]		[1.676, 1.692]	[1.676, 1.692]	[2.572, 2.586]	1	0.9781		1	1	1
	hpr1-1	0	0	0		0	0	25.98	38.2	38.69		-14.56	13.05	[0.09497, 0.1154]	[3.823, 3.826]	[4.263, 4.264]		[-1.496e-06, -1.496e-06]	[0.0003684, 0.0005345]	0.5951	1	1		0.4991	0.3793
	hpr1-2	0	0	0	0.7243		0	26.14	38.37	38.83	-0.6705		13.05	[0.09549, 0.1146]	[3.823, 3.826]	[4.263, 4.265]	[0, 0]		[0.0005072, 0.0006204]	0.596	1	1	0.2113		0.2241
GCEADH_c	WT		0	0	0.7164	0.1003	0		-41.06	-41.06	0.6809	1.83	13.05		[-1.182, -1.161]	[-1.693, -1.676]	[0, 0]	[0, 0]	[0.09499, 0.1147]		1	1	0.9469	0.9467	0.5963
Hydroxpyruvate reductase (HPR2 ,cytoplasm)	ggt1-1	0		0	0	0	0	-37.95		-38.38	41.1	41.16	13.05	[-3.728, -3.712]		[-0.5275, -0.5019]	[1.16, 1.182]	[1.161, 1.181]	[2.639, 2.663]	1		0.9895	1	1	1
	ggt1-2	0	0		0	0	0	-38.52	37.87		41.1	41.16	13.05	[-2.053, -2.031]	[1.676, 1.679]		[1.675, 1.693]	[1.676, 1.692]	[0.455, 0.4701]	1	0.9941		1	1	0.994
	hpr1-1	0	0	0		0.3631	0.000154	35.91	41.01	41.27		1.151	13.05	[0.09608, 0.1142]	[3.823, 3.826]	[2.146, 2.147]		[0, 0]	[0, 0]	0.596	1	1		0.9564	0.956
	hpr1-2	0	0	0	0.1235		0.000127	35.97	41.04	41.3	1.732		13.05	[0.09527, 0.1142]	[3.823, 3.826]	[2.146, 2.147]	[0, 0]		[0, 0]	0.596	1	1	0.994		0.97
GlyHMT_c	WT		0	0	0	0	0		-39.63	-39.68	-39.95	-39.85	13.05		[-0.008317, -0.008317]	[-0.003881, -0.003881]	[-0.002921, -0.002921]	[-0.002896, -0.002896]	[0.005599, 0.005599]		0.9941	0.9941	0.9921	0.9901	1
Serine hydroxymethyltransferase (SHMT, mitochondrion)	ggt1-1	0		0	0	0	0	-41.1		41.64	41.85	41.66	13.05	[-0.001633, -0.001633]		[0.004436, 0.004436]	[0.005396, 0.005396]	[0.005421, 0.005421]	[0.001085, 0.001085]	0.978		0.994	0.994	0.994	0.9941
2.1.2.1	ggt1-2	0	0		0	0	0	-41.65	41.43		41.91	41.72	13.05	[-0.001266, -0.001266]	[0.0003673, 0.0003673]		[0.00096, 0.00096]	[0.0009851, 0.0009851]	[0.002984, 0.002984]	0.994	0.9781		0.994	0.994	0.994
	hpr1-1	0	0	0		0	0	-41.73	-40.83	-42.08		42.02	13.05	[-0.003064, -0.003064]	[-0.001431, -0.001431]	[-0.001798, -0.001798]		[2.512e-05, 2.512e-05]	[0.005742, 0.005742]	0.998	0.998	0.998		0.992	0.998
	hpr1-2	0	0	0	0		0	-41.7	-40.81	-42.05	42.38		13.05	[-0.002523, -0.002523]	[-0.0008899, -0.0008899]	[-0.001257, -0.001257]	[0.0005408, 0.0005408]		[0.005226, 0.005226]	1	1	1	0.998		1
GCEADH_h	WT		0	0	0	0	1		-28.42	-28.42	-32.38	-33.24	NaN		[-1.581e-13, -1.581e-13]	[-1.581e-13, -1.581e-13]	[-0.00093, -0.00093]	[-0.0009315, -0.0009315]	NaN		0.988	0.988	1	1	0
Hydroxpyruvate reductase (HPR3, chloroplast)	ggt1-1	1		1.438	0	0	0.3722	NaN		0	-29.07	-29.61	13.05	NaN		[0, 0]	[-0.00093, -0.00093]	[-0.0009315, -0.0009315]	[0, 0]	0		0.998	1	1	0.998
1.1.1.29	ggt1-2	1	1		0	0	0.3722	NaN	NaN		-29.07	-29.61	13.05	NaN	NaN		[-0.00093, -0.00093]	[-0.0009315, -0.0009315]	[0, 0]	0	0		1	1	0.998
	hpr1-1	0	0	0		0	0	-40.85	-28.66	-28.66		-15.6	13.05	[-0.000509, -0.0002946]	[-0.0005125, -0.0002812]	[-0.0005097, -0.0002801]		[-1.496e-06, -1.496e-06]	[0.0003419, 0.000506]	1	1	1		0.5141	0.406
	hpr1-2	0	0	0	0.6587		0	-40.93	-25.88	-25.88	-0.7488		13.05	[-0.0001414, -1.581e-13]	[-0.000146, 0]	[-0.0001431, 0]	[0, 0]		[0.0004954, 0.0006204]	0.028	0.028	0.028	0.2133		0.2367
GGAT_h	WT		0	0	0	0	0		-38.49	-38.49	38.62	38.6	13.05		[-6.194, -6.173]	[-4.504, -4.489]	[0.001104, 0.001104]	[0.001104, 0.001104]	[0.0003334, 0.0003334]		1	1	0.358	0.3582	0.3313
Glutamate:glyoxylate aminotransferase (GGT, chloroplast)	ggt1-1	0		0	0	0	0	-37.87		38.49	39.23	39.2	13.05	[-0.2064, -0.2049]		[1.68, 1.711]	[6.176, 6.198]	[6.177, 6.198]	[5.973, 5.997]	1		0.994	1	1	1
2.6.1.4	ggt1-2	0	0		0	0	0	-32.62	37.87		39.23	39.2	13.05	[-0.006066, -0.00568]	[0.1992, 0.2008]		[4.495, 4.508]	[4.495, 4.509]	[4.489, 4.504]	0.9728	1		1	1	1
	hpr1-1	0	0	0		2e-06	0.2952	38.94	38.29	38.76		-4.874	13.05	[0.0005561, 0.0007592]	[0.2056, 0.207]	[0.006149, 0.006632]		[0, 0]	[0.0003419, 0.0004033]	0.9438	1	0.9854		0.5159	0.3143
	hpr1-2	0	0	0	0		2.2e-05	38.79	38.08	38.6	-13.33		13.05	[0.0001518, 0.0003284]	[0.2055, 0.207]	[0.006157, 0.00654]	[-3.22e-05, -3.22e-05]		[0.0004093, 0.0005741]	0.1668	1	0.9809	0.2312		0.3019
GCAO_h	WT		0	0	0	0	0		-38.49	-38.49	37.56	37.56	13.05		[-6.194, -6.173]	[-4.503, -4.489]	[0.0001739, 0.0001739]	[0.0001724, 0.0001724]	[0.0003334, 0.0003334]		1	1	0.3168	0.3155	0.3313
Glycolate oxidase (GOX, chloroplast)	ggt1-1	0		0	0	0	0	-37.87		38.49	38.49	38.49	13.05	[-0.2063, -0.2049]		[1.679, 1.71]	[6.175, 6.198]	[6.175, 6.198]	[5.974, 5.998]	1		0.994	1	1	1
1.1.3.15	ggt1-2	0	0		0	0	0	-33.25	37.87		38.49	38.49	13.05	[-0.006067, -0.00567]	[0.1992, 0.2008]		[4.495, 4.508]	[4.494, 4.508]	[4.489, 4.503]	0.9728	1		1	1	1
	hpr1-1	0	0	0		0	0	38.72	37.87	38.49		-38.33	13.05	[0.0001824, 0.0001824]	[0.2052, 0.2066]	[0.005919, 0.006349]		[-1.496e-06, -1.496e-06]	[0.0003419, 0.0003419]	0.9381	1	0.98		0.992	0.998
	hpr1-2	0	0	0	0		0	38.72	37.87	38.49	-38.72		13.05	[0.0001502, 0.0001502]	[0.2052, 0.2068]	[0.005904, 0.006289]	[-3.22e-05, -3.22e-05]		[0.0003112, 0.0003112]	0.94	1	0.98	0.998		1
CitS_m	WT		0	0	0	0	0		-15.02	-38.49	-38.41	-38.34	13.05		[-0.0145, -0.009932]	[-0.7743, -0.7693]	[-2.669, -2.666]	[-1.94, -1.936]	[2.226, 2.226]		0.2965	1	1	1	1
Citrate synthase (CS)	ggt1-1	0		0	0	0	0	38.72		-38.58	-38.5	-38.42	13.05	[0.3918, 0.3944]		[-0.7573, -0.751]	[-2.652, -2.648]	[-1.924, -1.919]	[1.816, 1.82]	0.978		1	1	1	1
2.3.3.1	ggt1-2	0	0		0	0	0	38.72	-38.49		-38.41	-38.33	13.05	[0.1711, 0.1716]	[-0.2223, -0.2203]		[-1.898, -1.891]	[-1.17, -1.163]	[1.281, 1.285]	0.994	0.9781		1	1	1
	hpr1-1	0	0	0		0	0	38.72	37.87	38.49		38.41	13.05	[0.6231, 0.6244]	[0.2298, 0.232]	[0.452, 0.4529]		[0.7242, 0.7302]	[1.064, 1.068]	0.998	0.998	0.998		0.99	0.998
	hpr1-2	0	0	0	0		0	38.72	37.87	38.49	-38.72		13.05	[0.5112, 0.5121]	[0.1172, 0.1196]	[0.3396, 0.3403]	[-0.1129, -0.1123]		[0.2227, 0.2265]	1	1	1	0.998		1
cACNDHA_m	WT		0	0	0	0	0		6.718	-35.13	-37.61	-36.18	13.05		[0.01379, 0.03562]	[-0.4515, -0.4162]	[-1.192, -1.087]	[-0.851, -0.7681]	[0.305, 0.4003]		0.1513	1	0.9698	0.9461	0.3651
Aconitase (ACO), dehydration reaction	ggt1-1	0		0	0	0	0	34.96		-37.31	-37.9	-37.06	13.05	[0.389, 0.4869]		[-0.5083, -0.4663]	[-1.235, -1.133]	[-0.9041, -0.8185]	[0.02344, 0.02941]	0.4281		1	0.9783	0.9708	0.5091
4.2.1.3	ggt1-2	0	0.00423		0	0	0	34.66	-2.988		-28.67	-20.53	13.05	[0.3879, 0.4943]	[0, 0]		[-0.777, -0.6788]	[-0.4282, -0.3652]	[0.5023, 0.545]	0.4283	0.992		0.7414	0.5571	1
	hpr1-1	0	0.06798	3.1e-05		0	0	35.05	2.001	4.261		13.48	13.05	[0.3923, 0.4905]	[0, 0]	[0, 0]		[0.272, 0.3878]	[1.165, 1.278]	0.428	0.992	0.964		0.3479	0.986
	hpr1-2	0	0.06798	3.1e-05	1		0	35.05	2.001	4.261	NaN		13.05	[0.389, 0.4946]	[0, 0]	[0, 0]			[0.8603, 0.9391]	0.428	0.992	0.964	0		0.98
cACNHA_m	WT		0	0	0	0	0		-15.3	-35.2	-38.42	-38.34	13.05		[-0.06405, -0.03831]	[-0.3841, -0.3251]	[-1.508, -1.411]	[-1.151, -1.071]	[1.792, 1.904]		0.2761	0.8113	0.9991	0.9982	1
Aconitase (ACO), hydration reaction	ggt1-1	0.000803		0	0	0	0	-3.465		-35.04	-39.55	-39.47	13.05	[-0.1158, -0.02035]		[-0.3055, -0.2628]	[-1.445, -1.321]	[-1.057, -0.9885]	[1.841, 1.844]	0.1018		0.6898	0.9992	0.9986	1
4.2.1.3	ggt1-2	0	0		0	0	0	-15.12	-38.49		-36.33	-32.97	13.05	[-0.34, -0.2551]	[-0.2217, -0.2193]		[-1.159, -1.075]	[-0.7787, -0.6853]	[1.766, 1.806]	0.34	0.9781		0.9308	0.8656	1
	hpr1-1	0	0	0		0	0	7.523	37.87	38.49		14.97	13.05	[0.1118, 0.1996]	[0.2282, 0.2306]	[0.4502, 0.4511]		[0.3193, 0.4208]	[0.4207, 0.4837]	0.1617	0.998	0.998		0.382	0.2799
	hpr1-2	0.03184	0	0	0		0	2.305	37.87	38.49	-38.72		13.05	[-0.01011, 0.086]	[0.1164, 0.1188]	[0.3384, 0.339]	[-0.1124, -0.1118]		[0.6783, 0.7502]	0.0535	1	1	0.998		0.8839
iCitDHNAD_m	WT		1	1	1	1	1		NaN	NaN	NaN	NaN	NaN		NaN	NaN	NaN	NaN	NaN		0	0	0	0	0
Isocitrate dehydrogenase (IDH)	ggt1-1	1		1	1	1	1	NaN		NaN	NaN	NaN	NaN	NaN		NaN	NaN	NaN	NaN	0		0	0	0	0
1.1.1.41	ggt1-2	1	1		1	1	1	NaN	NaN		NaN	NaN	NaN	NaN	NaN		NaN	NaN	NaN	0	0		0	0	0
	hpr1-1	1	1	1		1	1	NaN	NaN	NaN		NaN	NaN	NaN	NaN	NaN		NaN	NaN	0	0	0		0	0
	hpr1-2	1	1	1	1		1	NaN	NaN	NaN	NaN		NaN	NaN	NaN	NaN	NaN		NaN	0	0	0	0		0
KGDH_m	WT		1	1	1	1	1		NaN	NaN	NaN	NaN	NaN		NaN	NaN	NaN	NaN	NaN		0	0	0	0	0
2-oxoglutarate dehydrogenase complex (OGDC)	ggt1-1	0		1	1	1	0	-30.02		NaN	NaN	NaN	13.05	[-0.00672, -0.004345]		NaN	NaN	NaN	[0.004368, 0.006742]	0.318		0	0	0	0.318
1.2.4.2	ggt1-2	0.2304	0		1	1	0.1895	-1.414	29.95		NaN	NaN	13.05	[0, 0]	[0.004286, 0.006715]		NaN	NaN	[0, 0]	1	0.3165		0	0	1
	hpr1-1	1	0	0.2304		1	1	NaN	30.02	1.414		NaN	NaN	NaN	[0.004363, 0.006715]	[0, 0]		NaN	NaN	0	0.318	0.996		0	0
	hpr1-2	1	0	0.2304	1		1	NaN	30.02	1.414	NaN		NaN	NaN	[0.004255, 0.006717]	[0, 0]	NaN		NaN	0	0.318	0.996	0		0
SCACoAL_m	WT		1	1	1	1	1		NaN	NaN	NaN	NaN	NaN		NaN	NaN	NaN	NaN	NaN		0	0	0	0	0
Succinyl-CoA synthetase (SCS)	ggt1-1	0		1	1	1	0	-30.02		NaN	NaN	NaN	13.05	[-0.006743, -0.004527]		NaN	NaN	NaN	[0.004395, 0.006715]	0.318		0	0	0	0.318
6.2.1.5	ggt1-2	0.2304	0		1	1	0.1895	-1.414	29.95		NaN	NaN	13.05	[0, 0]	[0.004414, 0.006707]		NaN	NaN	[0, 0]	1	0.3165		0	0	1
	hpr1-1	1	0	0.2304		1	1	NaN	30.02	1.414		NaN	NaN	NaN	[0.00428, 0.006715]	[0, 0]		NaN	NaN	0	0.318	0.996		0	0
	hpr1-2	1	0	0.2304	1		1	NaN	30.02	1.414	NaN		NaN	NaN	[0.004198, 0.006715]	[0, 0]	NaN		NaN	0	0.318	0.996	0		0
cplx2_m	WT		0	0	0	0	0		-38.49	-38.49	-38.41	-38.34	13.05		[-0.158, -0.1522]	[-0.8274, -0.8228]	[-2.703, -2.7]	[-1.973, -1.97]	[2.289, 2.289]		0.9976	1	1	1	1
Succinate dehydrogenase (SDH)	ggt1-1	0		0	0	0	0	38.72		-38.49	-38.41	-38.33	13.05	[0.3739, 0.3761]		[-0.673, -0.6669]	[-2.548, -2.542]	[-1.819, -1.813]	[1.757, 1.762]	0.978		1	1	1	1
1.3.5.1	ggt1-2	0	0		0	0	0	38.72	-38.49		-38.41	-38.33	13.05	[0.1569, 0.1575]	[-0.2182, -0.2161]		[-1.878, -1.873]	[-1.151, -1.142]	[1.304, 1.31]	0.994	0.9781		1	1	1
	hpr1-1	0	0	0		0	0	38.72	37.87	38.49		38.41	13.05	[0.518, 0.5195]	[0.1432, 0.1449]	[0.361, 0.362]		[0.7251, 0.7306]	[0.9287, 0.9329]	0.998	0.998	0.998		0.99	0.998
	hpr1-2	0	0	0	0		0	38.72	37.87	38.49	-38.72		13.05	[0.4218, 0.4227]	[0.04671, 0.04866]	[0.2648, 0.2657]	[-0.09618, -0.09562]		[0.1043, 0.1084]	1	1	1	0.998		1
FumHA_m	WT		0	0	0	0	0		-23.41	-38.49	-38.41	-38.34	13.05		[-0.07949, -0.0685]	[-0.7569, -0.7341]	[-2.704, -2.7]	[-1.975, -1.969]	[2.3, 2.3]		0.7096	1	1	1	1
Fumarase (FUM)	ggt1-1	0		0	0	0	0	38.64		-38.52	-38.44	-38.36	13.05	[0.37, 0.3726]		[-0.6639, -0.6428]	[-2.639, -2.625]	[-1.91, -1.894]	[1.852, 1.869]	0.978		1	1	1	1
4.2.1.2	ggt1-2	0	0		0	0	0	38.22	-38.49		-38.41	-38.33	13.05	[0.1592, 0.1602]	[-0.2113, -0.2087]		[-1.97, -1.95]	[-1.238, -1.22]	[1.382, 1.405]	0.994	0.9781		1	1	1
	hpr1-1	0	0	0		0	0	38.72	37.87	38.49		38.41	13.05	[0.512, 0.5131]	[0.1403, 0.142]	[0.3519, 0.3532]		[0.7264, 0.7318]	[0.9097, 0.9138]	0.998	0.998	0.998		0.99	0.998
	hpr1-2	0	0	0	0		0	38.72	37.79	38.49	-38.72		13.05	[0.4167, 0.4175]	[0.04491, 0.04699]	[0.2568, 0.258]	[-0.09512, -0.09456]		[0.08469, 0.09019]	1	1	1	0.998		1
MalDH1_m	WT		0	0	0	0	0.7918		11.51	11.55	-20.22	-12.12	13.05		[0.8024, 1.241]	[0.7911, 1.266]	[-1.959, -1.54]	[-1.194, -0.7246]	[1.865, 2.106]		0.3247	0.325	0.4838	0.2794	0.0107
Malate dehydrogenase (MDH)	ggt1-1	0		0.2503	0	0	0	-35.6		1.368	-38.96	-38.88	13.05	[-1.994, -1.723]		[0, 0]	[-2.771, -2.747]	[-1.985, -1.971]	[2.989, 3.025]	0.7207		0.3225	0.994	0.994	0.9941
1.1.1.37	ggt1-2	0	0		0	0	0	-25.66	37.87		-38.9	-38.82	13.05	[-1.626, -1.362]	[0.3706, 0.3997]		[-2.771, -2.745]	[-1.982, -1.971]	[2.606, 2.634]	0.6024	0.97		0.994	0.994	0.994
	hpr1-1	0	0	0		0	0	-35.48	24.14	-38.4		38.41	13.05	[-1.831, -1.578]	[0.1431, 0.1767]	[-0.2286, -0.2062]		[0.7658, 0.7786]	[0.07761, 0.08459]	0.685	0.6662	0.9243		0.99	0.5987
	hpr1-2	0	0	0	0		0	-35.32	26.48	-38.38	13.05		13.05	[-1.808, -1.567]	[0.1657, 0.1971]	[-0.2106, -0.1866]	[0.01427, 0.02043]		[0.8063, 0.8144]	0.6802	0.7437	0.9085	0.3345		0.99
