# Supplementary material for: Growth in fluctuating light buffers plants against photorespiratory perturbations
Source: Nat Commun. 2023 Nov 3;14:7052. doi: 10.1038/s41467-023-42648-x (PMC10624928; doi:10.1038/s41467-023-42648-x)
Supplement: Supplementary file 11 — Supplementary Data 8 [file 41467_2023_42648_MOESM11_ESM.xlsx]

## Sheet: Sheet1
Genotype	Light condition	f ± sf	I [µmol m-2 s-1]	[mmol gDW-1s-1]	RGR [h-1]	A [µmol m-2 s-1]	DW0* [µg]
WT	CL	0.37 ± 0.09	200	285.71	0.0103	8.34	19.5
ggt1-1					0.0057	6.92	13.71
ggt1-2					0.0081	6.69	17.86
hpr1-1					0.0087	5.57	14.29
hpr1-2					0.0087	6.27	13.04
WT	FL	0.33 ± 0.06	90**	128.57***	0.0076	4.04	19.5
ggt1-1					0.0069	3.62	13.71
ggt1-2					0.007	3.67	17.86
hpr1-1					0.0068	3.08	14.29
hpr1-2					0.0069	3.25	13.04
* The given seed dry weights were used to calculate the growth rates shown in Fig. 1 and Suplementary Fig. S4. For modeling purposes, a dry weight of 20 µg was assumed for all genotypes.
** 90 was chosen because of comparable A between our fluctuating light conditions and low light (90 µmol photons m-2 s-1)
*** the value was relaxed and updated to 191 mmol gDW-1 h-1 to ensure feasibility (see step 14 of the workflow)
