# Supplementary material for: Growth in fluctuating light buffers plants against photorespiratory perturbations
Source: Nat Commun. 2023 Nov 3;14:7052. doi: 10.1038/s41467-023-42648-x (PMC10624928; doi:10.1038/s41467-023-42648-x)
Supplement: Supplementary file 13 — Source Data [file 41467_2023_42648_MOESM13_ESM.xlsx]

## Sheet: Fig 1
Growth condition	Constant light (CL)									Fluctuating light (FL)									Low light (LL)
Genotype	WT	ggt2	ggt1-1	ggt1-2	hpr1-1	hpr1-2	gldt1-1	PsL	PGLP	WT	ggt2	ggt1-1	ggt1-2	hpr1-1	hpr1-2	gldt1-1	PsL	PGLP	WT	ggt2	ggt1-1	ggt1-2	hpr1-1	hpr1-2	gldt1-1	PsL	PGLP
RGR	0.2628	0.254314	0.140224	0.147847	0.208274	0.227277	0.229264	0.26048	0.271315	0.18651	0.18365	0.161132	0.180752	0.177344	0.167085	0.174606	0.190545	0.194809	0.212944	0.218409	0.181471	0.162143	0.209803	0.198658	0.207603	0.219431	0.212212
	0.266572	0.260813	0.175106	0.157097	0.226572	0.220033	0.207496	0.259258	0.267277	0.185915	0.188229	0.178466	0.171268	0.168579	0.165835	0.188873	0.196142	0.193331	0.199312	0.218458	0.164809	0.17285	0.208485	0.208668	0.212633	0.220805	0.2256
	0.266572	0.269549	0.156965	0.162701	0.218623	0.229728	0.227765	0.249825	0.273213	0.185631	0.1847	0.169193	0.178986	0.165622	0.17454	0.173534	0.194499	0.197943	0.209117	0.215269	0.12503	0.162883	0.208737	0.194336	0.198996	0.218592	0.228546
	0.265145	0.260918	0.176639	0.159068	0.204641	0.220917	0.213783	0.259819	0.279544	0.186432	0.189653	0.171324	0.176947	0.160985	0.172274	0.176126	0.18783	0.19814	0.198249	0.220085	0.139597	0.160992	0.207809	0.197153	0.212377	0.226938	0.223683
	0.249035	0.257832	0.184632	0.135167	0.176678	0.215236	0.21707	0.262287	0.250691	0.182121	0.187067	0.156959	0.157499	0.176205	0.187399	0.182743	0.19524	0.181691	0.213101	0.214934	0.157181	0.148832	0.201045	0.195258	0.206772	0.219865	0.219388
	0.251405	0.254946	0.116322	0.147847	0.205895	0.198301	0.224132	0.264102	0.269697	0.176405	0.192685	0.161625	0.181772	0.172606	0.166949	0.153609	0.184606	0.186999	0.20437	0.217504	0.157181	0.148832	0.194959	0.210704	0.213879	0.214308	0.2256
	0.260191	0.256539	0.106402	0.142086	0.212079	0.20843	0.233407	0.262596	0.259842	0.187881	0.181511	0.173472	0.178986	0.168695	0.16421	0.178898	0.19241	0.1704	0.209891	0.215379	0.144712	0.147575	0.20308	0.207253	0.214914	0.216071	0.223586
	0.259626	0.268295		0.1388	0.211561	0.221351	0.226596	0.264396	0.273476	0.185054	0.186711	0.167988	0.169734	0.1669	0.176424	0.180169	0.196416	0.198237	0.219319	0.215102	0.133283	0.16465	0.196842	0.209304	0.209386	0.212922	0.224448
	0.254516	0.259189		0.152781	0.195144	0.225027	0.220546	0.266658	0.265782	0.178982	0.191585	0.177745	0.170852	0.146862	0.182026	0.181059	0.180744	0.19791	0.207109	0.213133	0.131822	0.151741	0.204682	0.206467	0.210604	0.216181	0.22569
	0.258955	0.265457		0.165988	0.203997		0.221935		0.272949	0.181399	0.190921	0.170672	0.174062		0.181082	0.163038	0.198629	0.202396	0.210702	0.209335	0.145628	0.163246	0.205068	0.20021	0.205585	0.219382	0.230722
																			0.207943	0.214651		0.156299	0.196581	0.198923	0.216061	0.222979	0.219217
																			0.219484	0.203919		0.16465		0.209124	0.203641	0.218891	0.22402
	Statistical analysis: two-sided Games-Howell post-hoc multiple comparison
	Constant light (CL)					Fluctuating light (FL)					Low light (LL)
	groups	Diff of Means	Standard error	t value	P value	groups	Diff of Means	Standard error	t value	P value	groups	Diff of Means	Standard error	t value	P value
	Col-0 : PGLP	0.000371	9.5e-05	2.74947	0.202412	Col-0 : PGLP	-5e-06	7e-05	0.055228	0.9	Col-0 : PGLP	0.000594	7e-05	6.01598	0.001
	Col-0 : PsL	6.5e-05	7.5e-05	0.618087	0.9	Col-0 : PsL	0.0002	5.6e-05	2.52	0.289834	Col-0 : PsL	0.000399	6.5e-05	4.32666	0.009935
	Col-0 : ggt1-1	-0.004524	0.000348	9.18232	0.001005	Col-0 : ggt1-1	-0.000565	0.000125	3.1952	0.118344	Col-0 : ggt1-1	-0.002551	0.00017	10.6106	0.001
	Col-0 : ggt1-2	-0.004523	0.000112	28.458	0.001	Col-0 : ggt1-2	-0.001109	8e-05	9.77182	0.001	Col-0 : ggt1-2	-0.002107	8.8e-05	16.8712	0.001
	Col-0 : ggt2	5.4e-05	7.6e-05	0.503286	0.9	Col-0 : ggt2	-0.000131	6.7e-05	1.38859	0.882304	Col-0 : ggt2	0.000224	6.8e-05	2.33866	0.369373
	Col-0 : gldt1-1	-0.001553	9.3e-05	11.8614	0.001	Col-0 : gldt1-1	-0.000343	6.9e-05	3.49399	0.051943	Col-0 : gldt1-1	3e-06	7.1e-05	0.031469	0.9
	Col-0 : hpr1-1	-0.002214	0.000138	11.3246	0.001	Col-0 : hpr1-1	-0.000871	0.000154	4.01016	0.043138	Col-0 : hpr1-1	-0.000247	7.4e-05	2.36249	0.353413
	Col-0 : hpr1-2	-0.001708	0.000113	10.7025	0.001	Col-0 : hpr1-2	-0.000673	0.000108	4.41374	0.018081	Col-0 : hpr1-2	-0.000262	7.7e-05	2.4112	0.326006
	PGLP : PsL	-0.000305	9e-05	2.41054	0.345177	PGLP : PsL	0.000206	6.3e-05	2.30855	0.395696	PGLP : PsL	-0.000196	5.2e-05	2.65232	0.224177
	PGLP : ggt1-1	-0.004895	0.000352	9.83536	0.001	PGLP : ggt1-1	-0.00056	0.000128	3.08527	0.13326	PGLP : ggt1-1	-0.003145	0.000165	13.4422	0.001
	PGLP : ggt1-2	-0.004893	0.000123	28.165	0.001	PGLP : ggt1-2	-0.001104	8.5e-05	9.1639	0.001	PGLP : ggt1-2	-0.002701	7.9e-05	24.116	0.001
	PGLP : ggt2	-0.000316	9.1e-05	2.45751	0.320509	PGLP : ggt2	-0.000126	7.3e-05	1.22399	0.9	PGLP : ggt2	-0.00037	5.5e-05	4.71336	0.00284
	PGLP : gldt1-1	-0.001924	0.000105	12.9489	0.001	PGLP : gldt1-1	-0.000337	7.5e-05	3.18018	0.09264	PGLP : gldt1-1	-0.000591	5.9e-05	7.03601	0.001
	PGLP : hpr1-1	-0.002585	0.000147	12.4429	0.001	PGLP : hpr1-1	-0.000866	0.000156	3.91818	0.045459	PGLP : hpr1-1	-0.000841	6.3e-05	9.48599	0.001
	PGLP : hpr1-2	-0.002079	0.000123	11.9227	0.001	PGLP : hpr1-2	-0.000667	0.000111	4.2325	0.020502	PGLP : hpr1-2	-0.000856	6.6e-05	9.1481	0.001
	PsL : ggt1-1	-0.00459	0.000347	9.35557	0.001	PsL : ggt1-1	-0.000765	0.000121	4.46065	0.01938	PsL : ggt1-1	-0.00295	0.000164	12.7548	0.001
	PsL : ggt1-2	-0.004588	0.000108	30.1605	0.001	PsL : ggt1-2	-0.00131	7.4e-05	12.4646	0.001	PsL : ggt1-2	-0.002506	7.5e-05	23.5942	0.001
	PsL : ggt2	-1.1e-05	6.9e-05	0.111663	0.9	PsL : ggt2	-0.000331	5.9e-05	3.94078	0.024553	PsL : ggt2	-0.000174	4.9e-05	2.49192	0.288909
	PsL : gldt1-1	-0.001619	8.7e-05	13.2012	0.001	PsL : gldt1-1	-0.000543	6.2e-05	6.16072	0.001	PsL : gldt1-1	-0.000396	5.4e-05	5.19772	0.001109
	PsL : hpr1-1	-0.002279	0.000134	11.9953	0.001	PsL : hpr1-1	-0.001071	0.000151	5.03111	0.012631	PsL : hpr1-1	-0.000645	5.7e-05	7.9492	0.001
	PsL : hpr1-2	-0.001774	0.000108	11.6036	0.001	PsL : hpr1-2	-0.000873	0.000103	5.96964	0.002839	PsL : hpr1-2	-0.000661	6.1e-05	7.63236	0.001
	ggt1-1 : ggt1-2	2e-06	0.000357	0.003258	0.9	ggt1-1 : ggt1-2	-0.000544	0.000134	2.86889	0.176764	ggt1-1 : ggt1-2	0.000444	0.000174	1.8033	0.663203
	ggt1-1 : ggt2	0.004579	0.000347	9.3234	0.001	ggt1-1 : ggt2	0.000434	0.000127	2.42453	0.350706	ggt1-1 : ggt2	0.002775	0.000165	11.9215	0.001
	ggt1-1 : gldt1-1	0.002971	0.000351	5.98169	0.009983	ggt1-1 : gldt1-1	0.000223	0.000128	1.23021	0.9	ggt1-1 : gldt1-1	0.002554	0.000166	10.881	0.001
	ggt1-1 : hpr1-1	0.00231	0.000366	4.46494	0.033748	ggt1-1 : hpr1-1	-0.000306	0.000187	1.15384	0.9	ggt1-1 : hpr1-1	0.002304	0.000167	9.74538	0.001
	ggt1-1 : hpr1-2	0.002816	0.000357	5.57607	0.012328	ggt1-1 : hpr1-2	-0.000108	0.000152	0.499716	0.9	ggt1-1 : hpr1-2	0.002289	0.000169	9.60358	0.001
	ggt1-2 : ggt2	0.004577	0.000109	29.76	0.001	ggt1-2 : ggt2	0.000978	8.3e-05	8.37381	0.001	ggt1-2 : ggt2	0.002332	7.7e-05	21.2862	0.001
	ggt1-2 : gldt1-1	0.002969	0.000121	17.3886	0.001	ggt1-2 : gldt1-1	0.000767	8.5e-05	6.40381	0.001	ggt1-2 : gldt1-1	0.00211	8e-05	18.5814	0.001
	ggt1-2 : hpr1-1	0.002309	0.000158	10.3014	0.001	ggt1-2 : hpr1-1	0.000238	0.000161	1.0468	0.9	ggt1-2 : hpr1-1	0.00186	8.3e-05	15.8931	0.001
	ggt1-2 : hpr1-2	0.002814	0.000137	14.5342	0.001	ggt1-2 : hpr1-2	0.000437	0.000118	2.61245	0.261006	ggt1-2 : hpr1-2	0.001845	8.5e-05	15.2681	0.001
	ggt2 : gldt1-1	-0.001608	8.8e-05	12.8936	0.001	ggt2 : gldt1-1	-0.000211	7.2e-05	2.07596	0.514794	ggt2 : gldt1-1	-0.000221	5.7e-05	2.74261	0.190342
	ggt2 : hpr1-1	-0.002268	0.000135	11.8538	0.001	ggt2 : hpr1-1	-0.00074	0.000155	3.37938	0.10222	ggt2 : hpr1-1	-0.000471	6e-05	5.51082	0.001
	ggt2 : hpr1-2	-0.001763	0.000109	11.4075	0.001	ggt2 : hpr1-2	-0.000542	0.00011	3.49666	0.072761	ggt2 : hpr1-2	-0.000487	6.4e-05	5.36824	0.001
	gldt1-1 : hpr1-1	-0.000661	0.000145	3.21848	0.099186	gldt1-1 : hpr1-1	-0.000528	0.000156	2.39655	0.375838	gldt1-1 : hpr1-1	-0.00025	6.4e-05	2.75829	0.187702
	gldt1-1 : hpr1-2	-0.000155	0.000121	0.90464	0.9	gldt1-1 : hpr1-2	-0.00033	0.000111	2.10152	0.510834	gldt1-1 : hpr1-2	-0.000265	6.8e-05	2.77843	0.179459
	hpr1-1 : hpr1-2	0.000505	0.000159	2.25037	0.423146	hpr1-1 : hpr1-2	0.000198	0.000176	0.794988	0.9	hpr1-1 : hpr1-2	-1.5e-05	7e-05	0.153515	0.9

## Sheet: Fig 2
Subfigure a: CO2 assimilation rate
Growth light:	Constant light (CL)												Fluctuating light (FL)												Low light (LL)
Gas environment:	Air						Low oxygen						Air						Low oxygen						Air						Low oxygen
Genotype:	WT	ggt2	ggt1-1	ggt1-2	hpr1-1	hpr1-2	WT	ggt2	ggt1-1	ggt1-2	hpr1-1	hpr1-2	WT	ggt2	ggt1-1	ggt1-2	hpr1-1	hpr1-2	WT	ggt2	ggt1-1	ggt1-2	hpr1-1	hpr1-2	WT	ggt2	ggt1-1	ggt1-2	hpr1-1	hpr1-2	WT	ggt2	ggt1-1	ggt1-2	hpr1-1	hpr1-2
CO2 assimilation rate	8.07056	7.85878	7.62313	6.97996	5.09299	6.68095	12.0412	11.087	11.6619	9.6854	10.0807	11.6135	3.88658	3.46262	3.76312	3.89347	3.08901	3.34407	5.6337	5.14139	5.80171	5.34994	4.6257	5.64232	3.64637	4.16274	4.22912	4.38061	4.2527	3.96278	6.35134	6.4559	5.92221	6.30948	6.63464	5.87764
	8.15893	7.58025	7.42616	6.525	5.4448	6.74743	11.1349	11.4655	10.1795	9.81724	9.67911	9.86553	3.76945	3.73276	3.61579	3.78218	3.12058	3.61334	4.91787	5.48205	5.12363	5.65144	5.86107	4.36399	3.94457	3.61966	3.89483	4.00877	4.17804	3.99841	5.6251	5.88644	6.08917	6.16557	6.19193	5.8257
	9.01553	8.29217	5.77575	6.19419	5.44074	6.4426	10.6678	12.212	11.4015	11.0131	10.8365	9.1407	4.56379	3.62254	3.27564	3.47265	3.01284	3.54084	5.25698	5.46784	5.8788	5.8709	4.6564	4.53118	3.97583	3.65817	3.383	3.74536	3.6186	4.06079	5.87246	6.40816	5.96022	5.74115	5.86185	5.99101
	8.77154	8.56442	7.61218	6.37138	4.802	5.21669	11.594	11.6794	11.1095	10.2361	9.13359	9.75924	4.05034	4.25483	3.80775	3.43914	3.48237	2.48474	5.02058	5.01886	5.24773	6.01344	4.98792	4.80705	3.95267	3.89671	3.20758	4.23758	3.65646	3.9354	5.80009	5.72627	5.46313	6.26575	5.43157	6.44072
	7.99585	8.08815	6.15888	7.10999	5.94201		11.6284	11.7852	9.72478	11.0172	8.77323		3.68219	3.94633		3.5718	2.68159		5.19521	5.23606		5.556	5.73976		3.83811	4.84773	3.5305	3.74528	4.41578	3.85929	5.99815	6.57016	6.86242	6.20748	5.69746	5.60365
	8.01705	8.31994		6.94644	6.69378		11.0784	11.6557		10.8746	10.8502		3.7314	3.56351		3.8394			5.72168	5.99824		5.3684			4.37505	4.0766	3.60336	4.33075		3.71396	6.15299	5.99594	6.46443	5.97404		5.99186
													4.59467						5.4801
Subfigure b: Asup
Growth light:	Constant light (CL)						Fluctuating light (FL)						Low light (LL)
Genotype:	WT	ggt2	ggt1-1	ggt1-2	hpr1-1	hpr1-2	WT	ggt2	ggt1-1	ggt1-2	hpr1-1	hpr1-2	WT	ggt2	ggt1-1	ggt1-2	hpr1-1	hpr1-2
Asup	3.55785	3.92637	4.03876	3.25619	4.98774	2.45975	1.9023	0.886562	2.11568	1.66253	1.56738	2.29825	2.50662	1.56354	1.7311	1.36053	1.44475	2.02822
	2.97594	4.07548	2.75329	4.48808	5.39168	4.86605	0.354082	2.01943	1.50785	2.08872	2.74049	1.19371	1.85552	2.9505	1.5683	2.1987	1.55354	1.60523
	1.65227	3.38723	3.94903	3.62305	4.23837	3.31664	1.3704	1.73508	1.97209	2.54078	1.61286	0.990336	2.37552	2.33777	3.47943	2.22867	3.01604	1.93106
	3.26971	2.90107	3.78933	3.31402	3.97123	4.64884	1.25112	1.39632	1.99396	1.92926	2.25738	1.87925	1.67243	2.51145	3.25685	2.0719	2.53546	1.94224
	3.08258	4.12381	4.9506	3.7646	3.19158		1.14487	1.28973		1.77814	2.30633		2.16004	1.03871	2.55868	2.42029	1.01579	1.96641
	3.57691	2.76711		4.07079	4.1564		2.03949	2.43473		1.81204			1.49741	2.3793	2.31885	1.93501		2.72676
							0.885437
Subfigure c: Internal CO2 in air
Growth light:	Constant light (CL)						Fluctuating light (FL)						Low light (LL)
Genotype:	WT	ggt2	ggt1-1	ggt1-2	hpr1-1	hpr1-2	WT	ggt2	ggt1-1	ggt1-2	hpr1-1	hpr1-2	WT	ggt2	ggt1-1	ggt1-2	hpr1-1	hpr1-2
Internal CO2 in air	351.375	346.178	330.193	350.689	358.929	355.372	367.671	363.273	367.065	359.733	348.724	370.562	340.166	356.218	348.837	344.341	341.458	338.791
	347.227	338.462	355.274	348.237	363.459	358.693	362.032	361.078	369.326	363.855	356.778	365.332	354.318	346.136	348.066	338.682	346.277	355.371
	349.381	345.631	347.279	359.654	342.035	348.215	360.745	368.779	361.366	366.697	372.448	366.723	367.254	359.396	337.01	342.258	353.622	351.972
	331.253	342.906	344.663	354.942	354.383	356.211	364.108	365.139	359.223	358.917	355.883	370.476	363.693	361.87	358.314	352.733	360.189	361.637
	346.187	337.433	340.36	355.474	361.101		368.017	370.312		368.293	368.691		364.077	357.902	340.856	354.856	366.539	369.301
	341.498	347.431		350.263	360.879		354.257	364.144		369.805			349.459	356.785	354.074	357.995		356.956
							354.484

## Sheet: Fig 3
Subfigure b: Fv/Fm during a shift from fluctuating (FL) to constant light (CL)
Time point during light shift	t0 (FL)							t1 (CL)							t2 (CL)							t3 (CL)							t4 (CL)
Genotype	WT	ggt2	ggt1-1	ggt1-2	hpr1-1	hpr1-2	gldt1-1	WT	ggt2	ggt1-1	ggt1-2	hpr1-1	hpr1-2	gldt1-1	WT	ggt2	ggt1-1	ggt1-2	hpr1-1	hpr1-2	gldt1-1	WT	ggt2	ggt1-1	ggt1-2	hpr1-1	hpr1-2	gldt1-1	WT	ggt2	ggt1-1	ggt1-2	hpr1-1	hpr1-2	gldt1-1
Fv/Fm	0.840396	0.833721	0.844967	0.83275	0.828242	0.835657	0.831249	0.845521	0.838016	0.832998	0.838703	0.825	0.835726	0.797417	0.836516	0.840745	0.808718	0.746817	0.801615	0.800803	0.791946	0.848907	0.840645	0.832536	0.811363	0.784862	0.789561	0.803069	0.847173	0.849666	0.836145	0.828412	0.798269	0.782134	0.803588
	0.838008	0.834353	0.829703	0.831507	0.8401	0.837489	0.831085	0.841212	0.849196	0.839049	0.838946	0.832692	0.835207	0.817253	0.841306	0.839056	0.781319	0.809917	0.792336	0.819177	0.802316	0.839697	0.846924	0.81532	0.815514	0.788953	0.793554	0.814053	0.842894	0.848767	0.826647	0.833059	0.804551	0.79862	0.825225
	0.837132	0.839411	0.835642	0.835073	0.836025	0.828488	0.84177	0.847105	0.846606	0.846065	0.836604	0.83839	0.826457	0.8173	0.843719	0.842728	0.820813	0.791142	0.814492	0.785714	0.808003	0.847498	0.847518	0.825993	0.811216	0.802797	0.792524	0.826659	0.849869	0.849793	0.832196	0.819256	0.79604	0.792524	0.834871
	0.841936	0.839325	0.837578	0.837263	0.826945	0.825649	0.834057	0.846001	0.842852	0.832397	0.82772	0.827735	0.825603	0.814185	0.838292	0.838946	0.778551	0.794124	0.787127	0.778221	0.802775	0.84375	0.848956	0.807221	0.814677	0.786555	0.784937	0.816266	0.849887	0.845929	0.834429	0.825602	0.787841	0.806269	0.805235
	0.835922	0.837956	0.834742	0.832946	0.832092	0.834322	0.83324	0.832097	0.83275	0.825232	0.823564	0.818256	0.811313	0.804373	0.83815	0.850265	0.811816	0.809894	0.810826	0.789234	0.802987	0.841446	0.848579	0.819598	0.806233	0.787577	0.794601	0.795843	0.843678	0.846538	0.823052	0.816247	0.809355	0.780129	0.804652
	0.840507	0.839716	0.833857	0.836423	0.832946	0.827151	0.839623	0.836967	0.840996	0.824818	0.833268	0.827731	0.828449	0.798716	0.841993	0.844343	0.794929	0.82287	0.792721	0.781911	0.788161	0.847038	0.847972	0.823269	0.832933	0.78709	0.797651	0.823506	0.846884	0.845494	0.829457	0.834045	0.795642	0.802122	0.813417
	0.841197	0.832883	0.8358	0.838192	0.824002	0.821299	0.841534	0.843189	0.831968	0.834219	0.830932	0.832718	0.824193	0.792556	0.842998	0.837931	0.825991	0.786927	0.78726	0.788499	0.79211	0.853223	0.848765	0.836781	0.810016	0.813527	0.797066	0.8297	0.843378	0.846986	0.829586	0.818344	0.800128	0.800044	0.819226
	0.83605	0.835945	0.838888	0.833002	0.825179	0.820184	0.830174	0.837308	0.840153	0.826009	0.814854	0.820478	0.809677	0.783512	0.842619	0.836444	0.771966	0.771578	0.804316	0.795412	0.784301	0.846024	0.844743	0.78233	0.802394	0.780126	0.800476	0.793082	0.851303	0.850486	0.782575	0.816867		0.796645	0.821282
	0.838097	0.838145	0.834332	0.837913	0.837961	0.829991	0.829407	0.844432	0.838378	0.842924	0.816955	0.827779	0.823158	0.814775	0.838456	0.838602	0.801712	0.790379	0.769111	0.801196	0.792846	0.848086	0.844985	0.809234	0.801932	0.795193	0.788184	0.79859	0.850417	0.852811	0.839231	0.804464			0.806557
	0.836182	0.832616	0.830967	0.829774		0.83065		0.84971	0.844523	0.833585	0.831933		0.823353		0.841426	0.841306	0.802056	0.817165		0.78218		0.848803	0.842541	0.811776	0.821768		0.782715		0.851323	0.846697	0.830337
						0.828653							0.823744							0.770524							0.783133
	Statistical analysis: Tukey multiple comparison test
	Comparisons for factor: timepoint within Col0						Comparisons for factor: timepoint within ggt2						Comparisons for factor: timepoint within ggt1-1						Comparisons for factor: timepoint within ggt1-2						Comparisons for factor: timepoint within hpr1-1						Comparisons for factor: timepoint within hpr1-2						Comparisons for factor: timepoint within gldt1-1
	Comparison	Diff of Means	Comparisons p	q	P value	P<0.050	Comparison	Diff of Means	Comparisons p	q	P value	P<0.050	Comparison	Diff of Means	Comparisons p	q	P value	P<0.050	Comparison	Diff of Means	Comparisons p	q	P value	P<0.050	Comparison	Diff of Means	Comparisons p	q	P value	P<0.050	Comparison	Diff of Means	Comparisons p	q	P value	P<0.050	Comparison	Diff of Means	Comparisons p	q	P value	P<0.050
	t4 vs. t0	0.00914	5	3.031	0.202	No	t4 vs. t0	0.0119	5	3.95	0.042	Yes	t0 vs. t2	0.0359	5	11.895	<0.001	Yes	t0 vs. t2	0.0404	5	13.401	<0.001	Yes	t0 vs. t3	0.0396	5	12.475	<0.001	Yes	t0 vs. t2	0.0388	5	13.493	<0.001	Yes	t0 vs. t2	0.0385	5	12.121	<0.001	Yes
	t4 vs. t2	0.00713	5	2.366	0.451	Do Not Test	t4 vs. t1	0.00777	5	2.578	0.36	No	t0 vs. t3	0.0192	5	6.382	<0.001	Yes	t0 vs. t3	0.0217	5	7.191	<0.001	Yes	t0 vs. t2	0.036	5	11.317	<0.001	Yes	t0 vs. t3	0.0377	5	13.129	<0.001	Yes	t0 vs. t1	0.0302	5	9.512	<0.001	Yes
	t4 vs. t1	0.00533	5	1.767	0.722	Do Not Test	t4 vs. t2	0.00728	5	2.415	0.429	Do Not Test	t0 vs. t4	0.00928	5	3.079	0.188	No	t0 vs. t4	0.0127	5	4.092	0.031	Yes	t0 vs. t4	0.0327	5	9.615	<0.001	Yes	t0 vs. t4	0.0342	5	10.93	<0.001	Yes	t0 vs. t3	0.0235	5	7.39	<0.001	Yes
	t4 vs. t3	0.00123	5	0.409	0.998	Do Not Test	t4 vs. t3	0.00215	5	0.714	0.987	Do Not Test	t0 vs. t1	0.00192	5	0.636	0.992	Do Not Test	t0 vs. t1	0.00514	5	1.704	0.749	No	t0 vs. t1	0.00363	5	1.144	0.928	No	t0 vs. t1	0.00479	5	1.665	0.764	No	t0 vs. t4	0.0198	5	6.226	<0.001	Yes
	t3 vs. t0	0.0079	5	2.622	0.343	Do Not Test	t3 vs. t0	0.00976	5	3.236	0.149	No	t1 vs. t2	0.0339	5	11.258	<0.001	Yes	t1 vs. t2	0.0353	5	11.698	<0.001	Yes	t1 vs. t3	0.036	5	11.332	<0.001	Yes	t1 vs. t2	0.034	5	11.828	<0.001	Yes	t4 vs. t2	0.0187	5	5.895	<0.001	Yes
	t3 vs. t2	0.0059	5	1.957	0.638	Do Not Test	t3 vs. t1	0.00562	5	1.864	0.68	Do Not Test	t1 vs. t3	0.0173	5	5.746	<0.001	Yes	t1 vs. t3	0.0165	5	5.487	<0.001	Yes	t1 vs. t2	0.0323	5	10.173	<0.001	Yes	t1 vs. t3	0.033	5	11.464	<0.001	Yes	t4 vs. t1	0.0104	5	3.285	0.137	No
	t3 vs. t1	0.00409	5	1.358	0.873	Do Not Test	t3 vs. t2	0.00513	5	1.7	0.75	Do Not Test	t1 vs. t4	0.00736	5	2.443	0.417	Do Not Test	t1 vs. t4	0.00754	5	2.433	0.421	No	t1 vs. t4	0.029	5	8.546	<0.001	Yes	t1 vs. t4	0.0295	5	9.402	<0.001	Yes	t4 vs. t3	0.0037	5	1.164	0.924	Do Not Test
	t1 vs. t0	0.00381	5	1.264	0.899	Do Not Test	t2 vs. t0	0.00463	5	1.536	0.814	Do Not Test	t4 vs. t2	0.0266	5	8.816	<0.001	Yes	t4 vs. t2	0.0277	5	8.952	<0.001	Yes	t4 vs. t3	0.00698	5	2.054	0.593	No	t4 vs. t2	0.00455	5	1.452	0.843	No	t3 vs. t2	0.015	5	4.731	0.007	Yes
	t1 vs. t2	0.00181	5	0.599	0.993	Do Not Test	t2 vs. t1	0.000493	5	0.164	1	Do Not Test	t4 vs. t3	0.00996	5	3.303	0.134	No	t4 vs. t3	0.00901	5	2.908	0.24	No	t4 vs. t2	0.0033	5	0.971	0.959	Do Not Test	t4 vs. t3	0.0035	5	1.118	0.933	Do Not Test	t3 vs. t1	0.00674	5	2.122	0.562	Do Not Test
	t2 vs. t0	0.002	5	0.665	0.99	Do Not Test	t1 vs. t0	0.00414	5	1.372	0.869	Do Not Test	t3 vs. t2	0.0166	5	5.512	<0.001	Yes	t3 vs. t2	0.0187	5	6.21	<0.001	Yes	t2 vs. t3	0.00368	5	1.158	0.925	Do Not Test	t3 vs. t2	0.00105	5	0.365	0.999	Do Not Test	t1 vs. t2	0.00829	5	2.61	0.347	No
	Comparisons for factor: Genotype within t0						Comparisons for factor: Genotype within t1						Comparisons for factor: Genotype within t2						Comparisons for factor: Genotype within t3						Comparisons for factor: Genotype within t4
	Comparison	Diff of Means	Comparisons p	q	P value value	P<0.050	Comparison	Diff of Means	Comparisons p	q	P value value	P<0.050	Comparison	Diff of Means	Comparisons p	q	P value value	P<0.050	Comparison	Diff of Means	Comparisons p	q	P value value	P<0.050	Comparison	Diff of Means	Comparisons p	q	P value value	P<0.050
	Col0 vs. hpr1-2	0.00949	7	3.223	0.254	No	Col0 vs. gldt1-1	0.0379	7	12.236	<0.001	Yes	ggt2 vs. hpr1-2	0.0508	7	17.238	<0.001	Yes	Col0 vs. hpr1-2	0.0551	7	18.719	<0.001	Yes	ggt2 vs. hpr1-2	0.0535	7	16.732	<0.001	Yes
	Col0 vs. hpr1-1	0.00704	7	2.274	0.677	Do Not Test	Col0 vs. hpr1-2	0.0181	7	6.142	<0.001	Yes	ggt2 vs. ggt1-2	0.047	7	15.575	<0.001	Yes	Col0 vs. hpr1-1	0.0546	7	17.625	<0.001	Yes	ggt2 vs. hpr1-1	0.0495	7	14.895	<0.001	Yes
	Col0 vs. ggt1-2	0.00406	7	1.346	0.964	Do Not Test	Col0 vs. hpr1-1	0.0145	7	4.678	0.016	Yes	ggt2 vs. hpr1-1	0.0455	7	14.69	<0.001	Yes	Col0 vs. gldt1-1	0.0353	7	11.381	<0.001	Yes	ggt2 vs. gldt1-1	0.0334	7	10.79	<0.001	Yes
	Col0 vs. gldt1-1	0.00386	7	1.246	0.975	Do Not Test	Col0 vs. ggt1-2	0.013	7	4.314	0.037	Yes	ggt2 vs. gldt1-1	0.0449	7	14.488	<0.001	Yes	Col0 vs. ggt1-2	0.0336	7	11.159	<0.001	Yes	ggt2 vs. ggt1-2	0.0265	7	8.557	<0.001	Yes
	Col0 vs. ggt1-1	0.0029	7	0.96	0.994	Do Not Test	Col0 vs. ggt1-1	0.00862	7	2.861	0.4	No	ggt2 vs. ggt1-1	0.0412	7	13.682	<0.001	Yes	Col0 vs. ggt1-1	0.03	7	9.964	<0.001	Yes	ggt2 vs. ggt1-1	0.022	7	7.281	<0.001	Yes
	Col0 vs. ggt2	0.00214	7	0.708	0.999	Do Not Test	Col0 vs. ggt2	0.00181	7	0.6	1	Do Not Test	ggt2 vs. Col0	0.000489	7	0.162	1	No	Col0 vs. ggt2	0.000284	7	0.0943	1	No	ggt2 vs. Col0	0.000636	7	0.211	1	No
	ggt2 vs. hpr1-2	0.00736	7	2.498	0.571	Do Not Test	ggt2 vs. gldt1-1	0.0361	7	11.651	<0.001	Yes	Col0 vs. hpr1-2	0.0503	7	17.072	<0.001	Yes	ggt2 vs. hpr1-2	0.0549	7	18.623	<0.001	Yes	Col0 vs. hpr1-2	0.0529	7	16.534	<0.001	Yes
	ggt2 vs. hpr1-1	0.00491	7	1.584	0.922	Do Not Test	ggt2 vs. hpr1-2	0.0163	7	5.528	0.002	Yes	Col0 vs. ggt1-2	0.0465	7	15.412	<0.001	Yes	ggt2 vs. hpr1-1	0.0543	7	17.534	<0.001	Yes	Col0 vs. hpr1-1	0.0488	7	14.704	<0.001	Yes
	ggt2 vs. ggt1-2	0.00192	7	0.638	0.999	Do Not Test	ggt2 vs. hpr1-1	0.0127	7	4.093	0.058	No	Col0 vs. hpr1-1	0.045	7	14.532	<0.001	Yes	ggt2 vs. gldt1-1	0.035	7	11.289	<0.001	Yes	Col0 vs. gldt1-1	0.0328	7	10.585	<0.001	Yes
	ggt2 vs. gldt1-1	0.00173	7	0.557	1	Do Not Test	ggt2 vs. ggt1-2	0.0112	7	3.714	0.118	Do Not Test	Col0 vs. gldt1-1	0.0444	7	14.33	<0.001	Yes	ggt2 vs. ggt1-2	0.0334	7	11.065	<0.001	Yes	Col0 vs. ggt1-2	0.0259	7	8.352	<0.001	Yes
	ggt2 vs. ggt1-1	0.000759	7	0.252	1	Do Not Test	ggt2 vs. ggt1-1	0.00681	7	2.26	0.684	Do Not Test	Col0 vs. ggt1-1	0.0408	7	13.52	<0.001	Yes	ggt2 vs. ggt1-1	0.0298	7	9.87	<0.001	Yes	Col0 vs. ggt1-1	0.0213	7	7.07	<0.001	Yes
	ggt1-1 vs. hpr1-2	0.0066	7	2.24	0.693	Do Not Test	ggt1-1 vs. gldt1-1	0.0293	7	9.452	<0.001	Yes	ggt1-1 vs. hpr1-2	0.00953	7	3.234	0.25	No	ggt1-1 vs. hpr1-2	0.0251	7	8.52	<0.001	Yes	ggt1-1 vs. hpr1-2	0.0316	7	9.868	<0.001	Yes
	ggt1-1 vs. hpr1-1	0.00415	7	1.339	0.965	Do Not Test	ggt1-1 vs. hpr1-2	0.00947	7	3.214	0.257	No	ggt1-1 vs. ggt1-2	0.00571	7	1.893	0.834	Do Not Test	ggt1-1 vs. hpr1-1	0.0246	7	7.927	<0.001	Yes	ggt1-1 vs. hpr1-1	0.0275	7	8.288	<0.001	Yes
	ggt1-1 vs. ggt1-2	0.00116	7	0.386	1	Do Not Test	ggt1-1 vs. hpr1-1	0.00587	7	1.894	0.834	Do Not Test	ggt1-1 vs. hpr1-1	0.00425	7	1.373	0.96	Do Not Test	ggt1-1 vs. gldt1-1	0.00521	7	1.682	0.898	No	ggt1-1 vs. gldt1-1	0.0115	7	3.703	0.12	No
	ggt1-1 vs. gldt1-1	0.000966	7	0.312	1	Do Not Test	ggt1-1 vs. ggt1-2	0.00438	7	1.453	0.948	Do Not Test	ggt1-1 vs. gldt1-1	0.00363	7	1.171	0.982	Do Not Test	ggt1-1 vs. ggt1-2	0.0036	7	1.195	0.98	Do Not Test	ggt1-1 vs. ggt1-2	0.00455	7	1.47	0.945	Do Not Test
	gldt1-1 vs. hpr1-2	0.00563	7	1.859	0.845	Do Not Test	ggt1-2 vs. gldt1-1	0.0249	7	8.037	<0.001	Yes	gldt1-1 vs. hpr1-2	0.0059	7	1.947	0.814	Do Not Test	ggt1-2 vs. hpr1-2	0.0215	7	7.298	<0.001	Yes	ggt1-2 vs. hpr1-2	0.027	7	8.242	<0.001	Yes
	gldt1-1 vs. hpr1-1	0.00318	7	1.002	0.992	Do Not Test	ggt1-2 vs. hpr1-2	0.00509	7	1.727	0.886	Do Not Test	gldt1-1 vs. ggt1-2	0.00208	7	0.671	0.999	Do Not Test	ggt1-2 vs. hpr1-1	0.021	7	6.764	<0.001	Yes	ggt1-2 vs. hpr1-1	0.023	7	6.764	<0.001	Yes
	gldt1-1 vs. ggt1-2	0.000198	7	0.0638	1	Do Not Test	ggt1-2 vs. hpr1-1	0.00148	7	0.479	1	Do Not Test	gldt1-1 vs. hpr1-1	0.000627	7	0.197	1	Do Not Test	ggt1-2 vs. gldt1-1	0.00161	7	0.519	1	Do Not Test	ggt1-2 vs. gldt1-1	0.00692	7	2.176	0.721	Do Not Test
	ggt1-2 vs. hpr1-2	0.00544	7	1.845	0.85	Do Not Test	hpr1-1 vs. gldt1-1	0.0234	7	7.367	<0.001	Yes	hpr1-1 vs. hpr1-2	0.00527	7	1.74	0.882	Do Not Test	gldt1-1 vs. hpr1-2	0.0199	7	6.563	<0.001	Yes	gldt1-1 vs. hpr1-2	0.0201	7	6.131	<0.001	Yes
	ggt1-2 vs. hpr1-1	0.00299	7	0.964	0.994	Do Not Test	hpr1-1 vs. hpr1-2	0.0036	7	1.189	0.981	Do Not Test	hpr1-1 vs. ggt1-2	0.00145	7	0.469	1	Do Not Test	gldt1-1 vs. hpr1-1	0.0193	7	6.087	<0.001	Yes	gldt1-1 vs. hpr1-1	0.0161	7	4.728	0.015	Yes
	hpr1-1 vs. hpr1-2	0.00245	7	0.809	0.998	Do Not Test	hpr1-2 vs. gldt1-1	0.0198	7	6.537	<0.001	Yes	ggt1-2 vs. hpr1-2	0.00382	7	1.297	0.97	Do Not Test	hpr1-1 vs. hpr1-2	0.000544	7	0.18	1	No	hpr1-1 vs. hpr1-2	0.00402	7	1.153	0.984	No
	Note: A result of "Do Not Test" was indicated for a comparison when no significant difference was found between two means enclosing the comparison. It can be treated as no signficant difference.
Subfigure d: Fv/Fm during a shift from fluctuating (FL) to low light (LL)
Time point during light shift	t0 (CL)							t1 (FL)							t2 (FL)							t3 (FL)							t4 (FL)
Genotype	WT	ggt2	ggt1-1	ggt1-2	hpr1-1	hpr1-2	gldt1-1	WT	ggt2	ggt1-1	ggt1-2	hpr1-1	hpr1-2	gldt1-1	WT	ggt2	ggt1-1	ggt1-2	hpr1-1	hpr1-2	gldt1-1	Wt	ggt2	ggt1-1	ggt1-2	hpr1-1	hpr1-2	gldt1-1	WT	ggt2	ggt1-1	ggt1-2	hpr1-1	hpr1-2	gldt1-1
Fv/Fm	0.81468	0.815025	0.813527	0.81825	0.808111	0.803585	0.807937	0.842189	0.84075	0.839802	0.842285	0.837961	0.83485	0.834373	0.83565	0.835415	0.825005	0.838956	0.832069	0.834774	0.830688	0.833211	0.83321	0.830428	0.838014	0.822044	0.816688	0.830566	0.84018	0.838879	0.831215	0.843462	0.826459	0.820444	0.834037
	0.817772	0.819394	0.813253	0.816562	0.815094	0.788752	0.811157	0.831843	0.836863	0.826778	0.834474	0.826834	0.810272	0.826533	0.830152	0.832928	0.830865	0.833002	0.825138	0.813919	0.831256	0.841311	0.844024	0.827483	0.837866	0.837075	0.81472	0.828322	0.832125	0.839504	0.829293	0.826302	0.820525	0.817914	0.834332
	0.821402	0.815852	0.812563	0.803313	0.809237	0.802775	0.815165	0.844128	0.835477	0.830495	0.824599	0.828624	0.825241	0.831439	0.8384	0.841691	0.828528	0.807659	0.823474	0.82776	0.833333	0.831627	0.836827	0.832644	0.804157	0.81981	0.823478	0.836506	0.834647	0.838285	0.833686	0.824363	0.827085	0.833276	0.843492
	0.819557	0.824231	0.816098	0.818822	0.809813	0.811746	0.81438	0.83776	0.840424	0.842067	0.846856	0.84324	0.840153	0.832104	0.832822	0.840413	0.822478	0.833929	0.825597	0.826361	0.830549	0.834783	0.839067	0.819302	0.832029	0.83014	0.82	0.82824	0.836153	0.838802	0.832468	0.837838	0.841761	0.82851	0.834647
	0.816923	0.818065	0.828405	0.825627	0.820332	0.811455	0.822226	0.833274	0.838417	0.83018	0.833157	0.826507	0.8227	0.830301	0.830404	0.835196	0.834422	0.836423	0.829071	0.821069	0.830292	0.82824	0.835214	0.830775	0.832333	0.8215	0.813832	0.829325	0.834478	0.838586	0.83449	0.837866	0.831	0.825056	0.838153
	0.818703	0.819256	0.821562	0.818356	0.819652	0.798996	0.813446	0.832478	0.835514	0.835312	0.833104	0.827886	0.816362	0.830009	0.834069	0.838163	0.837189	0.83375	0.826812	0.815583	0.828184	0.835029	0.839516	0.833959	0.827415	0.823474	0.821837	0.837901	0.838224	0.842122	0.832015	0.832194	0.833535	0.832596	0.830668
	0.82261	0.824905	0.807191	0.818124	0.808294	0.794265	0.819858	0.827745	0.830267	0.817344	0.825923	0.827009	0.80098	0.826328	0.83091	0.833281	0.80238	0.827294	0.831914	0.815594	0.841332	0.83525	0.838962	0.82324	0.832679	0.839541	0.823285	0.83273	0.837484	0.837633	0.820726	0.829737	0.835966	0.819275	0.839004
	0.814492	0.818741	0.816465	0.812151	0.807417	0.804431	0.811762	0.832262	0.83174	0.826883	0.826879	0.821369	0.825516	0.824825	0.84113	0.844692	0.830632	0.828012	0.823647	0.828012	0.833333	0.833968	0.833996	0.833689	0.824889	0.827208	0.829448	0.837244	0.827532	0.828966	0.831105	0.830428	0.816692	0.816645	0.830131
	0.822302	0.823798	0.824966	0.818916	0.813567	0.813133	0.825805	0.831233	0.831122	0.83052	0.830512	0.8244	0.824292	0.832868	0.832804	0.834387	0.824801	0.832776	0.830159	0.835385	0.842358	0.845639	0.842231	0.838446	0.84088	0.819997	0.815575	0.832067	0.831337	0.834715	0.829418	0.825375	0.821187	0.823356	0.836684
	0.818795	0.822704	0.822289	0.821856	0.80846	0.803	0.814646	0.831946	0.835082	0.835735	0.829129	0.825099	0.829964	0.833472	0.84482	0.848197	0.846218	0.82745	0.821754	0.826955	0.833634	0.847506	0.853552	0.848979	0.838363	0.835234	0.838914	0.833524	0.837145	0.832194	0.825288	0.829735	0.825746	0.829625	0.844904
	Statistical analysis: Tukey multiple comparison test
	Comparisons for factor: Time point within Col-0						Comparisons for factor: Time point within ggt1-1						Comparisons for factor: Time point within ggt1-2						Comparisons for factor: Time point within ggt2						Comparisons for factor: Time point within gldt1-1						Comparisons for factor: Time point within hpr1-1						Comparisons for factor: Time point within hpr1-2
	Comparison	Diff of Means	Comparisons p	q	P value	P<0.050	Comparison	Diff of Means	Comparisons p	q	P value	P<0.050	Comparison	Diff of Means	Comparisons p	q	P value	P<0.050	Comparison	Diff of Means	Comparisons p	q	P value	P<0.050	Comparison	Diff of Means	Comparisons p	q	P value	P<0.050	Comparison	Diff of Means	Comparisons p	q	P value	P<0.050	Comparison	Diff of Means	Comparisons p	q	P value	P<0.050
	t3 vs. t0	0.0179	5	8.708	<0.001	Yes	t3 vs. t0	0.0143	5	6.926	<0.001	Yes	t1 vs. t0	0.0155	5	7.524	<0.001	Yes	t3 vs. t0	0.0195	5	9.451	<0.001	Yes	t4 vs. t0	0.021	5	10.182	<0.001	Yes	t1 vs. t0	0.0169	5	8.204	<0.001	Yes	t4 vs. t0	0.0215	5	10.419	<0.001	Yes
	t3 vs. t1	0.00217	5	1.054	0.946	No	t3 vs. t2	0.00364	5	1.769	0.721	No	t1 vs. t2	0.00277	5	1.344	0.877	No	t3 vs. t1	0.00409	5	1.988	0.624	No	t4 vs. t1	0.00638	5	3.098	0.183	No	t1 vs. t2	0.00193	5	0.937	0.964	No	t4 vs. t3	0.00289	5	1.404	0.859	No
	t3 vs. t4	0.00173	5	0.838	0.976	Do Not Test	t3 vs. t4	0.00192	5	0.934	0.965	Do Not Test	t1 vs. t3	0.00183	5	0.888	0.971	Do Not Test	t3 vs. t4	0.00269	5	1.307	0.888	Do Not Test	t4 vs. t3	0.00396	5	1.924	0.653	Do Not Test	t1 vs. t3	0.00129	5	0.627	0.992	Do Not Test	t4 vs. t1	0.00164	5	0.795	0.98	Do Not Test
	t3 vs. t2	0.00154	5	0.748	0.984	Do Not Test	t3 vs. t1	0.000383	5	0.186	1	Do Not Test	t1 vs. t4	0.000962	5	0.467	0.997	Do Not Test	t3 vs. t2	0.00122	5	0.594	0.993	Do Not Test	t4 vs. t2	0.00311	5	1.51	0.823	Do Not Test	t1 vs. t4	0.000897	5	0.436	0.998	Do Not Test	t4 vs. t2	0.000128	5	0.0624	1	Do Not Test
	t2 vs. t0	0.0164	5	7.96	<0.001	Yes	t1 vs. t0	0.0139	5	6.74	<0.001	Yes	t4 vs. t0	0.0145	5	7.057	<0.001	Yes	t2 vs. t0	0.0182	5	8.857	<0.001	Yes	t2 vs. t0	0.0179	5	8.672	<0.001	Yes	t4 vs. t0	0.016	5	7.769	<0.001	Yes	t2 vs. t0	0.0213	5	10.357	<0.001	Yes
	t2 vs. t1	0.00063	5	0.306	1	Do Not Test	t1 vs. t2	0.00326	5	1.583	0.796	Do Not Test	t4 vs. t2	0.0018	5	0.876	0.972	Do Not Test	t2 vs. t1	0.00287	5	1.394	0.862	Do Not Test	t2 vs. t1	0.00327	5	1.588	0.794	Do Not Test	t4 vs. t2	0.00103	5	0.501	0.997	Do Not Test	t2 vs. t3	0.00276	5	1.342	0.878	Do Not Test
	t2 vs. t4	0.000186	5	0.0901	1	Do Not Test	t1 vs. t4	0.00154	5	0.748	0.984	Do Not Test	t4 vs. t3	0.000867	5	0.421	0.998	Do Not Test	t2 vs. t4	0.00147	5	0.713	0.987	Do Not Test	t2 vs. t3	0.000853	5	0.414	0.998	Do Not Test	t4 vs. t3	0.000393	5	0.191	1	Do Not Test	t2 vs. t1	0.00151	5	0.732	0.986	Do Not Test
	t4 vs. t0	0.0162	5	7.87	<0.001	Yes	t4 vs. t0	0.0123	5	5.992	<0.001	Yes	t3 vs. t0	0.0137	5	6.636	<0.001	Yes	t4 vs. t0	0.0168	5	8.144	<0.001	Yes	t3 vs. t0	0.017	5	8.257	<0.001	Yes	t3 vs. t0	0.0156	5	7.578	<0.001	Yes	t1 vs. t0	0.0198	5	9.624	<0.001	Yes
	t4 vs. t1	0.000445	5	0.216	1	Do Not Test	t4 vs. t2	0.00172	5	0.835	0.977	Do Not Test	t3 vs. t2	0.000938	5	0.455	0.998	Do Not Test	t4 vs. t1	0.0014	5	0.681	0.989	Do Not Test	t3 vs. t1	0.00242	5	1.174	0.921	Do Not Test	t3 vs. t2	0.000639	5	0.31	0.999	Do Not Test	t1 vs. t3	0.00126	5	0.609	0.993	Do Not Test
	t1 vs. t0	0.0158	5	7.654	<0.001	Yes	t2 vs. t0	0.0106	5	5.157	0.002	Yes	t2 vs. t0	0.0127	5	6.18	<0.001	Yes	t1 vs. t0	0.0154	5	7.463	<0.001	Yes	t1 vs. t0	0.0146	5	7.084	<0.001	Yes	t2 vs. t0	0.015	5	7.268	<0.001	Yes	t3 vs. t0	0.0186	5	9.015	<0.001	Yes
	Comparisons for factor: Genotype within t0						Comparisons for factor: Genotype within t1						Comparisons for factor: Genotype within t2						Comparisons for factor: Genotype within t3						Comparisons for factor: Genotype within t4
	Comparison	Diff of Means	Comparisons p	q	P value	P<0.050	Comparison	Diff of Means	Comparisons p	q	P value	P<0.050	Comparison	Diff of Means	Comparisons p	q	P value	P<0.050	Comparison	Diff of Means	Comparisons p	q	P value	P<0.050	Comparison	Diff of Means	Comparisons p	q	P value	P<0.050
	ggt2 vs. hpr1-2	0.017	7	8.247	<0.001	Yes	ggt2 vs. hpr1-2	0.0125	7	6.086	<0.001	Yes	ggt2 vs. hpr1-2	0.0139	7	6.748	<0.001	Yes	ggt2 vs. hpr1-2	0.0179	7	8.684	<0.001	Yes	ggt2 vs. hpr1-2	0.0123	7	5.972	<0.001	Yes
	ggt2 vs. hpr1-1	0.0082	7	3.982	0.072	No	ggt2 vs. hpr1-1	0.00667	7	3.24	0.248	No	ggt2 vs. hpr1-1	0.0115	7	5.571	0.002	Yes	ggt2 vs. hpr1-1	0.0121	7	5.855	<0.001	Yes	ggt2 vs. hpr1-1	0.00897	7	4.357	0.034	Yes
	ggt2 vs. gldt1-1	0.00456	7	2.214	0.705	Do Not Test	ggt2 vs. gldt1-1	0.00534	7	2.593	0.525	Do Not Test	ggt2 vs. ggt1-1	0.0102	7	4.946	0.009	Yes	ggt2 vs. ggt1-2	0.0088	7	4.272	0.04	Yes	ggt2 vs. ggt1-1	0.007	7	3.398	0.197	No
	ggt2 vs. ggt1-2	0.003	7	1.456	0.947	Do Not Test	ggt2 vs. ggt1-1	0.00405	7	1.969	0.806	Do Not Test	ggt2 vs. ggt1-2	0.00851	7	4.133	0.054	No	ggt2 vs. ggt1-1	0.00777	7	3.771	0.107	No	ggt2 vs. ggt1-2	0.00524	7	2.544	0.549	Do Not Test
	ggt2 vs. ggt1-1	0.00257	7	1.246	0.975	Do Not Test	ggt2 vs. ggt1-2	0.00287	7	1.395	0.957	Do Not Test	ggt2 vs. gldt1-1	0.00494	7	2.399	0.618	Do Not Test	ggt2 vs. gldt1-1	0.00702	7	3.408	0.194	Do Not Test	ggt2 vs. Col-0	0.00204	7	0.99	0.993	Do Not Test
	ggt2 vs. Col-0	0.00147	7	0.716	0.999	Do Not Test	ggt2 vs. Col-0	0.00108	7	0.524	1	Do Not Test	ggt2 vs. Col-0	0.00332	7	1.612	0.916	Do Not Test	ggt2 vs. Col-0	0.003	7	1.459	0.947	Do Not Test	ggt2 vs. gldt1-1	0.000363	7	0.176	1	Do Not Test
	Col-0 vs. hpr1-2	0.0155	7	7.532	<0.001	Yes	Col-0 vs. hpr1-2	0.0115	7	5.562	0.002	Yes	Col-0 vs. hpr1-2	0.0106	7	5.135	0.005	Yes	Col-0 vs. hpr1-2	0.0149	7	7.225	<0.001	Yes	gldt1-1 vs. hpr1-2	0.0119	7	5.796	<0.001	Yes
	Col-0 vs. hpr1-1	0.00673	7	3.266	0.239	Do Not Test	Col-0 vs. hpr1-1	0.00559	7	2.716	0.467	Do Not Test	Col-0 vs. hpr1-1	0.00815	7	3.959	0.076	No	Col-0 vs. hpr1-1	0.00905	7	4.397	0.031	Yes	gldt1-1 vs. hpr1-1	0.00861	7	4.181	0.049	Yes
	Col-0 vs. gldt1-1	0.00309	7	1.498	0.94	Do Not Test	Col-0 vs. gldt1-1	0.00426	7	2.069	0.767	Do Not Test	Col-0 vs. ggt1-1	0.00686	7	3.333	0.217	Do Not Test	Col-0 vs. ggt1-2	0.00579	7	2.813	0.421	No	gldt1-1 vs. ggt1-1	0.00663	7	3.222	0.255	Do Not Test
	Col-0 vs. ggt1-2	0.00153	7	0.741	0.999	Do Not Test	Col-0 vs. ggt1-1	0.00297	7	1.444	0.949	Do Not Test	Col-0 vs. ggt1-2	0.00519	7	2.521	0.56	Do Not Test	Col-0 vs. ggt1-1	0.00476	7	2.312	0.659	Do Not Test	gldt1-1 vs. ggt1-2	0.00488	7	2.367	0.634	Do Not Test
	Col-0 vs. ggt1-1	0.00109	7	0.53	1	Do Not Test	Col-0 vs. ggt1-2	0.00179	7	0.871	0.996	Do Not Test	Col-0 vs. gldt1-1	0.00162	7	0.787	0.998	Do Not Test	Col-0 vs. gldt1-1	0.00401	7	1.949	0.814	Do Not Test	gldt1-1 vs. Col-0	0.00167	7	0.813	0.997	Do Not Test
	ggt1-1 vs. hpr1-2	0.0144	7	7.001	<0.001	Yes	ggt1-2 vs. hpr1-2	0.00966	7	4.69	0.016	Yes	gldt1-1 vs. hpr1-2	0.00895	7	4.348	0.034	Yes	gldt1-1 vs. hpr1-2	0.0109	7	5.276	0.004	Yes	Col-0 vs. hpr1-2	0.0103	7	4.983	0.008	Yes
	ggt1-1 vs. hpr1-1	0.00563	7	2.736	0.457	Do Not Test	ggt1-2 vs. hpr1-1	0.0038	7	1.845	0.85	Do Not Test	gldt1-1 vs. hpr1-1	0.00653	7	3.172	0.272	Do Not Test	gldt1-1 vs. hpr1-1	0.00504	7	2.448	0.595	No	Col-0 vs. hpr1-1	0.00693	7	3.368	0.206	No
	ggt1-1 vs. gldt1-1	0.00199	7	0.968	0.993	Do Not Test	ggt1-2 vs. gldt1-1	0.00247	7	1.198	0.98	Do Not Test	gldt1-1 vs. ggt1-1	0.00524	7	2.547	0.548	Do Not Test	gldt1-1 vs. ggt1-2	0.00178	7	0.864	0.996	Do Not Test	Col-0 vs. ggt1-1	0.00496	7	2.409	0.614	Do Not Test
	ggt1-1 vs. ggt1-2	0.000434	7	0.211	1	Do Not Test	ggt1-2 vs. ggt1-1	0.00118	7	0.573	1	Do Not Test	gldt1-1 vs. ggt1-2	0.00357	7	1.734	0.884	Do Not Test	gldt1-1 vs. ggt1-1	0.000748	7	0.363	1	Do Not Test	Col-0 vs. ggt1-2	0.0032	7	1.554	0.929	Do Not Test
	ggt1-2 vs. hpr1-2	0.014	7	6.791	<0.001	Yes	ggt1-1 vs. hpr1-2	0.00848	7	4.117	0.056	No	ggt1-2 vs. hpr1-2	0.00538	7	2.614	0.515	No	ggt1-1 vs. hpr1-2	0.0101	7	4.913	0.009	Yes	ggt1-2 vs. hpr1-2	0.00706	7	3.428	0.188	No
	ggt1-2 vs. hpr1-1	0.0052	7	2.525	0.558	Do Not Test	ggt1-1 vs. hpr1-1	0.00262	7	1.272	0.973	Do Not Test	ggt1-2 vs. hpr1-1	0.00296	7	1.438	0.95	Do Not Test	ggt1-1 vs. hpr1-1	0.00429	7	2.084	0.761	Do Not Test	ggt1-2 vs. hpr1-1	0.00373	7	1.813	0.86	Do Not Test
	ggt1-2 vs. gldt1-1	0.00156	7	0.757	0.998	Do Not Test	ggt1-1 vs. gldt1-1	0.00129	7	0.625	0.999	Do Not Test	ggt1-2 vs. ggt1-1	0.00167	7	0.813	0.998	Do Not Test	ggt1-1 vs. ggt1-2	0.00103	7	0.501	1	Do Not Test	ggt1-2 vs. ggt1-1	0.00176	7	0.854	0.997	Do Not Test
	gldt1-1 vs. hpr1-2	0.0124	7	6.033	<0.001	Yes	gldt1-1 vs. hpr1-2	0.00719	7	3.493	0.17	Do Not Test	ggt1-1 vs. hpr1-2	0.00371	7	1.802	0.864	Do Not Test	ggt1-2 vs. hpr1-2	0.00908	7	4.412	0.03	Yes	ggt1-1 vs. hpr1-2	0.0053	7	2.574	0.534	Do Not Test
	gldt1-1 vs. hpr1-1	0.00364	7	1.768	0.874	Do Not Test	gldt1-1 vs. hpr1-1	0.00133	7	0.647	0.999	Do Not Test	ggt1-1 vs. hpr1-1	0.00129	7	0.626	0.999	Do Not Test	ggt1-2 vs. hpr1-1	0.00326	7	1.583	0.922	Do Not Test	ggt1-1 vs. hpr1-1	0.00198	7	0.959	0.994	Do Not Test
	hpr1-1 vs. hpr1-2	0.00878	7	4.265	0.041	Yes	hpr1-1 vs. hpr1-2	0.00586	7	2.846	0.407	Do Not Test	hpr1-1 vs. hpr1-2	0.00242	7	1.176	0.982	Do Not Test	hpr1-1 vs. hpr1-2	0.00582	7	2.828	0.415	No	hpr1-1 vs. hpr1-2	0.00333	7	1.615	0.915	Do Not Test
	Note: A result of "Do Not Test" was indicated for a comparison when no significant difference was found between two means enclosing the comparison. It can be treated as no signficant difference.

## Sheet: Fig 4
Changes in metabolites during a shift from fluctuating (FL) to constant light (CL)
Genotype	Time after light shift [h]	Citrate	Fumarate	Glycerate	Glycine	Glycolate	Malate	2-OG	Pyruvate	Serine	Succinate	Free amino acids	Carbohydrates
WT	-22	13.1099	31.1705	62.3628	5.44451	29.218	40.4484	4.43754	1.47066	39.2437	15.8574	407.52	148.438
WT	-22	13.416	34.3567	69.6655	5.65863	26.3066	39.3523	4.29268	1.31478	43.2712	17.6001	398.463	136.954
WT	-22	12.0177	30.4527	62.794	5.58122	25.6795	48.1293	4.16068	1.84633	36.373	15.676	365.536	149.156
WT	-22	14.0679	30.5337	67.9897	5.29081	22.2483	45.505	4.20695	1.62748	36.7764	15.7758	311.555	134.697
WT	3	11.9544	50.1012	53.0514	13.4	N.D.	54.2976	4.25558	1.42048	32.1152	13.9605	330.367	235.792
WT	3	11.8948	49.6688	53.258	17.2171	33.7037	69.1671	4.08458	1.4421	32.2195	12.4507	329.388	268.176
WT	3	12.7994	41.8161	50.7778	19.8427	35.1903	53.3547	4.83592	1.63149	37.0099	11.6894	354.11	284.1
WT	3	12.7303	46.9039	59.5346	15.8227	33.1492	57.7546	4.34806	1.35422	33.6271	12.8733	295.354	264.858
WT	27	N.D.	60.0723	40.84	28.8411	30.8071	53.6316	4.67358	1.46906	44.5907	13.6811	410.622	262.773
WT	27	11.5075	55.0039	46.2326	34.931	N.D.	52.8411	4.21361	1.55779	51.1281	13.9631	397.177	279.081
WT	27	12.6874	49.8185	44.3522	38.189	32.0228	59.2918	4.86948	1.42176	47.672	12.7306	476.404	290.08
WT	27	11.6672	53.8145	50.2516	31.341	29.0273	N.D.	4.56093	1.53063	48.2607	12.8029	443.296	285.184
WT	75	9.96231	65.7413	47.9462	24.8461	36.9708	55.5661	N.D.	1.59075	51.4324	13.3797	376.547	275.126
WT	75	10.946	60.7864	53.5205	31.5499	33.6128	58.1657	4.52443	1.88094	50.5647	14.3674	403.465	256.775
WT	75	11.0539	64.8782	N.D.	24.0769	N.D.	N.D.	4.46611	2.34201	49.2312	14.1256	389.584	286.403
WT	75	12.0709	62.4132	61.2016	21.3077	42.735	63.6253	5.01021	2.00805	48.4288	N.D.	390.837	267.193
WT	123	10.71	76.1148	67.2322	N.D.	33.6549	66.1232	4.29375	1.54982	57.8569	13.5948	399.915	282.346
WT	123	10.5741	74.7337	64.4718	18.3042	36.9743	83.2255	4.57288	1.61438	57.2845	13.7655	390.053	295.881
WT	123	11.3722	53.2495	53.0562	17.15	38.3988	72.6123	4.33733	1.64501	48.133	12.2465	341.417	208.488
WT	123	14.5142	61.2952	54.1425	19.2587	35.3064	76.2521	4.74631	1.6719	61.3145	11.6533	443.851	269.417
ggt2	-22	12.4656	27.5094	72.5297	5.35432	25.8522	30.9647	3.98327	1.51687	35.3031	16.0547	357.771	142.952
ggt2	-22	13.4947	28.8543	65.2712	5.27429	27.0274	43.0225	4.32687	1.0874	30.8497	15.7683	342.693	134.264
ggt2	-22	16.3763	32.224	69.8322	5.6419	27.0531	46.8186	4.62129	2.25849	31.1954	16.8409	359.982	133.315
ggt2	-22	14.858	29.2173	69.3331	5.06805	25.8101	46.2613	4.11235	1.71382	31.0233	N.D.	271.009	133.924
ggt2	3	12.7688	47.4185	48.8288	13.2956	33.5771	50.8773	4.28773	1.56086	31.3817	13.7845	N.D	250.807
ggt2	3	13.2268	42.4461	51.5898	12.2492	26.6093	50.114	4.55339	1.33214	27.0244	13.4599	280.518	224.118
ggt2	3	12.7208	43.1126	59.0495	15.7583	35.6396	55.7492	N.D.	1.76522	27.3002	12.7351	331.872	264.162
ggt2	3	13.4513	45.6793	60.3529	14.4712	28.4438	53.5585	4.63916	2.03553	30.7188	12.7039	331.981	247.871
ggt2	27	11.1935	56.376	42.421	18.327	27.8853	51.8647	4.25009	1.32892	N.D.	12.4178	N.D	216.259
ggt2	27	N.D.	51.1426	51.6217	24.2809	31.9417	64.6352	5.07868	1.75233	41.5885	14.3986	436.189	242.17
ggt2	27	11.75	52.0629	52.6131	23.5029	32.3332	58.5029	4.50513	1.44008	41.0111	14.9744	425.593	267.33
ggt2	27	10.9083	54.5386	52.4595	26.1005	32.5464	50.483	4.0683	1.72549	38.8296	12.9836	364.518	268.143
ggt2	75	N.D.	63.3847	49.3901	17.2998	30.376	75.6525	4.41255	1.51299	41.6822	15.0334	408.998	266.127
ggt2	75	10.2181	56.5762	54.5928	23.7277	34.9072	45.7979	4.31356	1.25934	45.3101	13.4182	N.D	260.987
ggt2	75	9.24196	54.6732	N.D.	27.8793	39.8288	52.7403	4.28888	2.60267	51.3163	13.8299	402.593	303.117
ggt2	75	11.1986	56.6295	58.9291	23.7228	33.8258	64.5592	4.26946	1.94911	44.7015	13.4329	408.987	277.857
ggt2	123	11.9157	67.7078	55.8541	16.2407	33.6898	76.3708	4.66744	1.62247	68.1046	15.6569	468.289	300.941
ggt2	123	13.2959	72.3873	59.803	16.0569	33.946	79.8312	4.70381	1.48581	57.1758	14.9823	409.047	274.321
ggt2	123	10.4684	67.2739	61.7211	17.4711	31.1827	66.6467	4.1355	1.46074	61.007	15.9332	423.408	328.026
ggt2	123	13.1307	69.6051	57.3892	18.467	36.8442	N.D.	4.58706	1.9386	67.3767	15.6298	454.574	348.02
ggt1-1	-22	17.6704	19.9552	83.3884	5.02956	26.9609	37.6753	4.44514	N.D.	11.2039	12.6015	366.5	129.46
ggt1-1	-22	20.2741	13.4459	64.0074	5.26172	29.53	22.7973	4.15998	1.49581	9.88112	10.4799	326.679	138.102
ggt1-1	-22	17.1544	15.0192	76.5627	4.98734	29.9033	35.7306	4.45486	1.47908	10.609	10.7028	374.503	130.368
ggt1-1	-22	23.0311	13.3183	65.5806	4.91631	25.668	30.1048	4.90643	1.56764	9.27255	9.70491	347.842	117.616
ggt1-1	3	19.9365	34.2999	52.6289	12.8971	40.6312	62.861	4.19428	1.34377	8.07021	9.48173	310.238	185.415
ggt1-1	3	19.3784	31.9274	52.2706	13.7858	42.1705	N.D.	N.D.	1.34924	9.09163	9.68076	373.038	200.756
ggt1-1	3	19.5972	33.9405	N.D.	13.518	39.0372	62.9289	4.41403	N.D.	9.29949	10.0394	398.563	213.466
ggt1-1	3	N.D.	32.1074	50.7657	12.3408	43.7636	59.0397	4.1442	1.41997	10.0087	10.0267	301.016	187.901
ggt1-1	27	20.26	37.416	33.4171	19.6783	38.7005	60.8657	4.78121	2.63014	14.4669	11.0192	400.838	N.D
ggt1-1	27	22.2509	41.337	44.1795	21.4122	39.5412	67.5649	4.49881	2.1457	13.0076	12.0542	423.194	183.039
ggt1-1	27	28.8973	47.1058	35.4318	21.4765	29.1961	92.6749	5.02377	1.63977	11.5176	10.8241	398.166	250.675
ggt1-1	27	19.6639	32.8511	40.443	23.7927	30.3805	70.0446	4.3254	1.62021	13.2599	9.84835	439.391	225.473
ggt1-1	75	18.6842	32.5567	59.64	11.3709	45.6397	69.643	4.88623	2.17489	16.1812	10.6984	533.171	N.D
ggt1-1	75	21.6731	34.2621	49.5916	10.7172	N.D.	77.4121	4.24128	2.28229	14.5127	10.7123	N.D	226.383
ggt1-1	75	19.13	30.5618	55.1699	N.D.	39.889	66.4268	4.08761	2.29698	14.2026	9.6455	475.836	201.883
ggt1-1	75	17.8308	31.0572	64.7913	10.9528	44.7432	64.4866	4.64903	2.64641	N.D.	10.0696	N.D	232.408
ggt1-1	123	13.8843	46.5513	63.816	9.25024	38.1077	61.0181	4.44425	2.01353	14.2914	10.3313	468.778	215.546
ggt1-1	123	26.4644	45.9732	67.9257	10.4265	37.9689	91.2989	4.37589	1.93921	18.1135	11.9723	476.918	230.365
ggt1-1	123	25.107	37.8292	61.9357	8.19685	38.5704	96.3737	4.18159	2.40905	14.6211	10.2594	473.106	199.596
ggt1-1	123	17.2392	32.8023	65.4412	8.65619	39.5884	63.0438	4.30656	1.71893	15.6919	9.22843	434.787	205.728
ggt1-2	-22	17.4345	15.7089	89.9992	4.8378	26.5076	28.1611	4.2239	2.35219	12.3225	12.0923	370.034	133.202
ggt1-2	-22	19.1174	18.7913	85.8902	5.08407	23.9747	34.3809	4.27332	2.25226	12.3979	13.1879	398.583	139.202
ggt1-2	-22	21.3085	20.4952	91.8068	5.31498	29.6861	N.D.	4.6857	2.11548	N.D.	12.1319	N.D	121.411
ggt1-2	-22	23.4986	17.9014	86.8442	5.71521	30.9531	36.0234	4.67959	3.04446	13.026	12.2967	395.139	140.29
ggt1-2	3	14.9272	N.D.	59.1182	10.1331	36.3507	57.1087	4.28143	1.90127	N.D.	10.2886	N.D	201.535
ggt1-2	3	16.8759	33.7563	60.9335	11.1593	41.1035	52.0316	4.4657	1.27181	9.76065	10.7076	330.57	206.381
ggt1-2	3	18.0754	31.1665	52.049	12.0566	43.787	61.2303	4.74579	1.51309	9.68271	9.20881	363.241	209.5
ggt1-2	3	20.2822	34.3078	60.3647	N.D.	46.2876	67.2524	4.6019	2.02623	9.94508	9.65925	332.62	174.662
ggt1-2	27	20.6153	32.3613	34.1525	15.1901	36.7325	55.4938	4.30604	2.5182	13.5179	9.35072	319.855	197.992
ggt1-2	27	21.3953	31.763	35.0655	N.D.	31.4521	53.8179	4.13215	2.41643	13.4187	N.D.	380.46	213.388
ggt1-2	27	20.0391	34.2167	36.2861	15.7238	38.7714	76.1825	4.64226	1.67861	11.3119	10.1758	373.631	209.815
ggt1-2	27	25.5998	30.3779	39.9764	13.5127	36.2357	80.739	4.35335	N.D.	14.0984	9.03474	405.549	184.868
ggt1-2	75	24.6274	28.0125	53.3288	10.4664	42.6928	64.6786	4.4666	2.19309	15.5336	10.2286	461.08	198.914
ggt1-2	75	24.2132	40.1532	60.8975	N.D.	46.511	83.133	4.48315	N.D.	16.9747	11.1018	393.71	221.567
ggt1-2	75	19.4955	30.6703	52.5598	11.598	49.0862	62.0291	5.09435	2.42402	13.5723	N.D.	430.977	186.645
ggt1-2	75	21.344	35.4135	53.4492	10.2805	48.0409	71.56	4.87865	2.09414	15.4417	10.412	383.117	199.29
ggt1-2	123	17.2745	41.0705	62.3006	8.81477	43.7521	55.2657	4.05614	1.87367	14.3935	9.31419	465.493	201.331
ggt1-2	123	19.3015	24.6843	56.8491	8.1954	37.446	52.8399	4.36611	1.71268	14.2996	8.73481	402.516	181.535
ggt1-2	123	22.848	33.5142	59.614	9.44797	41.1986	68.7621	4.58413	1.77985	14.4337	8.6798	449.541	200.393
hpr1-1	-22	14.2639	23.1843	44.5796	5.49308	31.5904	37.1854	4.60835	1.43314	69.4306	14.4462	394.149	132.117
hpr1-1	-22	14.3261	37.3061	124.657	9.69319	60.0584	81.2618	5.42322	2.74987	198.956	25.8011	553.135	119.67
hpr1-1	-22	14.2637	29.5318	71.1064	6.52161	36.3531	44.3329	4.41204	1.83781	76.6412	15.0039	417.194	138.904
hpr1-1	-22	15.6419	35.3915	117.194	10.342	65.1117	85.4063	5.35525	2.12734	184.384	23.1734	502.867	104.252
hpr1-1	3	11.3933	49.6595	63.2408	31.8422	126.492	61.6486	5.04669	1.68589	204.895	18.6424	504.877	216.309
hpr1-1	3	14.0135	55.1882	73.7522	35.576	N.D.	90.8824	5.08393	1.44194	231.849	20.68	542.205	242.379
hpr1-1	3	13.9916	49.6108	67.9738	N.D.	124.404	85.3911	4.99311	1.39512	186.32	16.7997	425.216	180.5
hpr1-1	3	12.1641	57.5145	87.8451	37.7855	149.757	98.4076	5.76215	N.D.	247.488	20.4213	446.541	250.566
hpr1-1	27	9.4648	60.0579	108.445	35.5758	181.212	101.885	4.99851	2.58385	194.715	23.0544	N.D	196.835
hpr1-1	27	13.4001	63.6103	N.D.	39.5102	197.704	128.365	5.33276	2.93541	235.912	28.8941	534.433	257.421
hpr1-1	27	12.4919	62.3436	118.649	39.8608	203.731	138.751	N.D.	2.56581	205.889	23.5947	516.341	234.578
hpr1-1	27	10.8918	73.2876	124.655	43.0767	207.685	147.655	5.22217	N.D.	251.92	26.2793	583.632	286.041
hpr1-1	75	11.0821	78.7459	280.759	30.481	288.113	148.424	N.D.	5.08463	255.942	46.5772	610.073	207.589
hpr1-1	75	12.0864	68.7666	N.D.	33.9208	433.119	197.171	6.38326	5.89362	244.477	44.3626	608.946	208.462
hpr1-1	75	11.249	69.643	291.817	30.7212	273.446	204.831	6.54721	4.53306	284.179	44.8885	685.671	250.337
hpr1-1	75	9.48143	78.0038	283.428	37.4759	323.827	139.776	6.14713	5.39841	221.265	39.4754	537.371	245.226
hpr1-1	123	11.5095	95.357	483.342	33.6108	465.57	166.659	5.4786	4.6802	289.3	48.5135	687.833	207.065
hpr1-1	123	12.0622	78.5136	409.24	31.7201	395.001	165.089	5.85416	5.70894	291.392	45.8517	675.898	189.639
hpr1-1	123	N.D.	69.3345	516.926	32.8942	445.883	237.861	7.78155	6.38576	N.D.	45.1107	N.D	217.758
hpr1-1	123	11.1265	63.5946	460.865	32.6168	377.667	199.587	6.52972	4.26746	285.756	37.3761	665.666	151.708
hpr1-2	-22	11.4673	31.7418	105.549	11.0611	72.2141	70.7105	4.99786	2.70159	160.249	22.6842	439.937	113.554
hpr1-2	-22	13.4783	33.0793	104.048	9.01983	56.1871	70.6389	5.15845	2.15583	185.169	22.9493	516.917	121.481
hpr1-2	-22	12.7779	35.9655	107.562	13.368	85.9463	95.046	5.28395	3.65406	180.548	26.3437	508.545	126.224
hpr1-2	3	12.6484	53.4579	63.6066	32.9143	121.11	87.9345	5.27062	2.19334	197.817	19.4886	471.824	186.932
hpr1-2	3	12.6602	52.118	73.6618	31.1536	84.6011	88.6599	5.07124	2.08695	217.065	21.1571	495.503	191.563
hpr1-2	3	15.0322	54.4744	69.6011	N.D.	119.318	113.094	5.72807	1.88329	202.294	20.0327	425.21	236.953
hpr1-2	3	11.03	49.6317	69.2658	32.5938	138.584	75.6316	4.67609	1.69672	210.794	18.2035	464.083	213.544
hpr1-2	27	10.2791	72.4584	107.011	38.4053	202.665	116.709	4.70086	2.68585	210.132	24.5767	475.812	217.284
hpr1-2	27	14.9102	66.325	124.51	39.2631	178.974	146.804	5.09707	2.08482	230.867	25.0983	475.75	241.424
hpr1-2	27	10.1528	62.3201	121.906	41.7554	230.297	118.908	5.25776	2.82843	213.661	24.0882	492.609	223.932
hpr1-2	27	12.3341	55.2679	141.471	38.171	236.432	125.893	4.61409	2.08929	234.261	22.4198	521.38	N.D
hpr1-2	75	10.1207	94.9778	413.079	32.593	N.D.	141.255	5.85443	6.10447	249.131	42.9482	583.713	234.978
hpr1-2	75	13.1424	75.6828	326.003	29.903	289.362	192.37	6.26335	4.36225	257.043	41.5765	592.27	194.966
hpr1-2	75	12.4479	60.5481	351.702	30.5409	342.827	179.279	6.26258	5.46106	232.421	39.561	564.461	210.419
hpr1-2	75	10.6599	69.3989	352.191	32.7297	391.462	169.795	6.21253	5.46816	277.219	41.549	605.051	219.483
hpr1-2	123	16.464	66.7925	398.762	28.8296	313.783	183.726	6.13303	5.21313	313.781	46.2505	716.799	173.155
hpr1-2	123	14.6944	69.7585	382.476	43.5029	390.789	193.818	5.86071	4.12814	231.618	37.0451	541.93	171.017
hpr1-2	123	12.6081	65.7139	320.308	29.9489	314.596	173.419	5.83087	4.31458	263.798	31.7402	557.389	189.272
hpr1-2	123	16.8334	81.5189	492.062	32.7251	457.142	196.096	6.34602	5.79479	284.382	42.0897	637.979	171.569

## Sheet: Fig 5 & Sup Data 5
Predicted metabolite fluxes in fluctuating (FL) and constant light (CL): Replicates shown in Fig. 5 and Supplementary Data 6
Enzymatic reaction:	RBO_h										CAT_p										GGAT_p										GGAT_h										GCEADH_h
Growth light:	CL					FL					CL					FL					CL					FL					CL					FL					CL					FL
Genotype:	WT	ggt1-1	ggt1-2	hpr1-1	hpr1-2	WT	ggt1-1	ggt1-2	hpr1-1	hpr1-2	WT	ggt1-1	ggt1-2	hpr1-1	hpr1-2	WT	ggt1-1	ggt1-2	hpr1-1	hpr1-2	WT	ggt1-1	ggt1-2	hpr1-1	hpr1-2	WT	ggt1-1	ggt1-2	hpr1-1	hpr1-2	WT	ggt1-1	ggt1-2	hpr1-1	hpr1-2	WT	ggt1-1	ggt1-2	hpr1-1	hpr1-2	WT	ggt1-1	ggt1-2	hpr1-1	hpr1-2	WT	ggt1-1	ggt1-2	hpr1-1
Replicates	7.04862	7.20675	6.13964	6.57782	6.57039	4.57508	4.03664	4.27197	3.50682	3.6988	3.51858	0.558264	0.822316	3.28844	3.28473	2.28715	1.92315	2.13242	1.75312	1.84909	7.02555	0	0	6.57689	6.56945	4.4108	0	0	3.50623	3.69818	0.0114672	6.09023	4.49501	0.000930041	0.000931537	0.000770596	0.190351	0.00713613	0.000588173	0.000620373	-1.58104e-13	0	0	0	0	-1.58104e-13	0	0	0
	7.04862	7.27445	6.15213	6.59114	6.6249	4.57508	4.03175	4.27403	3.50682	3.6988	3.52376	0.517757	0.78	3.2951	3.31198	2.28715	1.92141	2.13396	1.75312	1.84909	7.04752	0	0	6.59021	6.61217	4.52689	0	0	3.50623	3.69818	0.00110397	6.23894	4.59213	0	0	0.000770596	0.188938	0.00610537	0.0001499	0.000303453	0	0	0	0.000930041	0.000931537	-1.58104e-13	0	0	0.000438273
	7.04862	7.34022	6.13862	6.5757	6.59979	4.57508	4.03364	4.26787	3.50682	3.6988	3.51377	0.451554	0.804408	3.28738	3.29943	2.28715	1.92004	2.12935	1.75312	1.84909	7.02755	0	0	6.57477	6.59886	4.40187	0	0	3.50623	3.69818	0.0210783	6.43711	4.52981	0	0	0.000770596	0.193563	0.00918421	0.000588173	0.000105656	-1.58104e-13	0	0	0.000930041	0.000931537	-1.58104e-13	0	0	0
	7.04862	7.3017	6.12984	6.48125	6.67794	4.57508	4.02761	4.27856	3.50682	3.6988	3.52265	0.630087	0.823256	3.24016	3.33851	2.28715	1.9138	2.13737	1.75312	1.84909	7.0453	0	0	6.48032	6.67701	4.29932	0	0	3.50623	3.69818	0.00332126	6.04153	4.48333	0	0.000931537	0.000770596	0.200003	0.00382365	0.000588173	0.000304072	-1.58104e-13	0	0	0.000930041	0	-1.58104e-13	0	0	0
	7.04862	7.35019	6.2074	6.53005	6.65855	4.57508	4.0169	4.26868	3.50682	3.6988	3.52212	0.616029	0.813428	3.26456	3.32881	2.28715	1.90273	2.12995	1.75312	1.84909	7.04425	0	0	6.52912	6.65398	4.25372	0	0	3.50623	3.69818	0.00437773	6.11813	4.58054	0.000115456	0	0.000770596	0.211436	0.00877903	0.00019944	0.000620373	0	0	0	0.000814585	0.000931544	-1.00158e-10	0	0	0.000388732
	7.04862	7.32262	6.13877	6.49279	6.65851	4.57508	4.03478	4.27588	3.50682	3.6988	3.52121	0.49432	0.857134	3.24593	3.32879	2.28713	1.92122	2.13535	1.75312	1.84909	7.04242	0	0	6.49186	6.65757	4.44478	0	0	3.50623	3.69818	0.00620428	6.33398	4.4245	0	0	0.000826657	0.192341	0.0051818	0	0.000620373	0	0	0	0.000930041	0.000931537	-1.58104e-13	0	0	0.000588173
	7.04862	7.38905	6.19293	6.53833	6.69133	4.57508	4.02695	4.27802	3.50682	3.6988	3.51497	0.641966	0.861627	3.2687	3.3452	2.28715	1.91313	2.13696	1.75312	1.84909	7.02994	0	0	6.5374	6.69039	4.51603	0	0	3.50623	3.69818	0.0186858	6.10512	4.46968	0	0.000931537	0.000770596	0.200699	0.0041106	0	0.000620373	-1.58104e-13	0	0	0.000930041	0	-1.58104e-13	0	0	0.000588173
	7.04862	7.3409	6.11075	6.54707	6.67876	4.57508	4.01677	4.27226	3.50682	3.6988	3.52376	0.520453	0.785996	3.27307	3.33892	2.28715	1.90159	2.13435	1.75312	1.84909	7.04752	0	0	6.54614	6.67783	4.57431	0	0	3.50623	3.69818	0.00110397	6.29999	4.53876	0	0	0.000770596	0.213594	0.00355063	0.000588173	0	-1.58104e-13	0	0	0.000930041	0.000931537	-1.58104e-13	0	0	0
	7.04862	7.39592	6.20142	6.47515	6.65848	4.57508	4.0309	4.26944	3.50682	3.6988	3.52376	0.557645	0.865452	3.23711	3.32878	2.28715	1.91721	2.13052	1.75312	1.84909	7.04752	0	0	6.47422	6.65755	4.56212	0	0	3.50623	3.69818	0.00110397	6.28063	4.47052	0.000930041	0	0.000770596	0.196487	0.00840256	0.000520112	0.000620373	-1.58104e-13	0	0	0	0.000931537	-1.58104e-13	0	0	6.80608e-05
	7.04862	7.42005	6.21345	6.52217	6.69863	4.57508	4.02447	4.2651	3.50682	3.6988	3.52034	0.622729	0.820722	3.26062	3.34885	2.28715	1.90298	2.13217	1.75312	1.84909	7.04068	0	0	6.52124	6.6977	4.51464	0	0	3.50623	3.69818	0.00794089	6.17459	4.57201	0	0	0.000770596	0.218514	0.000770596	0.000317791	0	0	0	0	0.000930041	0.000931537	-1.58104e-13	0	0	0.000270381
	7.04862	7.28479	6.11738	6.52349	6.66151	4.57508	4.02042	4.26856	3.50682	3.6988	3.52376	0.619293	0.758053	3.26128	3.33029	2.28715	1.89994	2.13137	1.75312	1.84909	7.04752	0	0	6.52256	6.66058	4.44231	0	0	3.50623	3.69818	0.00110397	6.0462	4.60128	0	0	0.000770596	0.220538	0.0058141	0	0	0	0	0	0.000930041	0.000931537	-1.58104e-13	0	0	0.000588173
	7.04862	7.38588	6.1351	6.51372	6.70081	4.57508	4.02019	4.27289	3.50682	3.6988	3.52376	0.559118	0.951041	3.25639	3.34994	2.28715	1.90614	2.13606	1.75312	1.84909	7.04752	0	0	6.51279	6.69276	4.50201	0	0	3.50623	3.69818	0.00110397	6.26765	4.23302	0	0	0.000770596	0.207917	0.000770596	0.000139911	0.000620373	0	0	0	0.000930041	0.000931537	-1.58104e-13	0	0	0.000448262
	7.04862	7.35622	6.241	6.52035	6.62475	4.57508	4.04103	4.27099	3.50682	3.6988	3.52376	0.623342	0.836852	3.25971	3.31191	2.28715	1.91913	2.13168	1.75312	1.84909	7.04752	0	0	6.51942	6.62382	4.57431	0	0	3.50623	3.69818	0.00110397	6.10954	4.5673	0	0.000931537	0.000770596	0.202765	0.00762707	0.000235854	0.000620373	0	0	0	0.000930041	0	-1.58104e-13	0	0	0.000352319
	7.04862	7.41227	6.10767	6.56841	6.63986	4.57508	4.01063	4.27281	3.50682	3.6988	3.52376	0.533119	0.877199	3.28374	3.31946	2.28715	1.90354	2.13305	1.75312	1.84909	7.04752	0	0	6.56748	6.63893	4.57431	0	0	3.50623	3.69818	0.00110397	6.34604	4.35327	0	0	0.000770596	0.203538	0.00671467	0.000588173	0	-1.58104e-13	0	0	0.000930041	0.000931537	-1.58104e-13	0	0	0
	7.04862	7.27915	6.17404	6.56928	6.66755	4.57508	4.03433	4.27013	3.50682	3.6988	3.52376	0.642549	0.786633	3.28417	3.33331	2.28715	1.92075	2.13298	1.75312	1.84909	7.04752	0	0	6.56835	6.66662	4.57431	0	0	3.50623	3.69818	0.00110397	5.99405	4.60077	0	0	0.000770596	0.192828	0.00416716	0.000588173	0	0	0	0	0.000930047	0.000931537	-1.58104e-13	0	0	0
	7.04862	7.37717	6.23775	6.50402	6.66733	4.57508	4.02747	4.26585	3.50682	3.6988	3.50789	0.602648	0.834415	3.25154	3.3332	2.28715	1.91366	2.12934	1.75312	1.84909	7.01578	0	0	6.50309	6.6664	4.45927	0	0	3.50623	3.69818	0.0328463	6.17187	4.56892	0	0	0.000770596	0.20015	0.00716244	0.000588173	0.000620373	0	0	0	0.000930043	0.000931537	-1.58104e-13	0	0	0
	7.04862	7.3486	6.23535	6.53004	6.57179	4.57508	4.01627	4.26755	3.50682	3.6988	3.52376	0.522387	0.913025	3.26455	3.28543	2.28715	1.898	2.1291	1.75312	1.84909	7.04752	0	0	6.52911	6.57086	4.56413	0	0	3.50623	3.69818	0.00110397	6.30383	4.4093	0.000930041	0	0.000770596	0.220264	0.0093467	0.000588173	0.000620373	0	0	0	0	0.000931537	-1.58104e-13	0	0	0
	7.04862	7.40408	6.21964	6.52759	6.64854	4.57508	4.04101	4.2756	3.50682	3.6988	3.51554	0.504944	0.849183	3.26333	3.3238	2.28715	1.9163	2.13742	1.75312	1.84909	7.03108	0	0	6.52666	6.64761	4.47122	0	0	3.50623	3.69818	0.0175461	6.39419	4.52128	0	0.000931537	0.000770596	0.208409	0.000770596	0.000584051	0	-1.58104e-13	0	0	0.000930041	0	-1.58104e-13	0	0	4.12147e-06
	7.04862	7.42616	6.1614	6.49536	6.70643	4.57508	4.02322	4.2676	3.50682	3.6988	3.51759	0.581182	0.78606	3.24722	3.35275	2.28715	1.90204	2.13197	1.75312	1.84909	7.03518	0	0	6.49443	6.7055	4.34048	0	0	3.50623	3.69818	0.013449	6.2638	4.58927	0	0	0.000770596	0.219136	0.00366373	0	0.000620373	0	0	0	0.000930041	0.000931537	-1.58104e-13	0	0	0.000588173
	7.04862	7.39319	6.20438	6.51281	6.67127	4.57508	4.02147	4.26352	3.50682	3.6988	3.51756	0.667577	0.869354	3.25594	3.33517	2.28715	1.90073	2.12608	1.75312	1.84909	7.03513	0	0	6.51188	6.67034	4.3374	0	0	3.50623	3.69818	0.0134969	6.05803	4.46567	0	0.000931537	0.000770596	0.220011	0.0113618	0.000588173	0.000620373	-1.58104e-13	0	0	0.000930041	0	-1.58104e-13	0	0	0
	7.04862	7.34194	6.11394	6.51145	6.63546	4.57508	4.01699	4.26826	3.50682	3.6988	3.52155	0.643585	0.842531	3.25526	3.31726	2.28715	1.90283	2.12964	1.75312	1.84909	7.03151	0	0	6.51052	6.63453	4.55251	0	0	3.50623	3.69818	0.00551737	6.05477	4.42888	0.000930041	0.000931537	0.000770596	0.211337	0.00899	0	0.000620373	-1.58104e-13	0	0	0	0	-1.58104e-13	0	0	0.000588173
	7.04862	7.32166	6.09382	6.52432	6.65906	4.57508	4.03304	4.26462	3.50682	3.6988	3.52376	0.688983	0.726466	3.26169	3.32906	2.28715	1.91566	2.13131	1.75312	1.84909	7.04752	0	0	6.52339	6.65813	4.57431	0	0	3.50623	3.69818	0.00110397	5.94369	4.64089	0.000930041	0.000931537	0.000770596	0.20172	0.00198986	0	0.000620373	0	0	0	0	0	-1.58104e-13	0	0	0.000588173
	7.04862	7.37585	6.24691	6.49095	6.64866	4.57508	4.03537	4.27055	3.50682	3.6988	3.52376	0.693208	0.865029	3.24501	3.32386	2.28715	1.92183	2.13135	1.75312	1.84909	7.04752	0	0	6.49002	6.64772	4.57431	0	0	3.50623	3.69818	0.00110397	5.98944	4.51685	0	0.000931537	0.000770596	0.19171	0.00784562	0	0.000620373	-1.58104e-13	0	0	0.000930041	0	-1.58104e-13	0	0	0.000588173
	7.04862	7.38282	6.17315	6.52466	6.59775	4.57508	4.0083	4.27156	3.50682	3.6988	3.51527	0.581655	0.802549	3.26187	3.29841	2.28715	1.89504	2.13211	1.75312	1.84909	7.02923	0	0	6.52373	6.59682	4.50508	0	0	3.50623	3.69818	0.0180764	6.21951	4.56805	0.000930041	0.000931537	0.000770596	0.218224	0.00734006	0.000588173	0	-1.58104e-13	0	0	0	0	-1.58104e-13	0	0	0
	7.04862	0	6.1705	6.52232	6.71868	4.57508	4.05106	4.26898	3.50682	3.6988	3.52376	0	0.783981	3.2607	3.35888	2.28715	1.92692	2.13017	1.75312	1.84909	7.04752	0	0	6.52139	6.71775	4.48332	0	0	3.50623	3.69818	0.00110397	0	4.60254	0	0	0.000770596	0.197214	0.00863143	0	0	0	0	0	0.000930041	0.000931537	-1.58104e-13	0	0	0.000588173
	7.04862	7.43753	6.20151	6.54419	6.63538	4.57508	4.03772	4.27259	3.50682	3.6988	3.52376	0.525425	0.833931	3.27163	3.31722	2.28715	1.92071	2.13288	1.75312	1.84909	7.04752	0	0	6.54326	6.63444	4.48715	0	0	3.50623	3.69818	0.00110397	6.38668	4.53364	0.000930041	0.000931537	0.000770596	0.196299	0.0068264	0.000497804	0.000620373	-1.58104e-13	0	0	0	0	-1.58104e-13	0	0	9.03687e-05
	7.04862	7.36061	6.2423	6.54989	6.68356	4.57508	4.02527	4.26912	3.50682	3.6988	3.52376	0.588199	0.908297	3.27448	3.34131	2.28715	1.91139	2.13028	1.75312	1.84909	7.04752	0	0	6.53427	6.68263	4.3988	0	0	3.50623	3.69818	0.00110397	6.18421	4.42571	0	0.000931537	0.000770596	0.202495	0.00856047	0.000588173	0.000519892	-1.58104e-13	0	0	0.000930041	0	-1.58104e-13	0	0	0
	7.04862	7.39677	6.16676	6.44195	6.71147	4.57508	4.03459	4.27663	3.50682	3.6988	3.52376	0.705638	0.781172	3.22051	3.35527	2.28642	1.91246	2.13591	1.75312	1.84909	7.04752	0	0	6.44102	6.71054	4.32807	0	0	3.50623	3.69818	0.00110397	5.98549	4.60441	0.000930041	0	0.00223724	0.209662	0.00480738	0.000588173	0	-1.58104e-13	0	0	-2.00036e-10	0.000931537	-1.58104e-13	0	0	0
	7.04862	7.35131	6.22023	6.52315	6.72177	4.57508	4.02386	4.26263	3.50682	3.6988	3.52172	0.554213	0.821278	3.26111	3.36042	2.28715	1.90992	2.12758	1.75312	1.84909	7.04343	0	0	6.52222	6.72084	4.48038	0	0	3.50623	3.69818	0.00519282	6.24289	4.57768	0	0.000931537	0.000770596	0.204008	0.00747328	0.000588173	0	-1.58104e-13	0	0	0.000930041	0	-1.58104e-13	0	0	0
	7.04862	7.35343	6.1298	6.54816	6.63689	4.57508	4.05528	4.27488	3.50682	3.6988	3.51477	0.599387	0.832053	3.27361	3.31798	2.28715	1.92689	2.1346	1.75312	1.84909	7.02937	0	0	6.54723	6.63596	4.50772	0	0	3.50623	3.69818	0.0190806	6.15465	4.4657	0	0	0.000770596	0.201507	0.00568279	0	0	-1.58104e-13	0	0	0.000930041	0.000931537	-1.58104e-13	0	0	0.000588173
	7.04862	7.42934	6.21327	6.5122	6.67927	4.57508	4.04311	4.26853	3.50682	3.6988	3.52376	0.755253	0.941886	3.25563	3.33917	2.28715	1.9273	2.12983	1.75312	1.84909	7.04752	0	0	6.51127	6.67834	4.39849	0	0	3.50623	3.69818	0.00110397	5.91884	4.32949	0	0.000931537	0.000770596	0.188498	0.00885788	0.000588173	0.000620373	-1.58104e-13	0	0	0.000930041	0	-1.58104e-13	0	0	0
	7.04862	7.43436	6.16563	6.464	6.72027	4.57508	4.02875	4.27133	3.50682	3.6988	3.5188	0.647422	0.868804	3.23154	3.35967	2.28715	1.90696	2.13198	1.75312	1.84909	7.0376	0	0	6.46307	6.71934	4.41948	0	0	3.50623	3.69818	0.0110202	6.13952	4.42803	0	0	0.000770596	0.214827	0.00737558	0.000588173	0	0	0	0	0.000930041	0.000931537	-1.58104e-13	0	0	0
	7.04862	7.389	6.16794	6.49384	6.61256	4.57508	4.03592	4.27795	3.50682	3.6988	3.52376	0.483052	0.806738	3.24645	3.30581	2.28715	1.91157	2.13859	1.75312	1.84909	7.04752	0	0	6.49291	6.61162	4.33572	0	0	3.50623	3.69818	0.00110397	6.4229	4.55446	0	0.000931537	0.000770596	0.212787	0.000770596	0.000588173	0.000620373	-1.58104e-13	0	0	0.000930044	0	-1.58104e-13	0	0	0
	7.04862	7.34663	6.10853	6.4707	6.62502	4.57508	4.01418	4.27076	3.50682	3.6988	3.52376	0.583799	0.765387	3.23489	3.31204	2.28715	1.89984	2.13151	1.75312	1.84909	7.04752	0	0	6.46977	6.62409	4.54285	0	0	3.50623	3.69818	0.00110397	6.17903	4.57775	0.000930041	0	0.000770596	0.214492	0.00774188	0	0.000620373	-1.00158e-10	0	0	0	0.000931537	-1.58104e-13	0	0	0.000588173
	7.04862	7.34889	6.14457	6.49464	6.67129	4.57508	4.02295	4.26773	3.50682	3.6988	3.52376	0.503236	0.830958	3.24686	3.33518	2.28715	1.90184	2.12924	1.75312	1.84909	7.04752	0	0	6.49371	6.67036	4.40388	0	0	3.50623	3.69818	0.00110397	6.34242	4.48265	0	0	0.000770596	0.219272	0.00925657	0	9.80759e-05	-1.58104e-13	0	0	0.000930041	0.000931537	-1.58104e-13	0	0	0.000588173
	7.04862	7.38776	6.18767	6.55162	6.72928	4.57508	4.03385	4.2785	3.50682	3.6988	3.51823	0.727788	0.89054	3.27535	3.36417	2.28715	1.92026	2.13731	1.75312	1.84909	7.03646	0	0	6.55069	6.72835	4.56012	0	0	3.50623	3.69818	0.0121609	5.93219	4.40659	0	0.000931537	0.000770596	0.193333	0.00387119	0	0.000620373	0	0	0	0.000930041	0	-1.58104e-13	0	0	0.000588173
	7.04862	7.38578	6.17285	6.51427	6.66473	4.57508	4.03099	4.26201	3.50682	3.6988	3.52376	0.496232	0.850489	3.25667	3.3319	2.28715	1.91857	2.12495	1.75312	1.84909	7.04752	0	0	6.51334	6.6638	4.50594	0	0	3.50623	3.69818	0.00110397	6.39332	4.47188	0	0.000931537	0.000770596	0.193854	0.0121146	0	0	-1.58104e-13	0	0	0.000930041	0	-1.58104e-13	0	0	0.000588173
	7.04862	7.37228	6.20277	6.52154	6.62907	4.57508	4.01654	4.27012	3.50682	3.6988	3.51651	0.605978	0.866068	3.26031	3.31407	2.28715	1.90526	2.13107	1.75312	1.84909	7.03302	0	0	6.52061	6.62814	4.4408	0	0	3.50623	3.69818	0.0156082	6.16033	4.47063	0	0.000931537	0.000770596	0.206009	0.00798936	0	0.000233677	-1.58104e-13	0	0	0.000930041	0	-1.58104e-13	0	0	0.000588173
	7.04862	7.38212	6.21403	6.47473	6.65645	4.57508	4.04935	4.2665	3.50682	3.6988	3.52376	0.627787	0.871247	3.2369	3.32776	2.28715	1.9267	2.12832	1.75312	1.84909	7.04752	0	0	6.4738	6.65552	4.34782	0	0	3.50623	3.69818	0.00110397	6.12655	4.47154	0	0	0.000770596	0.195949	0.00987053	0.000588173	0.000620373	0	0	0	0.000930041	0.000931537	-1.58104e-13	0	0	0
	7.04862	7.3796	6.11833	6.51385	6.65433	4.57508	4.03022	4.26446	3.50682	3.6988	3.52376	0.519774	0.774993	3.25646	3.3267	2.28715	1.91237	2.12678	1.75312	1.84909	7.04752	0	0	6.51292	6.6534	4.45208	0	0	3.50623	3.69818	0.00110397	6.34005	4.56835	0	0	0.000770596	0.205475	0.0108937	0.000588173	0	0	0	0	0.000930041	0.000931537	-1.58104e-13	0	0	0
	7.04862	7.34317	6.07813	6.52063	6.66959	4.57508	4.02285	4.25975	3.50682	3.6988	3.50749	0.663938	0.761373	3.25985	3.33433	2.28715	1.90176	2.12551	1.75312	1.84909	7.01499	0	0	6.5197	6.66866	4.57431	0	0	3.50623	3.69818	0.0336351	6.0153	4.55538	0	0.000931537	0.000770596	0.219324	0.00873008	0	0.000620373	0	0	0	0.000930041	0	-1.58104e-13	0	0	0.000588173
	7.04862	7.22932	6.20578	6.5574	6.68023	4.57508	4.02454	4.27855	3.50682	3.6988	3.52376	0.609035	0.840682	3.27824	3.33965	2.28715	1.90677	2.13751	1.75312	1.84909	7.04752	0	0	6.55647	6.6793	4.41748	0	0	3.50623	3.69818	0.00110397	6.01125	4.52442	0	0	0.000770596	0.210998	0.00353695	0	0	0	0	0	0.000930041	0.000931543	-1.58104e-13	0	0	0.000588173
	7.04862	7.39012	6.15199	6.51022	6.65027	4.57508	4.00347	4.26773	3.50682	3.6988	3.50254	0.62717	0.864292	3.25464	3.32467	2.28715	1.88884	2.13228	1.75312	1.84909	7.00484	0	0	6.50929	6.64934	4.5703	0	0	3.50623	3.69818	0.0435365	6.13578	4.42341	0	0	0.000770596	0.225782	0.00316866	0	3.1397e-05	-1.58104e-13	0	0	0.000930041	0.000931537	-1.00073e-10	0	0	0.000588173
	7.04862	7.39967	6.14095	6.53126	6.66916	4.57508	4.02018	4.2739	3.50682	3.6988	3.52176	0.557346	0.855095	3.26517	3.33412	2.28715	1.89976	2.13423	1.75312	1.84909	7.04352	0	0	6.53033	6.66823	4.57431	0	0	3.50623	3.69818	0.00510658	6.28498	4.43075	0.000930041	0	0.000770596	0.220655	0.00544043	0.000588173	0	-1.58104e-13	0	0	-2.00032e-10	0.000931537	-1.58104e-13	0	0	0
	7.04862	7.34355	6.09727	6.50689	6.64834	4.57508	4.01878	4.26409	3.50682	3.6988	3.52376	0.44107	0.829087	3.25298	3.3237	2.28715	1.90019	2.12923	1.75312	1.84909	7.04752	0	0	6.50596	6.64741	4.57431	0	0	3.50623	3.69818	0.00110397	6.46141	4.43909	0	0	0.000770596	0.218403	0.00562068	0.000588173	0.000620373	-1.58104e-13	0	0	0.000930041	0.000931537	-1.58104e-13	0	0	0
	7.04862	7.39883	6.15453	6.4782	6.66101	4.57508	4.03562	4.27237	3.50682	3.6988	3.52376	0.539439	0.830429	3.23864	3.33004	2.28715	1.92063	2.13272	1.75312	1.84909	7.04752	0	0	6.47727	6.66008	4.40009	0	0	3.50623	3.69818	0.00110397	6.31995	4.49367	0.000930041	0	0.000770596	0.194356	0.00693713	0.000588173	0.000620373	-1.58104e-13	0	0	0	0.000931537	-1.58104e-13	0	0	0
	7.04862	7.35477	6.21588	6.50176	6.65199	4.57508	4.03345	4.27569	3.50682	3.6988	3.52376	0.627695	0.835008	3.25042	3.32553	2.28715	1.91855	2.13568	1.75312	1.84909	7.04752	0	0	6.50083	6.65106	4.42375	0	0	3.50623	3.69818	0.00110397	6.09938	4.54587	0.000200745	0.000931537	0.000770596	0.196352	0.00433503	0.000588173	0.000620373	0	0	0	0.000729296	0	-1.58104e-13	0	0	0
	7.04862	7.39827	6.21017	6.58128	6.62827	4.57508	4.04654	4.266	3.50682	3.6988	3.52376	0.633336	0.865395	3.29018	3.31367	2.28715	1.92816	2.1295	1.75312	1.84909	7.04752	0	0	6.58035	6.62734	4.3655	0	0	3.50623	3.69818	0.00110397	6.1316	4.47938	0	0	0.000770596	0.19022	0.00699181	0.000588173	0.000620373	-1.58104e-13	0	0	0.000930041	0.000931537	-1.58104e-13	0	0	0
	7.04862	7.39741	6.08455	6.52209	6.61674	4.57508	4.05058	4.27	3.50682	3.6988	3.52376	0.605428	0.780993	3.26058	3.3079	2.28715	1.92827	2.13094	1.75312	1.84909	7.04752	0	0	6.52116	6.6158	4.32107	0	0	3.50623	3.69818	0.00110397	6.18655	4.52257	0	0	0.000770596	0.194051	0.0081232	0.000588173	0.000620373	0	0	0	0.000930041	0.000931537	-1.58104e-13	0	0	0
	7.04862	7.39295	6.2505	6.50058	6.62253	4.57508	4.0361	4.27561	3.50682	3.6988	3.52376	0.565647	0.938836	3.24983	3.3108	2.28715	1.91314	2.13515	1.75312	1.84909	7.04752	0	0	6.49965	6.6216	4.36425	0	0	3.50623	3.69818	0.00110397	6.26166	4.37282	0	0	0.000770596	0.209827	0.00531702	0.000588173	0.000265418	-1.58104e-13	0	0	0.000930041	0.000931537	-1.58104e-13	0	0	0
	7.04862	7.3896	6.1863	6.49394	6.6642	4.57508	4.02219	4.27515	3.50682	3.6988	3.51707	0.574948	0.910753	3.24651	3.33163	2.28715	1.92103	2.1348	1.75312	1.84909	7.03414	0	0	6.49301	6.66327	4.2152	0	0	3.50623	3.69818	0.0144878	6.2397	4.36479	0.000930041	0.000778293	0.000770596	0.180142	0.00554797	0	0	0	0	0	0	0.000153244	-1.58104e-13	0	0	0.000588173
	7.04862	7.38022	6.13249	6.53212	6.7237	4.57508	4.03794	4.27433	3.50682	3.6988	3.52376	0.456955	0.792223	3.26559	3.36138	2.28715	1.91573	2.13419	1.75312	1.84909	7.04752	0	0	6.53119	6.72276	4.29744	0	0	3.50623	3.69818	0.00110397	6.46631	4.54804	0	0.000931537	0.000770596	0.206476	0.00595688	0.000111463	0.000289995	0	0	0	0.000930041	0	-1.58104e-13	0	0	0.000476709
	7.04862	7.36223	6.19399	6.4969	6.64281	4.57508	4.02008	4.26332	3.50682	3.6988	3.51666	0.58418	0.853393	3.24799	3.32094	2.28715	1.89968	2.12593	1.75312	1.84909	7.03331	0	0	6.49597	6.64187	4.49658	0	0	3.50623	3.69818	0.015313	6.19387	4.4872	0.000930041	0	0.000770596	0.220709	0.0114597	0	0	-1.58104e-13	0	0	0	0.000931537	-1.58104e-13	0	0	0.000588173
	7.04862	7.41968	6.23833	6.51592	6.6968	4.57508	4.04846	4.27832	3.50682	3.6988	3.50505	0.553285	0.83485	3.2575	3.34793	2.28715	1.92097	2.13881	1.75312	1.84909	7.01009	0	0	6.51499	6.69587	4.40324	0	0	3.50623	3.69818	0.0385303	6.31311	4.56863	0.000930041	0	0.000770596	0.206515	0.000695228	0.000588173	0.000264945	-1.58104e-13	0	0	0	0.000931537	-1.58104e-13	0	0	0
	7.04862	7.36731	6.26974	6.51404	6.63262	4.57508	4.03815	4.2747	3.50682	3.6988	3.51496	0.659542	0.921334	3.25656	3.31584	2.28715	1.91324	2.13446	1.75312	1.84909	7.02993	0	0	6.51311	6.63169	4.29561	0	0	3.50623	3.69818	0.0186948	6.04823	4.42707	0	0.000931537	0.000770596	0.211674	0.00577212	3.75799e-05	0.000620373	0	0	0	0.000930041	0	-1.58104e-13	0	0	0.000550593
	7.04862	7.29076	6.2026	6.46875	6.59666	4.57508	4.0353	4.26883	3.50682	3.6988	3.52376	0.684302	0.898789	3.23391	3.29786	2.28715	1.91907	2.13007	1.75312	1.84909	7.04752	0	0	6.46782	6.59573	4.57431	0	0	3.50623	3.69818	0.00110397	5.92215	4.40502	0	0	0.000770596	0.197152	0.00870409	0.000588173	0	-1.58104e-13	0	0	0.000930041	0.000931537	-1.58104e-13	0	0	0
	7.04862	7.39521	6.18767	6.4981	6.63063	4.57508	4.02867	4.26757	3.50682	3.6988	3.52376	0.570579	0.796859	3.24858	3.31485	2.28715	1.91044	2.12912	1.75312	1.84909	7.04752	0	0	6.49717	6.6297	4.33345	0	0	3.50623	3.69818	0.00110397	6.25406	4.59396	0.000930041	0	0.000770596	0.207788	0.00933605	0.000588173	0	0	0	0	0	0.000931537	-1.58104e-13	0	0	0
	7.04862	7.28879	6.16967	6.52858	6.66958	4.57508	4.03891	4.27798	3.50682	3.6988	3.52376	0.583181	0.867652	3.26383	3.33432	2.28715	1.91381	2.13692	1.75312	1.84909	7.04752	0	0	6.52765	6.66865	4.43708	0	0	3.50623	3.69818	0.00110397	6.12242	4.43437	0.000930041	0	0.000770596	0.211293	0.00413183	0.000327963	0.000322651	-1.58104e-13	0	0	0	0.000931537	-1.58104e-13	0	0	0.00026021
	7.04862	7.35513	6.14974	6.55526	6.62757	4.57508	4.01322	4.27335	3.50682	3.6988	3.52376	0.662329	0.824923	3.27717	3.31332	2.28715	1.89892	2.13345	1.75312	1.84909	7.04752	0	0	6.55433	6.62664	4.57431	0	0	3.50623	3.69818	0.00110397	6.03047	4.49989	0.000930041	0	0.000770596	0.21537	0.00644785	0	0	0	0	0	0	0.000931537	-1.58104e-13	0	0	0.000588173
	7.04862	7.35564	6.14653	6.51048	6.71228	4.57508	4.03534	4.26705	3.50682	3.6988	3.52376	0.421906	0.867758	3.25478	3.35567	2.28715	1.92179	2.12872	1.75312	1.84909	7.04752	0	0	6.50955	6.71134	4.48048	0	0	3.50623	3.69818	0.00110397	6.51182	4.41102	0.000930041	0	0.000770596	0.191749	0.00959875	0.000588173	0.000258741	0	0	0	0	0.000931537	-1.58104e-13	0	0	0
	7.04862	7.36216	6.19731	6.48651	6.72307	4.57508	4.02794	4.26555	3.50682	3.6988	3.52376	0.724902	0.858647	3.24279	3.36107	2.28715	1.91415	2.12971	1.75312	1.84909	7.04752	0	0	6.48558	6.72214	4.42753	0	0	3.50623	3.69818	0.00110397	5.91236	4.48001	0	0	0.000770596	0.199642	0.00612606	0.000588173	0.000620373	-1.58104e-13	0	0	0.000930041	0.000931537	-1.58104e-13	0	0	0
	7.04862	7.25256	6.22586	6.46063	6.67993	4.57508	4.05007	4.26795	3.50682	3.6988	3.52376	0.404668	0.83895	3.22985	3.3395	2.28715	1.92218	2.1294	1.75312	1.84909	7.04752	0	0	6.4597	6.679	4.41007	0	0	3.50623	3.69818	0.00110397	6.44322	4.54796	0	0	0.000770596	0.205711	0.00914606	0	4.25979e-05	-1.58104e-13	0	0	0.000930041	0.000931537	-1.58104e-13	0	0	0.000588173
	7.04862	7.34333	6.16477	6.5355	6.63059	4.57508	4.02302	4.26744	3.50682	3.6988	3.52376	0.496439	0.77968	3.26728	3.31483	2.28715	1.90189	2.12902	1.75312	1.84909	7.04752	0	0	6.53457	6.62966	4.36319	0	0	3.50623	3.69818	0.00110397	6.35045	4.60541	0	0.000931537	0.000770596	0.21924	0.00940195	0.000588173	0.000620373	0	0	0	0.000930041	0	-1.58104e-13	0	0	0
	7.04862	7.40177	6.24613	6.54119	6.69859	4.57508	4.02101	4.2654	3.50682	3.6988	3.52376	0.563301	0.8407	3.27013	3.34883	2.28715	1.90699	2.12749	1.75312	1.84909	7.04752	0	0	6.54026	6.69766	4.51988	0	0	3.50623	3.69818	0.00110397	6.27516	4.56473	0	0.000931537	0.000770596	0.207042	0.0104203	0	0.000620373	-1.58104e-13	0	0	0.000930041	-1.00032e-10	-1.58104e-13	0	0	0.000588173
	7.04862	7.37338	6.21385	6.55996	6.66725	4.57508	4.02329	4.27549	3.50682	3.6988	3.5074	0.718834	0.816488	3.27952	3.33316	2.28715	1.90934	2.13696	1.75312	1.84909	7.01479	0	0	6.55903	6.66632	4.40375	0	0	3.50623	3.69818	0.0338323	5.93571	4.58087	0	0.000931537	0.000770596	0.204609	0.00156703	0	0	-1.58104e-13	0	0	0.000930041	0	-1.58104e-13	0	0	0.000588173
	7.04862	7.39838	6.19733	6.52577	6.62653	4.57508	4.02829	4.27282	3.50682	3.6988	3.52376	0.564397	0.874617	3.26242	3.3128	2.28715	1.91366	2.13306	1.75312	1.84909	7.04752	0	0	6.52484	6.6256	4.30706	0	0	3.50623	3.69818	0.00110397	6.26959	4.4481	0	0.000931537	0.000770596	0.200973	0.00671038	0.000394897	0	-1.58104e-13	0	0	0.000930041	0	-1.58104e-13	0	0	0.000193276
	7.04862	7.38901	6.20477	6.48588	6.64327	4.57508	4.02895	4.27334	3.50682	3.6988	3.52193	0.681497	0.900409	3.24248	3.32117	2.28715	1.91519	2.13344	1.75312	1.84909	7.04385	0	0	6.48495	6.64234	4.47875	0	0	3.50623	3.69818	0.00476983	6.02602	4.40395	0	0	0.000770596	0.198565	0.00645162	0	0.000620373	0	0	0	0.000930041	0.000931541	-1.58104e-13	0	0	0.000588173
	7.04862	7.34942	6.17471	6.5106	6.63907	4.57508	4.01935	4.26722	3.50682	3.6988	3.52376	0.511241	0.787133	3.25483	3.31907	2.28715	1.89914	2.12889	1.75312	1.84909	7.04752	0	0	6.50967	6.63814	4.5018	0	0	3.50623	3.69818	0.00110397	6.32694	4.60044	0	0.00033889	0.000770596	0.221073	0.00945009	0.000588173	0.000523058	-1.58104e-13	0	0	0.000930041	0.000592647	-1.58104e-13	0	0	0
	7.04862	7.33195	6.2346	0	6.70946	4.57508	4.0472	4.27245	3.50682	3.6988	3.52376	0.468791	0.885129	0	3.35426	2.28715	1.92003	2.13277	1.75312	1.84909	7.04752	0	0	0	6.70852	4.29935	0	0	3.50623	3.69818	0.00110397	6.39437	4.46434	0	0	0.000770596	0.207146	0.00689796	0.000588173	0.000620373	-1.58104e-13	0	0	0	0.000931537	-1.58104e-13	0	0	0
	7.04862	7.38234	6.26809	6.51658	6.65614	4.57508	4.0185	4.2742	3.50682	3.6988	3.52376	0.551889	0.948281	3.25782	3.3276	2.28715	1.90439	2.13464	1.75312	1.84909	7.04752	0	0	6.51565	6.65521	4.57431	0	0	3.50623	3.69818	0.00110397	6.27857	4.37153	0.000930041	0	0.000770596	0.209724	0.00491353	0	0.000620373	-1.58104e-13	0	0	0	0.000931546	-1.58104e-13	0	0	0.000588173
	7.04862	7.41557	6.23359	6.50995	6.66168	4.57508	4.04552	4.2676	3.50682	3.6988	3.52376	0.615806	0.851604	3.25451	3.33037	2.28715	1.92194	2.12914	1.75312	1.84909	7.04752	0	0	6.50902	6.66075	4.46178	0	0	3.50623	3.69818	0.00110397	6.18396	4.53038	0	0.000931537	0.000770596	0.201631	0.00932152	0.000588173	0.000620373	-1.58104e-13	0	0	0.000930041	-1.00032e-10	-1.58104e-13	0	0	0
	7.04862	7.343	6.23883	6.50954	6.62545	4.57508	4.02878	4.26837	3.50682	3.6988	3.52376	0.514981	0.934068	3.25431	3.31226	2.28715	1.91662	2.12971	1.75312	1.84909	7.04752	0	0	6.50861	6.62452	4.56088	0	0	3.50623	3.69818	0.00110397	6.31304	4.37069	0	0	0.000770596	0.195549	0.00893848	0	0.000350482	-1.58104e-13	0	0	0.000930041	0.000931537	-1.58104e-13	0	0	0.000588173
	7.04862	7.29212	6.18548	6.5208	6.7051	4.57508	4.0244	4.26883	3.50682	3.6988	3.52376	0.637031	0.8055	3.25993	3.35208	2.28169	1.91207	2.13403	1.75312	1.84909	7.04752	0	0	6.51987	6.70416	4.15892	0	0	3.50623	3.69818	0.00110397	6.01806	4.57448	0	0	0.0116926	0.200256	0.000770596	0.000588173	0.000620373	-1.58104e-13	0	0	0.000930041	0.000931537	-1.58104e-13	0	0	0
	7.04862	7.36949	6.13594	6.50031	6.6627	4.57508	4.02672	4.27179	3.50682	3.6988	3.52376	0.633133	0.813657	3.24969	3.33088	2.28715	1.90467	2.13228	1.75312	1.84909	7.04752	0	0	6.49938	6.66176	4.30172	0	0	3.50623	3.69818	0.00110397	6.10322	4.50863	0	0	0.000770596	0.217387	0.00722729	0.000588173	0	-1.58104e-13	0	0	0.000930041	0.000931537	-1.58104e-13	0	0	0
	7.04862	7.39245	6.24121	6.52514	6.68434	4.57508	4.02433	4.27851	3.50682	3.6988	3.52376	0.555809	0.88163	3.26211	3.34171	2.28715	1.91041	2.13732	1.75312	1.84909	7.04752	0	0	6.52421	6.68341	4.47014	0	0	3.50623	3.69818	0.00110397	6.28083	4.47795	0	0.000931537	0.000770596	0.203507	0.00386653	0	0	0	0	0	0.000930041	-2.0005e-10	-1.58104e-13	0	0	0.000588173
	7.04862	7.37504	6.1159	6.48573	6.66216	4.57508	4.02703	4.26948	3.50682	3.6988	3.50232	0.552501	0.87421	3.2424	3.33061	2.28715	1.90957	2.13055	1.75312	1.84909	7.00463	0	0	6.4848	6.66122	4.25763	0	0	3.50623	3.69818	0.0439898	6.27004	4.36748	0.000903479	0	0.000770596	0.207886	0.00838348	0	0.000620373	-1.58104e-13	0	0	2.65624e-05	0.000931537	-1.58104e-13	0	0	0.000588173
	7.04862	7.27676	6.14786	6.50792	6.65107	4.57508	4.06053	4.26526	3.50682	3.6988	3.52376	0.674084	0.837475	3.2535	3.32507	2.28715	1.93002	2.12739	1.75312	1.84909	7.04752	0	0	6.50699	6.65014	4.43419	0	0	3.50623	3.69818	0.00110397	5.92859	4.4729	0	0	0.000770596	0.200484	0.010489	0.000588173	0.000620373	0	0	0	0.000930041	0.000931537	-1.58104e-13	0	0	0
	7.04862	7.34315	6.19897	6.49338	6.63447	4.57508	4.05426	4.26572	3.50682	3.6988	3.51658	0.605812	0.811526	3.24623	3.31677	2.28715	1.92532	2.13174	1.75312	1.84909	7.03316	0	0	6.49245	6.63354	4.52622	0	0	3.50623	3.69818	0.0154688	6.13153	4.57591	0.000930041	0.000931537	0.000770596	0.203615	0.00223044	0.000588173	0.000620373	0	0	0	0	0	-1.58104e-13	0	0	0
	7.04862	7.35771	6.16779	6.53311	6.58169	4.57508	4.03593	4.26336	3.50682	3.6988	3.51588	0.586379	0.885323	3.26609	3.29038	2.28715	1.91201	2.1313	1.75312	1.84909	7.03176	0	0	6.53218	6.58076	4.43389	0	0	3.50623	3.69818	0.0168673	6.18495	4.39714	0.000930041	0.000834354	0.000770596	0.211908	0.000770596	0	0	-1.58104e-13	0	0	0	9.7183e-05	-1.58104e-13	0	0	0.000588173
	7.04862	7.2978	6.20248	6.50183	6.65292	4.57508	4.03904	4.27515	3.50682	3.6988	3.52376	0.427676	0.875634	3.25045	3.32599	2.28715	1.91391	2.1348	1.75312	1.84909	7.04752	0	0	6.5009	6.65199	4.36004	0	0	3.50623	3.69818	0.00110397	6.44244	4.45121	0.000930041	0.000931537	0.000770596	0.211228	0.00554578	0.000588173	0	-1.58104e-13	0	0	0	0	-1.58104e-13	0	0	0
	7.04862	7.41618	6.19073	6.5379	6.63635	4.57508	4.02315	4.27112	3.50682	3.6988	3.52376	0.543726	0.903974	3.26848	3.31771	2.28715	1.90995	2.13186	1.75312	1.84909	7.04752	0	0	6.53697	6.63542	4.57431	0	0	3.50623	3.69818	0.00110397	6.32872	4.38278	0	0.000931537	0.000770596	0.203251	0.00740339	0	0.000620373	0	0	0	0.000930041	0	-1.58104e-13	0	0	0.000588173
	7.04862	7.35121	6.1684	6.53834	6.62772	4.57508	4.01804	4.26419	3.50682	3.6988	3.51552	0.737692	0.836618	3.26871	3.31339	2.28715	1.90391	2.12738	1.75312	1.84909	7.03104	0	0	6.53741	6.62678	4.45524	0	0	3.50623	3.69818	0.0175799	5.87582	4.49517	0	0	0.000770596	0.210216	0.00943798	0	6.76556e-05	-1.58104e-13	0	0	0.000930041	0.00093154	-1.58104e-13	0	0	0.000588173
	0	7.32694	6.19524	6.44621	6.70629	4.57508	4.03582	4.2733	3.50682	3.6988	0	0.634748	0.829668	3.22264	3.35268	2.28715	1.91149	2.13342	1.75312	1.84909	0	0	0	6.44528	6.70536	4.34755	0	0	3.50623	3.69818	0	6.05744	4.53591	0.000930041	0	0.000770596	0.212836	0.006469	0	0.000620373	0	0	0	-1.00032e-10	0.000931546	-2.5758e-13	0	0	0.000588173
	7.04862	7.38102	6.14465	6.50363	6.66227	4.57508	4.03695	4.27459	3.50682	3.6988	3.509	0.611903	0.782834	3.25135	3.33067	2.28715	1.91234	2.13438	1.75312	1.84909	7.01767	0	0	6.5027	6.66134	4.34935	0	0	3.50623	3.69818	0.030627	6.15722	4.57898	0	0	0.000770596	0.212271	0.00582734	0	0	-1.58104e-13	0	0	0.000930041	0.00093154	-1.58104e-13	0	0	0.000588173
	7.04862	7.37292	6.17864	6.5602	6.61771	4.57508	4.02292	4.27461	3.50682	3.6988	3.51737	0.644365	0.790085	3.27963	3.30839	2.28715	1.90182	2.13439	1.75312	1.84909	7.03474	0	0	6.55927	6.61678	4.36914	0	0	3.50623	3.69818	0.0138806	6.08419	4.59847	0.000930041	0	0.000770596	0.219286	0.0058181	0.000588173	0.000620373	-1.58104e-13	0	0	0	0.000931537	-1.58104e-13	0	0	0
	7.04862	7.38867	6.16902	6.55217	6.67193	4.57508	4.03605	4.27091	3.50682	3.6988	3.52376	0.555964	0.847254	3.27562	3.3355	2.28715	1.91167	2.13164	1.75312	1.84909	7.04752	0	0	6.55124	6.671	4.49904	0	0	3.50623	3.69818	0.00110397	6.27674	4.47451	0	0.000931537	0.000770596	0.212721	0.007634	0	0.000620373	-1.58104e-13	0	0	0.000930041	0	-1.58104e-13	0	0	0.000588173
	7.04862	7.36848	6.20591	6.51611	6.65761	4.57508	4.03858	4.27012	3.50682	3.6988	3.52376	0.521421	0.992821	3.25759	3.32834	2.28715	1.91356	2.13103	1.75312	1.84909	7.04752	0	0	6.51518	6.65667	4.50424	0	0	3.50623	3.69818	0.00110397	6.32564	4.22027	0.000930046	0	0.000770596	0.211457	0.00806227	0.000588173	0.000604242	0	0	0	0	0.000931537	-1.58104e-13	0	0	0
	7.04862	7.32378	6.14839	6.52842	6.60093	4.57508	4.01551	4.2678	3.50682	3.6988	3.52376	0.708026	0.767399	3.26374	3.3	2.28715	1.91137	2.12929	1.75312	1.84909	7.04752	0	0	6.52749	6.59999	4.47106	0	0	3.50623	3.69818	0.00110397	5.90773	4.61359	0.000930041	0	0.000770596	0.192766	0.00922262	0.000588173	0.000551537	-1.58104e-13	0	0	0	0.000931537	-1.58104e-13	0	0	0
	7.04862	7.35388	6.10206	6.51791	6.62344	4.57508	4.03965	4.26943	3.50682	3.6988	3.52376	0.582074	0.732647	3.25849	3.31125	2.28715	1.92157	2.13051	1.75312	1.84909	7.04752	0	0	6.51698	6.62251	4.34665	0	0	3.50623	3.69818	0.00110397	6.18973	4.63677	0	0.000931537	0.000770596	0.196514	0.00840706	0.000588173	1.00481e-05	-1.58104e-13	0	0	0.000930041	0	-1.58104e-13	0	0	0
	7.04862	7.36489	6.16532	6.50022	6.67168	4.57508	4.04126	4.26488	3.50682	3.6988	3.52376	0.720576	0.841059	3.24965	3.33537	2.28715	1.92206	2.1271	1.75312	1.84909	7.04752	0	0	6.49929	6.67074	4.34324	0	0	3.50623	3.69818	0.00110397	5.92373	4.4832	0	0	0.000770596	0.197134	0.0106829	0	0.000620373	-1.58104e-13	0	0	0.000930041	0.000931537	-1.58104e-13	0	0	0.000588173
	7.04862	7.44169	6.17785	6.5415	6.6664	4.57508	4.04057	4.26527	3.50682	3.6988	3.52376	0.608659	0.910538	3.27029	3.33273	2.28715	1.91609	2.12739	1.75312	1.84909	7.04752	0	0	6.54057	6.66547	4.47822	0	0	3.50623	3.69818	0.00110397	6.22437	4.35678	0.000930041	0.000931537	0.000770596	0.20839	0.0104855	0	0	-1.58104e-13	0	0	0	0	-1.58104e-13	0	0	0.000588173
	7.04862	7.47851	6.19642	6.52945	6.69369	4.57508	4.03027	4.27456	3.50682	3.6988	3.52376	0.602929	0.880782	3.26426	3.34638	2.28715	1.91213	2.13436	1.75312	1.84909	7.04752	0	0	6.52852	6.69275	4.50616	0	0	3.50623	3.69818	0.00110397	6.27265	4.43486	0	0.000931537	0.000770596	0.206005	0.00584103	0	0.000620373	-1.58104e-13	0	0	0.000930041	0	-1.58104e-13	0	0	0.000588173
	7.04862	7.40044	6.11456	6.51834	6.66528	4.57508	4.01097	4.27386	3.50682	3.6988	3.52376	0.728595	0.836176	3.25871	3.33217	2.28715	1.9041	2.13654	1.75312	1.84909	7.04752	0	0	6.51741	6.66435	4.5289	0	0	3.50623	3.69818	0.00110397	5.94325	4.4422	0	0	0.000770596	0.202776	0.000770596	0	0	-1.58104e-13	0	0	0.000930041	0.000931537	-1.58104e-13	0	0	0.000588173
	7.04862	7.3753	6.22609	6.56318	6.6589	4.57508	4.04016	4.27264	3.50682	3.6988	3.52177	0.680806	0.840421	3.28112	3.32898	2.28715	1.91475	2.13292	1.75312	1.84909	7.04355	0	0	6.56225	6.65795	4.57431	0	0	3.50623	3.69818	0.00507673	6.01369	4.54525	0	0.000931537	0.000770596	0.210668	0.00680234	1.83559e-05	0.000620373	0	0	0	0.000930041	0	-1.58104e-13	0	0	0.000569817
	7.04862	7.35145	6.17487	6.46623	6.66537	4.57508	4.02522	4.26766	3.50682	3.6988	3.52376	0.463373	0.860291	3.23265	3.33222	2.28715	1.90726	2.12918	1.75312	1.84909	7.04752	0	0	6.4653	6.66444	4.43743	0	0	3.50623	3.69818	0.00110397	6.42471	4.45429	0.000930041	0	0.000770596	0.210698	0.00929224	0.000588173	0.000620373	0	0	0	-1.00032e-10	0.000931537	0	0	0	0
	7.04862	7.36555	6.24841	6.49853	6.70234	4.57508	4.02237	4.27057	3.50682	3.6988	3.49969	0.525588	0.892735	3.2488	3.3507	2.28715	1.90838	2.13136	1.75312	1.84909	6.99938	0	0	6.4976	6.70141	4.44052	0	0	3.50623	3.69818	0.0492411	6.31438	4.46294	0	0	0.000770596	0.205599	0.00783807	0	8.16891e-05	0	0	0	0.000930041	0.000931537	-1.58104e-13	0	0	0.000588173
	7.04862	7.40751	6.23886	6.51824	6.66862	4.57508	4.02111	4.2718	3.50682	3.6988	3.52376	0.614432	0.872162	3.25865	3.33384	2.28715	1.90046	2.13249	1.75312	1.84909	7.04752	0	0	6.51731	6.66768	4.51918	0	0	3.50623	3.69818	0.00110397	6.17864	4.49454	0	0.000931537	0.000770596	0.220192	0.00683301	0	0.000620373	0	0	0	0.000930041	0	-1.58104e-13	0	0	0.000588173
	0	7.34512	6.12121	6.48903	6.65876	4.57508	4.01504	4.26747	3.50682	3.6988	0	0.557255	0.878078	3.24405	3.32892	2.28715	1.89862	2.12904	1.75312	1.84909	0	0	0	6.4881	6.65502	4.46724	0	0	3.50623	3.69818	0	6.23061	4.36506	0.000930041	0	0.000770596	0.217805	0.00938452	0.000376856	0	0	0	0	0	0.000931537	-1.58104e-13	0	0	0.000211317
	7.04862	7.41423	6.2169	6.48486	6.70937	4.57508	4.00547	4.27963	3.50682	3.6988	3.50924	0.639512	0.855222	3.24197	3.35422	2.28715	1.89092	2.13816	1.75312	1.84909	7.01847	0	0	6.48393	6.70844	4.32484	0	0	3.50623	3.69818	0.0301534	6.13521	4.50646	0.000930041	0.000931537	0.000770596	0.223638	0.00330546	0	0.000268178	0	0	0	0	0	-1.58104e-13	0	0	0.000588173
	7.04862	7.36959	6.22801	6.52706	6.65838	4.57508	4.03148	4.27509	3.50682	3.6988	3.52343	0.552486	0.84455	3.26307	3.32872	2.28715	1.91688	2.13716	1.75312	1.84909	7.04687	0	0	6.52613	6.65744	4.57431	0	0	3.50623	3.69818	0.00175836	6.26462	4.53891	0	0	0.000770596	0.197709	0.000770596	0	0	-1.00158e-10	0	0	0.000930041	0.000931537	-1.58104e-13	0	0	0.000588173
	7.04862	7.45246	6.16984	6.52674	6.66823	4.57508	4.01604	4.26932	3.50682	3.6988	3.50308	0.470316	0.819212	3.2629	3.33365	2.28715	1.9006	2.13043	1.75312	1.84909	7.00615	0	0	6.52581	6.6673	4.38863	0	0	3.50623	3.69818	0.0424722	6.51183	4.53142	0	0	0.000770596	0.21484	0.00846183	0.000588173	0	-1.58104e-13	0	0	0.000930041	0.000931537	-1.58104e-13	0	0	0
	7.04862	7.21467	6.17455	6.46684	6.67844	4.57508	4.02919	4.27641	3.50682	3.6988	3.52376	0.531237	0.93623	3.23296	3.33875	2.28715	1.90804	2.13584	1.75312	1.84909	7.04752	0	0	6.46591	6.67751	4.57431	0	0	3.50623	3.69818	0.00110397	6.1522	4.30209	0.0001343	0	0.000770596	0.213109	0.00473686	0.000588173	0	-1.58104e-13	0	0	0.000795742	0.000931537	-1.58104e-13	0	0	0
	7.04862	7.33513	6.19977	6.52672	6.67894	4.57508	4.02053	4.26465	3.50682	3.6988	3.51004	0.511592	0.904002	3.2629	3.339	2.28715	1.90338	2.12692	1.75312	1.84909	7.02009	0	0	6.52579	6.67801	4.55806	0	0	3.50623	3.69818	0.0285389	6.31195	4.39177	0	0	0.000770596	0.213768	0.0107982	0.000588173	0	0	0	0	0.000930041	0.000931538	-1.58104e-13	0	0	0
	7.04862	7.38687	6.20106	6.54487	6.6906	4.57508	4.0388	4.26896	3.50682	3.6988	3.51017	0.603779	0.914242	3.27197	3.34483	2.28715	1.92538	2.1312	1.75312	1.84909	7.02034	0	0	6.54394	6.68967	4.45851	0	0	3.50623	3.69818	0.028282	6.17931	4.37258	0	0	0.000770596	0.188049	0.00655465	0.000588173	0.000620373	-1.58104e-13	0	0	0.000930041	0.000931544	-1.58104e-13	0	0	0
	7.04862	7.3606	6.2399	6.55294	6.64363	4.57508	4.05089	4.27599	3.50682	3.6988	3.52376	0.639142	0.914815	3.276	3.32135	2.28715	1.92279	2.13543	1.75312	1.84909	7.04752	0	0	6.55201	6.6427	4.43979	0	0	3.50623	3.69818	0.00110397	6.08232	4.41027	0.000930041	0	0.000770596	0.205304	0.0051277	0.000588173	0.000620373	0	0	0	-1.00032e-10	0.000931537	-1.58104e-13	0	0	0
	7.04862	7.36221	6.16994	6.45578	6.67554	4.57508	4.03027	4.27284	3.50682	3.6988	3.51813	0.609527	0.794235	3.22743	3.3373	2.28715	1.91415	2.13307	1.75312	1.84909	7.03627	0	0	6.43709	6.67461	4.45856	0	0	3.50623	3.69818	0.0123576	6.14316	4.58147	0	0	0.000770596	0.201968	0.00670255	0.000588173	0	-1.58104e-13	0	0	0.000930041	0.000931537	-1.58104e-13	0	0	0
	7.04862	7.39106	6.17074	6.48456	6.69164	4.57508	4.02532	4.266	3.50682	3.6988	3.52376	0.511075	0.875827	3.24181	3.34535	2.28715	1.91143	2.12794	1.75312	1.84909	7.04752	0	0	6.48363	6.6907	4.46709	0	0	3.50623	3.69818	0.00110397	6.36891	4.41908	0.000930041	0	0.000770596	0.202448	0.0101213	0	0.000620373	0	0	0	0	0.000931537	-1.58104e-13	0	0	0.000588173
	7.04862	7.35294	6.1509	6.56061	6.61019	4.57508	4.02219	4.27045	3.50682	3.6988	3.50265	0.542419	0.914646	3.27984	3.30463	2.28715	1.90127	2.13128	1.75312	1.84909	7.00531	0	0	6.55968	6.60926	4.5474	0	0	3.50623	3.69818	0.0433151	6.2681	4.32161	0.000930041	0	0.000770596	0.219651	0.00789713	0.000588173	0.000620373	-1.58104e-13	0	0	0	0.000931537	-1.58104e-13	0	0	0
	7.04862	7.3297	6.27569	6.5228	6.59475	4.57508	4.02739	4.27061	3.50682	3.6988	3.52376	0.547499	0.862867	3.26093	3.29691	2.28715	1.90517	2.1336	1.75312	1.84909	7.04752	0	0	6.52187	6.59382	4.46321	0	0	3.50623	3.69818	0.00110397	6.2347	4.54995	0	0.000931542	0.000770596	0.217054	0.00341685	0	0.000620373	0	0	0	0.000930041	0	-1.58104e-13	0	0	0.000588173
	7.04862	7.39153	6.16701	6.48993	6.65322	4.57508	4.02882	4.27979	3.50682	3.6988	3.52376	0.578606	0.897231	3.2445	3.32614	2.28715	1.90624	2.13828	1.75312	1.84909	7.04752	0	0	6.489	6.65229	4.5658	0	0	3.50623	3.69818	0.00110397	6.23431	4.37255	0	0	0.000770596	0.21634	0.00322722	0.000588173	0.000620373	0	0	0	0.000930041	0.000931537	-1.58104e-13	0	0	0
	7.04862	7.34168	6.19926	6.50907	6.66752	4.57508	4.02882	4.27394	3.50682	3.6988	3.52376	0.637152	0.848395	3.25407	3.33329	2.28715	1.91505	2.13391	1.75312	1.84909	7.04752	0	0	6.50814	6.66659	4.19227	0	0	3.50623	3.69818	0.00110397	6.06738	4.50247	0	0	0.000770596	0.19871	0.00611998	0	0.000465444	0	0	0	0.000930041	0.000931537	-1.58104e-13	0	0	0.000588173
	7.04862	7.40667	6.16123	6.49048	6.61665	4.57508	4.05009	4.26671	3.50682	3.6988	3.52376	0.499297	0.832108	3.24477	3.30786	2.28715	1.92248	2.13133	1.75312	1.84909	7.04752	0	0	6.48955	6.61571	4.4421	0	0	3.50623	3.69818	0.00110397	6.40807	4.49701	0.000930041	0.000931537	0.000770596	0.205135	0.00404639	0	0.000620373	-1.58104e-13	0	0	0	0	-1.58104e-13	0	0	0.000588173
	7.04862	7.40146	6.14277	6.51766	6.65364	4.57508	4.03344	4.275	3.50682	3.6988	3.52376	0.478289	0.795409	3.25836	3.32636	2.28715	1.90971	2.13469	1.75312	1.84909	7.04752	0	0	6.51673	6.65271	4.48518	0	0	3.50623	3.69818	0.00110397	6.44488	4.55195	0	0.000931537	0.000770596	0.214028	0.00562224	0.000588173	0.000620373	0	0	0	0.000930041	0	-1.58104e-13	0	0	0
	7.04862	7.39178	6.17294	6.57525	6.70448	4.57508	4.03048	4.26869	3.50682	3.6988	3.52376	0.611598	0.842309	3.28716	3.35178	2.28715	1.91677	2.13017	1.75312	1.84909	7.04752	0	0	6.57432	6.70355	4.44604	0	0	3.50623	3.69818	0.00110397	6.16859	4.48833	0.000930041	0.000931537	0.000770596	0.196936	0.00835233	0	0.000620373	-1.58104e-13	0	0	0	0	-1.58104e-13	0	0	0.000588173
	7.04862	7.37313	6.14847	6.54664	6.59473	4.57508	4.04151	4.26792	3.50682	3.6988	3.51995	0.695705	0.797924	3.27285	3.2969	2.28715	1.91576	2.12938	1.75312	1.84909	7.03991	0	0	6.54571	6.5938	4.41203	0	0	3.50623	3.69818	0.00871489	5.98172	4.55262	0.000930041	0	0.000770596	0.209992	0.00916289	0	0.000620373	-1.58104e-13	0	0	0	0.000931537	-1.58104e-13	0	0	0.000588173
	7.04862	7.36141	6.15167	6.52444	6.57425	4.57508	4.03631	4.27802	3.50682	3.6988	3.52376	0.687827	0.769859	3.26175	3.28666	2.28715	1.9228	2.13695	1.75312	1.84909	7.04752	0	0	6.52351	6.57331	4.35832	0	0	3.50623	3.69818	0.00110397	5.98575	4.61196	0	0.000371562	0.000770596	0.190705	0.0041114	0.000588173	0	0	0	0	0.000930041	0.000559975	-1.58104e-13	0	0	0
	7.04862	7.41328	6.19251	6.50086	6.69327	4.57508	4.0265	4.27168	3.50682	3.6988	3.51968	0.712523	0.83361	3.24996	3.34617	2.28715	1.91266	2.1322	1.75312	1.84909	7.03937	0	0	6.49993	6.69234	4.46611	0	0	3.50623	3.69818	0.00925652	5.98823	4.52529	0	0	0.000770596	0.201182	0.00728148	0	0.000620373	-1.58104e-13	0	0	0.000930041	0.000931537	-1.58104e-13	0	0	0.000588173
	7.04862	7.29745	6.17766	6.574	6.7243	4.57508	4.03437	4.26436	3.50682	3.6988	3.51727	0.483932	0.789348	3.28653	3.36168	2.28715	1.91041	2.12671	1.75312	1.84909	7.03453	0	0	6.57307	6.72337	4.55144	0	0	3.50623	3.69818	0.0140899	6.32958	4.59896	0	0	0.000770596	0.213561	0.0109435	0.000588173	0.000620373	-1.58104e-13	0	0	0.000930047	0.000931537	-1.58104e-13	0	0	0
	7.04862	7.31997	6.26924	6.45545	6.63936	4.57508	4.03867	4.26828	3.50682	3.6988	3.52376	0.650519	0.858034	3.22726	3.31921	2.28715	1.91366	2.12965	1.75312	1.84909	7.04752	0	0	6.45452	6.63843	4.54411	0	0	3.50623	3.69818	0.00110397	6.01893	4.55317	0	0.000277394	0.000770596	0.211348	0.0089796	0	0.000620373	0	0	0	0.000930041	0.000654143	-1.58104e-13	0	0	0.000588173
	7.04862	7.27578	6.13091	6.51797	6.65755	4.57508	4.04103	4.27113	3.50682	3.6988	3.51489	0.61254	0.819989	3.25852	3.32831	2.28715	1.9154	2.13406	1.75312	1.84909	7.02978	0	0	6.51704	6.65661	4.49023	0	0	3.50623	3.69818	0.018845	6.0507	4.49093	0	0	0.000770596	0.210234	0.00301077	0	-6.5209e-13	0	0	0	0.000930041	0.000931537	-1.58104e-13	0	0	0.000588173
	7.04862	7.31801	6.21241	6.48126	6.64658	4.57508	4.01389	4.27435	3.50682	3.6988	3.51384	0.695551	0.843541	3.24016	3.32282	2.28715	1.89962	2.1342	1.75312	1.84909	7.02767	0	0	6.48033	6.64564	4.38541	0	0	3.50623	3.69818	0.0209497	5.9269	4.52533	0	0.000727695	0.000770596	0.214647	0.00594557	0	0	-1.58104e-13	0	0	0.000930041	0.000203842	-1.58104e-13	0	0	0.000588173
	7.04862	7.43738	6.20292	6.54567	6.65719	4.57508	4.03359	4.27073	3.50682	3.6988	3.52376	0.649501	0.832579	3.27237	3.32813	2.28715	1.90982	2.13149	1.75312	1.84909	7.04752	0	0	6.54474	6.65626	4.57431	0	0	3.50623	3.69818	0.00110397	6.13838	4.53776	0.000929131	0	0.000770596	0.213952	0.00775646	0	0.00012162	0	0	0	9.10252e-07	0.000931537	-1.58104e-13	0	0	0.000588173
	7.04862	7.3389	6.13548	6.48683	6.66391	4.57508	4.02809	4.27056	3.50682	3.6988	3.51636	0.581925	0.913522	3.24295	3.33149	2.28715	1.91318	2.13375	1.75312	1.84909	7.03272	0	0	6.4859	6.66297	4.43981	0	0	3.50623	3.69818	0.0159018	6.17505	4.30844	0.000930041	0.000931537	0.000770596	0.201726	0.00306044	0	0	-1.58104e-13	0	0	0	0	-1.58104e-13	0	0	0.000588173
	7.04862	7.42622	6.15129	6.56395	6.64993	4.57508	4.02925	4.26751	3.50682	3.6988	3.52376	0.627767	0.769569	3.28151	3.3245	2.28715	1.91551	2.13341	1.75312	1.84909	7.04752	0	0	6.56302	6.649	4.57431	0	0	3.50623	3.69818	0.00110397	6.17069	4.61215	0	0	0.000770596	0.198242	0.000695228	0.00020232	0	-1.58104e-13	0	0	0.000930041	0.000931537	-1.58104e-13	0	0	0.000385853
	7.04862	7.36667	6.14937	6.48563	6.69363	4.57508	4.03688	4.27607	3.50682	3.6988	3.52376	0.537493	0.877931	3.24235	3.34635	2.28715	1.91229	2.13698	1.75312	1.84909	7.04752	0	0	6.4847	6.6927	4.26018	0	0	3.50623	3.69818	0.00110397	6.29169	4.3935	0	0.000931537	0.000770596	0.212305	0.00210891	0.000559778	5.37653e-05	0	0	0	0.000930041	0	-1.58104e-13	0	0	2.83948e-05
	7.04862	7.3499	6.16698	6.51656	6.63592	4.57508	4.01346	4.25927	3.50682	3.6988	3.52376	0.475441	0.871852	3.25782	3.3175	2.28715	1.90489	2.12289	1.75312	1.84909	7.04752	0	0	6.51563	6.63499	4.57431	0	0	3.50623	3.69818	0.00110397	6.39901	4.42327	0	0	0.000770596	0.203681	0.0134843	0	0	0	0	0	0.000930041	0.000931537	-1.58104e-13	0	0	0.000588173
	7.04862	7.39554	6.17873	6.56358	6.70026	4.57508	4.02172	4.27662	3.50682	3.6988	3.51216	0.612465	0.856936	3.28132	3.34967	2.28715	1.91026	2.1359	1.75312	1.84909	7.02432	0	0	6.56265	6.69933	4.49912	0	0	3.50623	3.69818	0.024301	6.17061	4.46485	0	0.000931537	0.000770596	0.201209	0.00481143	5.98863e-06	0.000620373	-1.58104e-13	0	0	0.000930041	0	-1.58104e-13	0	0	0.000582184
	7.04862	7.38184	6.17676	6.57589	6.73305	4.57508	4.03533	4.27126	3.50682	3.6988	3.52376	0.602824	0.859012	3.28748	3.36606	2.28715	1.91593	2.13188	1.75312	1.84909	7.04752	0	0	6.57496	6.73212	4.24616	0	0	3.50623	3.69818	0.00110397	6.1762	4.45874	0	0	0.000770596	0.203478	0.00749169	0	0	0	0	0	0.000930041	0.000931537	-1.58104e-13	0	0	0.000588173
	7.04862	7.36036	6.16035	6.521	6.65868	4.57508	4.02491	4.27242	3.50682	3.6988	3.51637	0.710368	0.776364	3.26003	3.32887	2.28715	1.91103	2.13276	1.75312	1.84909	7.03274	0	0	6.52007	6.65774	4.38909	0	0	3.50623	3.69818	0.0158891	5.93963	4.60762	0	0.000931537	0.000770596	0.20286	0.00690915	0.000588173	0	-1.58104e-13	0	0	0.000930041	0	-1.58104e-13	0	0	0
	7.04862	7.32168	6.24264	6.52526	6.64268	4.57508	4.03386	0	3.50682	3.6988	3.52376	0.718601	0.838086	3.26217	3.32088	2.28529	1.92029	0	1.75312	1.84909	7.04752	0	0	6.52433	6.64175	4.40301	0	0	3.50623	3.69818	0.00110397	5.88448	4.56647	0	0.000931537	0.00449558	0.19328	0	0	0	-1.58104e-13	0	0	0.000930041	0	-1.58104e-13	0	0	0.000588173
	7.04862	7.42801	6.19657	6.52145	6.73259	4.57508	4.03917	4.2638	3.50682	3.6988	3.52376	0.648589	0.869663	3.26026	3.36583	2.28715	1.91755	2.13128	1.75312	1.84909	7.04752	0	0	6.52052	6.73166	4.51735	0	0	3.50623	3.69818	0.00110397	6.13084	4.45724	0	0	0.000770596	0.204074	0.00124615	4.70027e-05	0	-1.58104e-13	0	0	0.000930041	0.000931537	-1.58104e-13	0	0	0.00054117
	7.04862	7.32317	6.23302	6.51911	6.64031	4.57508	4.03367	4.27344	3.50682	3.6988	3.52376	0.591569	0.830871	3.25909	3.31969	2.28715	1.92007	2.13634	1.75312	1.84909	7.04752	0	0	6.51818	6.63937	4.4601	0	0	3.50623	3.69818	0.00110397	6.14003	4.57128	0	0	0.000770596	0.193527	0.000770596	0.000588173	0.000160236	0	0	0	0.000930041	0.000931537	-1.58104e-13	0	0	0
	7.04862	7.3517	6.17269	6.5018	6.66054	4.57508	4.02408	4.27816	3.50682	3.6988	3.52376	0.602612	0.875782	3.25043	3.32981	2.28715	1.91016	2.13706	1.75312	1.84909	7.04752	0	0	6.50087	6.65961	4.39892	0	0	3.50623	3.69818	0.00110397	6.14648	4.42112	0	0	0.000770596	0.203768	0.00404112	0.000588173	0.000620373	-1.58104e-13	0	0	0.000930041	0.000931537	-1.58104e-13	0	0	0
	7.04862	7.36897	6.14744	6.52005	6.66695	4.57508	4.02238	4.2631	3.50682	3.6988	3.52376	0.59278	0.876762	3.25956	3.33301	2.28715	1.90782	2.12577	1.75312	1.84909	7.04752	0	0	6.51912	6.66602	4.27618	0	0	3.50623	3.69818	0.00110397	6.18341	4.39391	0	0	0.000770596	0.206738	0.0115702	0	0.000158955	-1.58104e-13	0	0	0.000930041	0.000931537	-1.58104e-13	0	0	0.000588173
	7.04862	7.34551	6.18791	6.52124	6.62038	4.57508	4.00769	4.26437	3.50682	3.6988	3.51715	0.628451	0.807702	3.26015	3.30972	2.28715	1.89884	2.12927	1.75312	1.84909	7.03305	0	0	6.52031	6.61945	4.28538	0	0	3.50623	3.69818	0.0143305	6.08861	4.5725	0	0	0.000770596	0.210007	0.00582423	0	0	-1.58104e-13	0	0	0.000930048	0.000931537	-1.58104e-13	0	0	0.000588173
	7.04862	7.35718	6.15524	6.51713	6.66646	4.57508	4.02036	4.2722	3.50682	3.6988	3.52376	0.587624	0.859623	3.2581	3.33277	2.28715	1.89989	2.13259	1.75312	1.84909	7.04752	0	0	6.5162	6.66553	4.37101	0	0	3.50623	3.69818	0.00110397	6.18193	4.43599	0.000930041	0	0.000770596	0.220569	0.00702256	0.000588173	0	-1.58104e-13	0	0	0	0.000931537	-1.58104e-13	0	0	0
	7.04862	7.3361	6.15749	6.50813	6.68883	4.57508	4.01944	4.26641	3.50682	3.6988	3.52376	0.485362	0.841463	3.2536	3.34395	2.28715	1.90536	2.12824	1.75312	1.84909	7.04752	0	0	6.5072	6.68789	4.57431	0	0	3.50623	3.69818	0.00110397	6.36538	4.47457	0	8.01368e-05	0.000770596	0.208719	0.00991835	0.000588173	0.000620373	-1.58104e-13	0	0	0.000930041	0.0008514	-1.58104e-13	0	0	0
	7.04862	7.34595	6.23421	6.50981	6.69008	4.57508	4.03111	4.27109	3.50682	3.6988	3.52376	0.697846	0.865921	3.25444	3.34457	2.28715	1.9166	2.13516	1.75312	1.84909	7.04752	0	0	6.50888	6.68914	4.54227	0	0	3.50623	3.69818	0.00110397	5.95026	4.50236	0	0	0.000770596	0.1979	0.000770596	0	6.60022e-05	0	0	0	0.000930041	0.000931537	-1.58104e-13	0	0	0.000588173
	7.04862	7.36122	6.06692	6.56134	6.71239	4.57508	4.03934	4.27013	3.50682	3.6988	3.5089	0.637054	0.793156	3.2802	3.35573	2.28715	1.92519	2.13104	1.75312	1.84909	7.01781	0	0	6.56041	6.71146	4.45371	0	0	3.50623	3.69818	0.0308176	6.08711	4.48061	0	0	0.000770596	0.188972	0.00805421	0.000474236	0.000620373	-1.58104e-13	0	0	0.000930041	0.000931537	-1.58104e-13	0	0	0.000113936
	7.04862	7.31658	6.21306	6.46555	6.6635	4.57508	4.01828	4.27908	3.50682	3.6988	3.52376	0.626812	0.856471	3.23231	3.33128	2.28715	1.90343	2.13775	1.75312	1.84909	7.04752	0	0	6.46462	6.66256	4.52399	0	0	3.50623	3.69818	0.00110397	6.06296	4.50012	0	0	0.000770596	0.211425	0.00358087	0.000588173	0	-1.58104e-13	0	0	0.000930041	0.000931537	-1.58104e-13	0	0	0
	7.04862	7.34106	6.22806	6.53163	6.71789	4.57508	4.04709	4.27004	3.50682	3.6988	3.52376	0.568367	0.930851	3.26535	3.35848	2.28715	1.92185	2.13097	1.75312	1.84909	7.04752	0	0	6.5307	6.71696	4.49175	0	0	3.50623	3.69818	0.00110397	6.20433	4.36636	0	0	0.000770596	0.203398	0.00810363	0.000588173	0	-1.58104e-13	0	0	0.000930041	0.000931537	0	0	0	0
	7.04862	7.36672	6.20444	6.55371	6.6946	4.57508	4.03542	4.27571	3.50682	3.6988	3.52376	0.56355	0.865871	3.27639	3.34683	2.28715	1.91119	2.13523	1.75312	1.84909	7.04752	0	0	6.55278	6.69366	4.45053	0	0	3.50623	3.69818	0.00110397	6.23962	4.4727	0.000930041	0.000931537	0.000770596	0.213035	0.00526401	0	0.000620373	-1.58104e-13	0	0	0	0	-1.58104e-13	0	0	0.000588173
	7.04862	7.32676	6.12417	6.55299	6.66948	4.57508	4.06497	4.26502	3.50682	3.6988	3.50997	0.466477	0.783538	3.27603	3.33427	2.28715	1.93492	2.13054	1.75312	1.84909	7.01443	0	0	6.55206	6.66855	4.5675	0	0	3.50623	3.69818	0.0286873	6.3938	4.55709	0	0	0.000770596	0.195139	0.00394809	0.000588173	0.000620373	-1.58104e-13	0	0	0.000930041	0.000931537	-1.58104e-13	0	0	0
	7.04862	7.26319	6.16727	6.4958	6.66378	4.57508	4.01676	4.27824	3.50682	3.6988	3.52376	0.584989	0.784149	3.24744	3.33143	2.28715	1.8992	2.13712	1.75312	1.84909	7.04752	0	0	6.49487	6.66285	4.57431	0	0	3.50623	3.69818	0.00110397	6.09321	4.59897	0.000930041	0	0.000770596	0.218348	0.00400316	0	0.000218424	-1.58104e-13	0	0	0	0.000931537	-1.58104e-13	0	0	0.000588173
	7.04862	7.37757	6.15246	6.52123	6.6444	4.57508	4.04005	4.27447	3.50682	3.6988	3.52376	0.65589	0.77045	3.26015	3.32173	2.28715	1.91467	2.13429	1.75312	1.84909	7.04752	0	0	6.5203	6.64347	4.50688	0	0	3.50623	3.69818	0.00110397	6.06579	4.61156	0	0	0.000770596	0.210721	0.00588566	0	0	0	0	0	0.000930041	0.000931537	-1.58104e-13	0	0	0.000588173
	7.04862	7.41371	6.21097	6.54995	6.63799	4.57508	4.05055	4.2644	3.50682	3.6988	3.52376	0.589467	0.814327	3.27451	3.31853	2.28715	1.92254	2.1291	1.75312	1.84909	7.04752	0	0	6.54902	6.63706	4.54491	0	0	3.50623	3.69818	0.00110397	6.23478	4.58231	0.00093005	0.000931537	0.000770596	0.205473	0.00619386	0	0.000515576	-1.58104e-13	0	0	0	0	-1.58104e-13	0	0	0.000588173
	7.04862	7.35167	6.17233	6.4694	6.64403	4.57508	4.03838	4.26776	3.50682	3.6988	3.52313	0.570457	0.785349	3.23423	3.32155	2.28715	1.91946	2.13261	1.75312	1.84909	7.04412	0	0	6.46847	6.6431	4.55218	0	0	3.50623	3.69818	0.00237258	6.21075	4.60163	0	0.000931537	0.000770596	0.199454	0.00253439	0	0.000620373	-1.58104e-13	0	0	0.000930041	0	-1.58104e-13	0	0	0.000588173
	7.04862	7.33916	6.16766	6.49278	6.64998	4.57508	4.01376	4.26614	3.50682	3.6988	3.51609	0.447748	0.847399	3.24592	3.32452	2.28715	1.89949	2.12805	1.75312	1.84909	7.03218	0	0	6.49185	6.64904	4.41704	0	0	3.50623	3.69818	0.0164417	6.44366	4.47287	0.000572013	0	0.000770596	0.214778	0.01005	0	0.000119655	-1.58104e-13	0	0	0.000358029	0.000931537	-1.58104e-13	0	0	0.000588173
	7.04862	7.31587	6.20119	6.5038	6.68048	4.57508	4.02279	4.2752	3.50682	3.6988	3.52376	0.692708	0.854839	3.25144	3.33977	2.28715	1.90883	2.13485	1.75312	1.84909	7.04752	0	0	6.50287	6.67955	4.40345	0	0	3.50623	3.69818	0.00110397	5.93045	4.49151	0	0	0.000770596	0.205142	0.00550536	0.000588173	0.000620373	-1.58104e-13	0	0	0.000930041	0.000931537	-1.58104e-13	0	0	0
	7.04862	7.35886	6.19313	6.49578	6.71697	4.57508	4.02565	4.26947	3.50682	3.6988	3.52376	0.568063	0.844307	3.24742	3.35802	2.28715	1.90387	2.13054	1.75312	1.84909	7.04752	0	0	6.48459	6.71604	4.57431	0	0	3.50623	3.69818	0.00110397	6.22274	4.50451	0	0.000931537	0.000770596	0.217922	0.00838631	0	0	0	0	0	0.000930041	-2.00032e-10	-1.58104e-13	0	0	0.000588173
	7.04862	7.28751	6.1888	6.54984	6.64492	4.57508	4.03426	4.26301	3.50682	3.6988	3.52376	0.457302	0.893198	3.27445	3.322	2.28715	1.91286	2.1257	1.75312	1.84909	7.04752	0	0	6.54547	6.64399	4.4649	0	0	3.50623	3.69818	0.00110397	6.3729	4.4024	0	0	0.000770596	0.208546	0.0116153	0.000588173	0.000620373	-1.58104e-13	0	0	0.000930041	0.000931537	-1.58104e-13	0	0	0
	7.04862	7.31684	6.18143	6.51557	6.65719	4.57508	4.04819	4.27426	3.50682	3.6988	3.52376	0.46802	0.8466	3.25732	3.32813	2.28715	1.92077	2.13413	1.75312	1.84909	7.04752	0	0	6.51464	6.65626	4.42498	0	0	3.50623	3.69818	0.00110397	6.3808	4.48823	0	0	0.000770596	0.206652	0.00599207	0	0.000620373	0	0	0	0.000930041	0.000931537	-1.58104e-13	0	0	0.000588173
	7.04862	7.31893	6.14992	6.54506	6.66077	4.57508	4.02741	4.27505	3.50682	3.6988	3.52376	0.642077	0.940897	3.27206	3.32992	2.28715	1.9136	2.13472	1.75312	1.84909	7.04752	0	0	6.54413	6.65984	4.5383	0	0	3.50623	3.69818	0.00110397	6.03478	4.26812	0.000930041	0	0.000770596	0.200208	0.00559872	0.000588173	0.000620373	-1.58104e-13	0	0	0	0.000931537	-1.58104e-13	0	0	0
	7.04862	7.35263	6.27078	6.51151	6.69183	4.57508	4.02317	4.26638	3.50682	3.6988	3.51336	0.470202	0.859185	3.25529	3.34545	2.28715	1.91514	2.12822	1.75312	1.84909	7.02673	0	0	6.51058	6.69089	4.51329	0	0	3.50623	3.69818	0.0218975	6.41223	4.55241	0	0.000931542	0.000770596	0.19289	0.00993234	0.000588173	0.000586144	-1.58104e-13	0	0	0.000930041	0	-1.58104e-13	0	0	0
	7.04862	7.36698	6.16009	6.52973	6.70312	4.57508	4.03102	4.26898	3.50682	3.6988	3.52376	0.656859	0.867855	3.2644	3.35109	2.28715	1.90792	2.13017	1.75312	1.84909	7.04752	0	0	6.5288	6.70219	4.43594	0	0	3.50623	3.69818	0.00110397	6.05326	4.42438	0	0	0.000770596	0.215183	0.00863117	0	0	-1.58104e-13	0	0	0.000930041	0.000931537	-1.58104e-13	0	0	0.000588173
	7.04862	7.41055	6.05289	6.44501	6.67407	4.57508	4.01742	4.27685	3.50682	3.6988	3.52376	0.642226	0.803994	3.22204	3.33657	2.28715	1.90899	2.13608	1.75312	1.84909	7.04752	0	0	6.44408	6.67314	4.52458	0	0	3.50623	3.69818	0.00110397	6.1261	4.44491	0.000930041	0.000931537	0.000770596	0.199443	0.00469406	0	0	0	0	0	0	0	-1.58104e-13	0	0	0.000588173
	7.04862	7.33732	6.22255	6.51942	6.68603	4.57508	4.03807	4.27687	3.50682	3.6988	3.51074	0.591037	0.839931	3.25924	3.34255	2.28715	1.91318	2.13638	1.75312	1.84909	7.02148	0	0	6.51849	6.68509	4.42789	0	0	3.50623	3.69818	0.027146	6.15525	4.54269	0	0.000262757	0.000770596	0.211713	0.00410851	0.000588173	0.000509174	-1.58104e-13	0	0	0.000930041	0.00066878	-1.58104e-13	0	0	0
	7.04862	7.39891	6.24771	6.53851	6.67931	4.57508	4.0308	4.27376	3.50682	3.6988	3.52376	0.829693	0.868852	3.26879	3.33919	2.28715	1.91456	2.13376	1.75312	1.84909	7.04752	0	0	6.53758	6.67838	4.39329	0	0	3.50623	3.69818	0.00110397	5.73952	4.51	0.000930041	0	0.000770596	0.201689	0.00623912	0	0	0	0	0	0	0.000931537	-1.58104e-13	0	0	0.000588173
	7.04862	7.37186	6.19103	6.50795	6.61725	4.57508	4.03159	4.26454	3.50682	3.6988	3.52376	0.466961	0.915891	3.25351	3.30816	2.28715	1.90832	2.12917	1.75312	1.84909	7.04752	0	0	6.50702	6.61632	4.44445	0	0	3.50623	3.69818	0.00110397	6.43794	4.35925	0	0	0.000770596	0.214953	0.00619534	0	0.000620373	0	0	0	0.000930041	0.000931537	-1.58104e-13	0	0	0.000588173
	7.04862	7.36294	6.18594	6.5086	6.73428	4.57508	4.02528	4.26439	3.50682	3.6988	3.52376	0.652275	0.851416	3.25383	3.36668	2.28715	1.9114	2.12675	1.75312	1.84909	7.04752	0	0	6.50767	6.73335	4.45623	0	0	3.50623	3.69818	0.00110397	6.05839	4.48311	0.000930041	0	0.000770596	0.202483	0.0108864	0.000588173	0	-1.58104e-13	0	0	0	0.000931537	-1.58104e-13	0	0	0
	7.04862	7.32113	6.22828	6.51197	6.68888	4.57508	4.03785	4.26993	3.50682	3.6988	3.52258	0.490578	0.84648	3.25552	3.34398	2.28715	1.91301	2.1341	1.75312	1.84909	7.04516	0	0	6.51104	6.68795	4.43308	0	0	3.50623	3.69818	0.00346336	6.33997	4.53532	0	0.000931537	0.000770596	0.211824	0.00173476	0	0.000109638	-1.58104e-13	0	0	0.000930041	-2.00032e-10	-1.58104e-13	0	0	0.000588173
	7.04862	7.37925	6.18619	6.53813	6.68314	4.57508	4.04839	4.27822	3.50682	3.6988	3.51893	0.644567	0.926218	3.2686	3.34111	2.28715	1.92604	2.1371	1.75312	1.84909	7.03786	0	0	6.5372	6.68221	4.32799	0	0	3.50623	3.69818	0.0107657	6.09011	4.33375	0.000930041	0.000931544	0.000770596	0.196321	0.00401142	0	0.000183466	-1.58104e-13	0	0	0	0	-1.58104e-13	0	0	0.000588173
	7.04862	7.37519	6.19097	6.47359	6.61418	4.57508	4.02995	4.273	3.50682	3.6988	3.52376	0.679624	0.884323	3.23633	3.30662	2.28715	1.90709	2.13319	1.75312	1.84909	7.04752	0	0	6.47266	6.61324	4.30986	0	0	3.50623	3.69818	0.00110397	6.01595	4.42233	0.000930041	0	0.000770596	0.215772	0.00661907	0.000145463	0.000620373	-1.58104e-13	0	0	0	0.000931537	-1.58104e-13	0	0	0.00044271
	7.04862	7.40246	6.21291	6.57783	6.69238	4.57508	4.03179	4.27131	3.50682	3.6988	3.50794	0.501087	0.834605	3.28845	3.34572	2.28715	1.9156	2.13192	1.75312	1.84909	7.01588	0	0	6.5769	6.69144	4.57431	0	0	3.50623	3.69818	0.0327457	6.40028	4.54371	0.000930041	0.000931537	0.000770596	0.200594	0.00746528	0	0.000620373	-1.58104e-13	0	0	-2.00032e-10	0	-1.58104e-13	0	0	0.000588173
	7.04862	7.30964	6.14458	6.46825	6.63218	4.57508	4.03886	4.27265	3.50682	3.6988	3.52376	0.639805	0.81075	3.23366	3.31563	2.28715	1.91377	2.13539	1.75312	1.84909	7.04752	0	0	6.46732	6.63125	4.4507	0	0	3.50623	3.69818	0.00110397	6.03003	4.52308	0.000930041	0.000931537	0.000770596	0.211315	0.001867	0.000588173	0.000294835	-1.58104e-13	0	0	-2.00032e-10	0	-1.58104e-13	0	0	0
	7.04862	7.32107	6.19816	6.52644	6.70098	4.57508	4.00661	4.27569	3.50682	3.6988	3.52376	0.623599	0.90321	3.26275	3.35002	2.28715	1.89209	2.13524	1.75312	1.84909	7.04752	0	0	6.52551	6.70005	4.57431	0	0	3.50623	3.69818	0.00110397	6.07387	4.39174	0	0	0.000770596	0.222428	0.00522168	0.00055274	0.000620373	-1.58104e-13	0	0	0.000930041	0.000931537	-1.58104e-13	0	0	3.5433e-05
	7.04862	7.40098	6.24226	6.54823	6.63285	4.57508	4.02115	4.26197	3.50682	3.6988	3.52376	0.622743	0.912995	3.27365	3.31596	2.28715	1.90049	2.12491	1.75312	1.84909	7.04752	0	0	6.5473	6.63191	4.43828	0	0	3.50623	3.69818	0.00110397	6.15549	4.41627	0	0.000931537	0.000770596	0.220171	0.0121376	0	0	-1.58104e-13	0	0	0.000930041	0	-1.58104e-13	0	0	0.000588173
	7.04862	7.38294	6.18754	6.56408	6.65259	4.57508	4.05959	4.27278	3.50682	3.6988	3.50994	0.663418	0.853246	3.28158	3.32583	2.28715	1.93215	2.13303	1.75312	1.84909	7.01987	0	0	6.56315	6.65166	4.46157	0	0	3.50623	3.69818	0.0287518	6.0561	4.48105	0	0	0.000770596	0.195288	0.00673077	6.366e-05	0	-1.58104e-13	0	0	0.000930041	0.000931538	-1.58104e-13	0	0	0.000524513
	7.04862	7.30671	6.19996	6.55777	6.61551	4.57508	4.02907	4.25547	3.50682	3.6988	3.52376	0.565867	0.838121	3.27842	3.30729	2.28715	1.91531	2.12004	1.75312	1.84909	7.04752	0	0	6.537	6.61458	4.28893	0	0	3.50623	3.69818	0.00110397	6.17498	4.52372	0	0	0.000770596	0.198444	0.0153843	0	0.000620373	0	0	0	0.000930041	0.000931537	-1.58104e-13	0	0	0.000588173
	7.04862	7.33885	6.22952	0	6.73702	4.57508	4.03872	4.27519	3.50682	3.6988	3.51979	0.584452	0.899869	0	3.36805	2.28715	1.91367	2.13483	1.75312	1.84909	7.03958	0	0	0	6.73609	4.39305	0	0	3.50623	3.69818	0.00904541	6.16994	4.42978	0	0.000931537	0.000770596	0.211386	0.00552535	0	0	-1.58104e-13	0	0	0	0	-1.58104e-13	0	0	0.000588173
	7.04862	7.36673	6.22628	6.4808	6.68955	4.57508	4.03855	4.26945	3.50682	3.6988	3.52376	0.544502	0.825816	3.23994	3.34431	2.28715	1.91885	2.13053	1.75312	1.84909	7.04752	0	0	6.47987	6.68862	4.3219	0	0	3.50623	3.69818	0.00110397	6.27773	4.57465	0.000930041	0	0.000770596	0.200851	0.00839389	0.000588173	0.000620373	0	0	0	-2.00032e-10	0.000931537	-1.58104e-13	0	0	0
	7.04862	7.35344	6.25553	6.4696	6.67609	4.57508	4.02758	4.26387	3.50682	3.6988	3.52376	0.672206	0.870916	3.23434	3.33758	2.28715	1.91377	2.12634	1.75312	1.84909	7.04752	0	0	6.46867	6.67516	4.43383	0	0	3.50623	3.69818	0.00110397	6.00903	4.5137	0	0	0.000770596	0.200032	0.0111865	2.98582e-05	0.000620373	0	0	0	0.000930041	0.000931537	-1.58104e-13	0	0	0.000558315
	7.04862	7.37028	6.15862	6.53084	6.69987	4.57508	4.03438	4.26358	3.50682	3.6988	3.52376	0.626102	0.953935	3.26496	3.34947	2.28715	1.91556	2.12964	1.75312	1.84909	7.04752	0	0	6.52991	6.69893	4.21354	0	0	3.50623	3.69818	0.00110397	6.11808	4.25075	0	0	0.000770596	0.203268	0.00430264	0	0.00047522	-1.58104e-13	0	0	0.000930045	0.000931537	-1.58104e-13	0	0	0.000588173
	7.04862	7.36687	6.229	6.56411	6.60606	4.57508	4.02534	4.26468	3.50682	3.6988	3.52376	0.561836	0.965359	3.28159	3.30256	2.28715	1.90363	2.13107	1.75312	1.84909	7.04752	0	0	6.56318	6.60512	4.52804	0	0	3.50623	3.69818	0.00110397	6.2432	4.29829	0.000930041	0	0.000770596	0.218077	0.0025405	0	0.000620373	0	0	0	0	0.000931537	-1.58104e-13	0	0	0.000588173
	7.04862	7.32399	6.2375	6.55583	6.71262	4.57508	4.01494	4.2624	3.50682	3.6988	3.52376	0.498695	0.879497	3.27745	3.35584	2.28715	1.9007	2.12524	1.75312	1.84909	7.04752	0	0	6.5549	6.71169	4.33437	0	0	3.50623	3.69818	0.00110397	6.3266	4.4785	0.000930041	0.000931537	0.000770596	0.213532	0.011923	0.000588173	0	-1.58104e-13	0	0	0	-2.00032e-10	-1.58104e-13	0	0	0
	7.04862	7.35584	6.1377	6.56187	6.63763	4.57508	4.03329	4.27384	3.50682	3.6988	3.52376	0.533024	0.886502	3.28047	3.31835	2.28715	1.90959	2.13657	1.75312	1.84909	7.04752	0	0	6.56094	6.6367	4.42904	0	0	3.50623	3.69818	0.00110397	6.28979	4.36469	0	0.000931537	0.000770596	0.214103	0.000695228	0.000588173	0.000348127	-1.58104e-13	0	0	0.000930041	0	-1.58104e-13	0	0	0
	7.04862	7.35975	6.15905	6.5466	6.63089	4.57508	0	4.26888	3.50682	3.6988	3.52376	0.622391	0.809027	3.27284	3.31498	2.28715	0	2.1301	1.75312	1.84909	7.04752	0	0	6.54567	6.62996	4.46119	0	0	3.50623	3.69818	0.00110397	6.11497	4.541	0	0	0.000770596	0	0.00867907	0.000209539	0.000171442	0	0	0	0.000930041	0.000931537	-1.58104e-13	0	0	0.000378634
	7.04862	7.41515	6.14055	6.55483	6.62665	4.57508	4.01866	4.26902	3.50682	3.6988	3.52376	0.571197	0.832099	3.27695	3.31286	2.28715	1.89862	2.13025	1.75312	1.84909	7.04752	0	0	6.5539	6.61367	4.32385	0	0	3.50623	3.69818	0.00110397	6.27276	4.47635	0	0	0.000770596	0.221416	0.00852426	0.000588173	0.000497401	-1.58104e-13	0	0	0.000930041	0.000931537	-1.58104e-13	0	0	0
	7.04862	7.22993	6.16025	6.55918	6.64851	4.57508	4.01837	4.27137	3.50682	3.6988	3.52376	0.400629	0.776293	3.27913	3.32379	2.28715	1.8984	2.13526	1.75312	1.84909	7.04752	0	0	6.55825	6.64758	4.28193	0	0	3.50623	3.69818	0.00110397	6.42867	4.60767	0	0	0.000770596	0.221562	0.000846997	0.000588173	0.000620373	-1.58104e-13	0	0	0.000930041	0.000931537	-1.58104e-13	0	0	0
	7.04862	7.32489	6.17222	6.57202	6.61688	4.57508	4.01835	4.27337	3.50682	3.6988	3.5215	0.590211	0.871695	3.28555	3.30798	2.28715	1.904	2.13424	1.75312	1.84909	7.043	0	0	6.57109	6.61595	4.57431	0	0	3.50623	3.69818	0.00562296	6.14447	4.42883	0	0	0.000770596	0.210353	0.00489253	0	0	0	0	0	0.000930041	0.000931537	-1.58104e-13	0	0	0.000588173
	7.04862	7.36844	6.17261	6.47539	6.67546	4.57508	4.03072	4.27194	3.50682	3.6988	3.52111	0.424407	0.794314	3.23723	3.33727	2.28715	1.90816	2.13239	1.75312	1.84909	7.04223	0	0	6.47446	6.67453	4.44863	0	0	3.50623	3.69818	0.00639522	6.51962	4.58399	0	0	0.000770596	0.214403	0.00715149	0	0.000620373	-1.58104e-13	0	0	0.000930041	0.000931537	-1.58104e-13	0	0	0.000588173
	7.04862	7.35537	6.24434	6.49251	6.68752	4.57508	4.04211	4.27034	3.50682	3.6988	3.51928	0.729135	0.849599	3.24579	3.34329	2.28715	1.91621	2.13119	1.75312	1.84909	7.03855	0	0	6.49158	6.68658	4.50557	0	0	3.50623	3.69818	0.0100709	5.8971	4.54515	0	0	0.000770596	0.20969	0.0079512	0	0.000381277	-1.58104e-13	0	0	0.000930041	0.000931537	-1.58104e-13	0	0	0.000588173
	7.04862	7.38057	6.18292	6.55023	6.69222	4.57508	4.01401	4.28127	3.50682	3.6988	3.52376	0.542455	0.793291	3.27465	3.34565	2.28715	1.89975	2.14025	1.75312	1.84909	7.04752	0	0	6.5493	6.69129	4.50697	0	0	3.50623	3.69818	0.00110397	6.29566	4.59634	0	0	0.000770596	0.214521	0.000770596	0.000588173	0	0	0	0	0.000930041	0.000931537	-1.58104e-13	0	0	0
	7.04862	7.41945	6.17671	6.58707	6.63029	4.57508	4.03564	4.27072	3.50682	3.6988	3.52376	0.69297	0.858676	3.29307	3.31468	2.28715	1.91326	2.13148	1.75312	1.84909	7.04752	0	0	6.58614	6.62936	4.35596	0	0	3.50623	3.69818	0.00110397	6.03351	4.45936	0	0	0.000770596	0.209114	0.00776269	0	0	0	0	0	0.000930041	0.000931537	-1.58104e-13	0	0	0.000588173
	7.04862	7.36234	6.24898	6.51693	6.68524	4.57508	4.02976	4.26472	3.50682	3.6988	3.51918	0.578633	0.842836	3.258	3.34215	2.28715	1.91166	2.13195	1.75312	1.84909	7.03836	0	0	6.516	6.68431	4.44714	0	0	3.50623	3.69818	0.0102602	6.20507	4.56331	0	0	0.000770596	0.206442	0.000819082	0	0.000115203	0	0	0	0.000930041	0.000931537	0	0	0	0.000588173
	7.04862	7.36512	6.14096	6.52681	6.63821	4.57508	4.05708	4.27499	3.50682	3.6988	3.52376	0.581483	0.801481	3.26294	3.31864	2.28715	1.92747	2.13468	1.75312	1.84909	7.04752	0	0	6.52476	6.63727	4.52436	0	0	3.50623	3.69818	0.00110397	6.20215	4.53799	0	0	0.000770596	0.202137	0.00562769	0	0	0	0	0	0.000930041	0.000931544	-1.58104e-13	0	0	0.000588173
	7.04862	7.31026	6.16598	6.53393	6.64852	4.57508	4.05051	4.26825	3.50682	3.6988	3.52376	0.457147	0.803915	3.2665	3.3238	2.28715	1.92502	2.12962	1.75312	1.84909	7.04752	0	0	6.533	6.64759	4.45333	0	0	3.50623	3.69818	0.00110397	6.39597	4.55816	0.000480063	0.000931537	0.000770596	0.200466	0.00899856	0.000588173	0	0	0	0	0.000449983	0	-1.58104e-13	0	0	0
	7.04862	7.34151	6.1582	6.54632	6.69777	4.57508	4.01215	4.27275	3.50682	3.6988	3.5206	0.614193	0.777793	3.27269	3.34842	2.28715	1.89782	2.13346	1.75312	1.84909	7.0412	0	0	6.54539	6.69684	4.57431	0	0	3.50623	3.69818	0.00741984	6.11313	4.60261	0.000749205	0.000156842	0.000770596	0.216511	0.00583516	0.000588173	0	-1.58104e-13	0	0	0.000180837	0.000774695	-1.58104e-13	0	0	0
	7.04862	7.40576	6.16293	6.48304	6.69368	4.57508	4.01849	4.26578	3.50682	3.6988	3.52376	0.686307	0.845851	3.24105	3.34637	2.28715	1.90438	2.13012	1.75312	1.84909	7.04752	0	0	6.4821	6.69275	4.49755	0	0	3.50623	3.69818	0.00110397	6.03314	4.47123	0.000930041	0	0.000770596	0.209739	0.00554219	0.000582923	0.000448011	0	0	0	0	0.000931537	-1.58104e-13	0	0	5.24974e-06
	7.04862	7.3763	6.17705	6.50466	6.67425	4.57508	4.04667	4.26306	3.50682	3.6988	3.52376	0.633521	0.866227	3.25187	3.33666	2.28715	1.92148	2.13115	1.75312	1.84909	7.04752	0	0	6.50373	6.67332	4.57431	0	0	3.50623	3.69818	0.00110397	6.10926	4.44459	0.000556895	0	0.000770596	0.203706	0.000770596	0	0.000620373	0	0	0	0.000373146	0.000931537	-1.58104e-13	0	0	0.000588173
	7.04862	7.35817	6.14926	6.54756	6.66872	4.57508	4.01451	4.27312	3.50682	3.6988	3.52376	0.581571	0.768044	3.27331	3.3339	2.28715	1.90026	2.13328	1.75312	1.84909	7.04752	0	0	6.54663	6.66779	4.40096	0	0	3.50623	3.69818	0.00110397	6.19503	4.61317	0	0	0.000770596	0.213993	0.00656028	0.000588173	0	-1.58104e-13	0	0	0.000930041	0.000931537	-1.58104e-13	0	0	0
	7.04862	7.31651	6.18307	6.49121	6.65515	4.57508	4.02224	4.27863	3.50682	3.6988	3.51762	0.467933	0.873038	3.24514	3.32711	2.28715	1.90826	2.13742	1.75312	1.84909	7.03525	0	0	6.49028	6.65422	4.53458	0	0	3.50623	3.69818	0.0133777	6.38065	4.43699	0.000930041	0	0.000770596	0.205728	0.0038042	0	0	0	0	0	0	0.000931537	-1e-10	0	0	0.000588173
	7.04862	7.38888	6.18839	6.4879	6.70043	4.57508	4.04529	4.27399	3.50682	3.6988	3.51985	0.504208	0.797399	3.24349	3.34975	2.28715	1.92057	2.13393	1.75312	1.84909	7.03969	0	0	6.48697	6.6995	4.50569	0	0	3.50623	3.69818	0.00893197	6.38047	4.5936	0	0	0.000770596	0.204148	0.00612699	0.000588173	0.000620373	-1.58104e-13	0	0	0.000930041	0.000931537	-1.58104e-13	0	0	0
	7.04862	7.39128	6.13664	6.54368	6.70126	4.57508	4.02178	4.27358	3.50682	3.6988	3.52376	0.633137	0.78002	3.27137	3.35016	2.28715	1.90778	2.13362	1.75312	1.84909	7.04752	0	0	6.54275	6.70033	4.46796	0	0	3.50623	3.69818	0.00110397	6.125	4.5766	0.000930041	0.000931537	0.000770596	0.206223	0.00633318	0.000588173	0.000620373	-1.58104e-13	0	0	0	0	-1.58104e-13	0	0	0
	7.04862	7.30409	6.19512	6.52174	6.70831	4.57508	4.01717	4.27085	3.50682	3.6988	3.52376	0.653059	0.830566	3.2604	3.35369	2.28715	1.90375	2.13158	1.75312	1.84909	7.04752	0	0	6.52081	6.70738	4.56138	0	0	3.50623	3.69818	0.00110397	5.99798	4.53399	0	0	0.000770596	0.209667	0.00769431	0.000588173	0.000620373	-1.58104e-13	0	0	0.000930041	0.000931537	-1.58104e-13	0	0	0
	7.04862	7.27092	6.23472	6.52747	6.65813	4.57508	4.02983	4.27966	3.50682	3.6988	3.52376	0.441916	0.862519	3.26327	3.3286	2.28715	1.9161	2.13819	1.75312	1.84909	7.04752	0	0	6.52654	6.6572	4.39398	0	0	3.50623	3.69818	0.00110397	6.38709	4.50968	0	0	0.000770596	0.197624	0.00329061	0	0.000620373	-1.58104e-13	0	0	0.000930041	0.000931537	-1.58104e-13	0	0	0.000588173
	0	7.36544	6.2415	6.47176	6.69877	4.57508	4.02534	4.26767	3.50682	3.6988	0	0.522713	0.837225	3.23542	3.34892	2.28715	1.91837	2.13224	1.75312	1.84909	0	0	0	6.47083	6.69784	4.36051	0	0	3.50623	3.69818	0	6.32001	4.56705	0	0.000931537	0.000770596	0.188593	0.00318594	0.000290995	0	0	0	0	0.000930041	0	-1.58104e-13	0	0	0.000297177
	7.04862	7.26186	6.21998	6.50769	6.73809	4.57508	4.04193	4.26767	3.50682	3.6988	3.52376	0.542128	0.821086	3.25338	3.36858	2.28715	1.9194	2.12919	1.75312	1.84909	7.04752	0	0	6.50676	6.73716	4.24469	0	0	3.50623	3.69818	0.00110397	6.17761	4.57781	0	0.000592006	0.000770596	0.203143	0.00928669	0	0	0	0	0	0.000930041	0.000339531	-1.58104e-13	0	0	0.000588173
	7.04862	7.42554	6.25452	6.53858	6.6901	4.57508	4.01201	4.26595	3.50682	3.6988	3.52376	0.688328	0.846995	3.26882	3.34458	2.28715	1.89768	2.12899	1.75312	1.84909	7.04752	0	0	6.53765	6.68917	4.53127	0	0	3.50623	3.69818	0.00110397	6.04889	4.56053	0	0	0.000770596	0.216657	0.00796749	0	0.000620373	0	0	0	0.000930041	0.000931537	-1.58104e-13	0	0	0.000588173
	7.04862	7.31159	6.29933	6.5571	6.66698	4.57508	4.03068	4.26787	3.50682	3.6988	3.52376	0.619793	0.917187	3.27808	3.33303	2.28715	1.91367	2.12964	1.75312	1.84909	7.04752	0	0	6.55617	6.66605	4.57431	0	0	3.50623	3.69818	0.00110397	6.072	4.46496	0	0	0.000770596	0.203342	0.00859824	0	0.00055	0	0	0	0.000930041	0.000931537	0	0	0	0.000588173
	7.04862	7.38651	6.12562	6.54587	6.68793	4.57508	4.04184	4.26809	3.50682	3.6988	3.52376	0.629942	0.885767	3.27247	3.3435	2.28715	1.91696	2.12951	1.75312	1.84909	7.04752	0	0	6.54494	6.687	4.50617	0	0	3.50623	3.69818	0.00110397	6.12663	4.35408	0	0	0.000770596	0.207932	0.00907578	0.000588173	0	0	0	0	0.000930041	0.000931537	-1.58104e-13	0	0	0
	7.04862	7.36033	6.22455	6.51326	6.66682	4.57508	4.02329	4.26327	3.50682	3.6988	3.52376	0.639908	0.958198	3.25616	3.33294	2.28715	1.90284	2.12804	1.75312	1.84909	7.04752	0	0	6.51233	6.66588	4.30954	0	0	3.50623	3.69818	0.00110397	6.08052	4.30816	0	0	0.000770596	0.217623	0.00717721	0.000588173	0	-1.58104e-13	0	0	0.000930041	0.000931537	-1.58104e-13	0	0	0
	7.04862	7.41314	6.21859	6.4928	6.70974	4.57508	4.01427	4.27814	3.50682	3.6988	3.52376	0.61916	0.855428	3.24593	3.3544	2.28715	1.90663	2.13723	1.75312	1.84909	7.04752	0	0	6.49187	6.70881	4.47797	0	0	3.50623	3.69818	0.00110397	6.17482	4.50774	0.000930041	0	0.000770596	0.201006	0.00367473	0.000588173	0	-1.58104e-13	0	0	0	0.000931544	-1e-10	0	0	0
	7.04862	7.37579	6.2571	6.51856	6.64405	4.57508	4.02759	4.2661	3.50682	3.6988	3.51277	0.551889	0.946395	3.25882	3.32156	2.28715	1.91379	2.12802	1.75312	1.84909	7.02554	0	0	6.51763	6.64312	4.57431	0	0	3.50623	3.69818	0.0230851	6.27201	4.36431	0.000930041	0	0.000770596	0.200016	0.0100704	0.000329147	0.000601887	-1.58104e-13	0	0	0	0.000931537	-1.58104e-13	0	0	0.000259026
	7.04862	7.41404	6.17828	6.50755	6.62656	4.57508	4.01871	4.27133	3.50682	3.6988	3.52376	0.719644	0.81338	3.25331	3.31281	2.28715	1.90526	2.13528	1.75312	1.84909	7.04752	0	0	6.50662	6.62562	4.48245	0	0	3.50623	3.69818	0.00110397	5.97475	4.55152	0	0.000249191	0.000770596	0.208192	0.000770596	0.000588173	0.000620373	-1.58104e-13	0	0	0.000930041	0.000682355	-1.58104e-13	0	0	0
	7.04862	7.36268	6.1615	6.46511	6.63538	4.57508	4.02882	4.27788	3.50682	3.6988	3.51189	0.62141	0.824434	3.23209	3.31723	2.28715	1.91506	2.13685	1.75312	1.84909	7.02026	0	0	6.46418	6.63445	4.27214	0	0	3.50623	3.69818	0.0248465	6.11985	4.51263	0.000930041	0.000931537	0.000770596	0.198706	0.00418113	0	0	-1.58104e-13	0	0	0	-2.00032e-10	-1.58104e-13	0	0	0.000588173
	7.04862	7.36839	6.15782	6.51624	6.61142	4.57508	4.02121	4.27821	3.50682	3.6988	3.52345	0.715774	0.924334	3.25766	3.30525	2.28715	1.90054	2.13829	1.75312	1.84909	7.04689	0	0	6.51531	6.61049	4.57431	0	0	3.50623	3.69818	0.00173051	5.93684	4.30915	0	0.000931537	0.000770596	0.220141	0.00161924	0.000588173	0	-1.58104e-13	0	0	0.000930041	0	-1.58104e-13	0	0	0
	7.04862	7.37278	6.12364	6.54395	6.66701	4.57508	4.01552	4.26788	3.50682	3.6988	3.51558	0.383725	0.814704	3.27151	3.33304	2.28715	1.90153	2.12935	1.75312	1.84909	7.03116	0	0	6.54302	6.66608	4.50999	0	0	3.50623	3.69818	0.0174661	6.60533	4.49423	0.000930041	0	0.000770596	0.212463	0.00918269	0	0.000620373	-1.58104e-13	0	0	0	0.000931537	-1.58104e-13	0	0	0.000588173
	7.04862	7.26918	6.22468	6.52343	6.69326	4.57508	4.02306	4.26847	3.50682	3.6988	3.51522	0.476922	0.913425	3.26125	3.34617	2.28715	1.9091	2.12979	1.75312	1.84909	7.03044	0	0	6.5225	6.69233	4.555	0	0	3.50623	3.69818	0.0181871	6.31534	4.39783	0.000930041	0.000931537	0.000770596	0.204863	0.0088877	0.000588173	0.000485703	-1.58104e-13	0	0	0	0	-1.58104e-13	0	0	0
	7.04862	7.2988	6.10686	6.51826	6.64585	4.57508	4.02808	4.26785	3.50682	3.6988	3.52376	0.565355	0.82777	3.25866	3.32246	2.28715	1.9157	2.12933	1.75312	1.84909	7.04752	0	0	6.51733	6.64492	4.5658	0	0	3.50623	3.69818	0.00110397	6.16809	4.45132	0.000930041	0	0.000770596	0.196686	0.00919548	0.000588173	0.000620373	0	0	0	0	0.000931537	-1.58104e-13	0	0	0
	7.04862	7.3735	6.16161	6.54357	6.69063	4.57508	4.03091	4.27113	3.50682	3.6988	3.52376	0.611978	0.875457	3.27132	3.34485	2.28715	1.90781	2.13522	1.75312	1.84909	7.04752	0	0	6.54264	6.6897	4.57431	0	0	3.50623	3.69818	0.00110397	6.14954	4.41069	0.000930041	0	0.000770596	0.215292	0.000695228	0	0.000620373	-1.58104e-13	0	0	0	0.000931537	-1.58104e-13	0	0	0.000588173
	7.04862	7.35787	6.15684	6.47834	6.70301	4.57508	4.04289	4.26838	3.50682	3.6988	3.51448	0.619003	0.810334	3.2387	3.35104	2.28715	1.91679	2.1321	1.75312	1.84909	7.02897	0	0	6.47741	6.70208	4.57431	0	0	3.50623	3.69818	0.0196584	6.11986	4.53617	0	0.000931537	0.000770596	0.209302	0.00417489	0	0.000620373	-1.58104e-13	0	0	0.000930041	0	-1.58104e-13	0	0	0.000588173
	7.04862	7.36866	6.17887	6.46349	6.74231	4.57508	4.0419	4.26171	3.50682	3.6988	3.51818	0.793789	0.843821	3.23128	3.37069	2.28715	1.91605	2.12472	1.75312	1.84909	7.03637	0	0	6.46256	6.74138	4.24498	0	0	3.50623	3.69818	0.0122553	5.78108	4.49123	0	0.000931537	0.000770596	0.209795	0.0122661	0.000588173	0	-1.58104e-13	0	0	0.000930041	0	-1.58104e-13	0	0	0
	7.04862	7.35375	6.24993	6.53733	6.63574	4.57508	4.02621	4.26167	3.50682	3.6988	3.52376	0.480162	0.870486	3.2682	3.31741	2.28715	1.90428	2.12469	1.75312	1.84909	7.04752	0	0	6.5364	6.61126	4.50515	0	0	3.50623	3.69818	0.00110397	6.39342	4.50896	0.000930041	0	0.000770596	0.217642	0.0122862	7.57193e-05	0.000620373	-1.58104e-13	0	0	0	0.000931537	-1.58104e-13	0	0	0.000512453
	7.04862	7.31825	6.2138	6.46371	6.68549	4.57508	4.044	4.26531	3.50682	3.6988	3.52376	0.616025	0.858797	3.23139	3.34228	2.28715	1.91763	2.13076	1.75312	1.84909	7.04752	0	0	6.46278	6.68456	4.57431	0	0	3.50623	3.69818	0.00110397	6.0862	4.4962	0.000930041	0	0.000770596	0.208748	0.00379576	0	0	-1.58104e-13	0	0	0	0.000931537	-1.58104e-13	0	0	0.000588173
	7.04862	7.40077	6.15286	6.46255	6.68221	4.57508	4.02369	4.26582	3.50682	3.6988	3.51612	0.71612	0.837565	3.23081	3.34064	2.28715	1.9024	2.12986	1.75312	1.84909	7.03224	0	0	6.46162	6.68127	4.38087	0	0	3.50623	3.69818	0.0163795	5.96853	4.47773	0.000930041	0	0.000770596	0.2189	0.00610363	0.000588173	0	0	0	0	0	0.000931537	-1.58104e-13	0	0	0
	7.04862	7.36448	6.19481	6.44882	6.63547	4.57508	4.01441	4.27037	3.50682	3.6988	3.51562	0.630786	0.862703	3.22394	3.31727	2.28715	1.9096	2.1344	1.75312	1.84909	7.03124	0	0	6.44789	6.63453	4.43966	0	0	3.50623	3.69818	0.0173833	6.10291	4.4694	0.000930041	0	0.000770596	0.19521	0.0015611	0.000588173	0	0	0	0	0	0.000931537	-1.58104e-13	0	0	0
	7.04862	7.32554	6.16982	6.53623	6.72745	4.57508	4.02441	4.26	3.50682	3.6988	3.52376	0.629456	0.804805	3.26765	3.36326	2.28715	1.90363	2.12732	1.75312	1.84909	7.04752	0	0	6.5353	6.72652	4.57431	0	0	3.50623	3.69818	0.00110397	6.06663	4.56021	0.000930041	0	0.000770596	0.217144	0.00535839	0	0	-1.58104e-13	0	0	0	0.000931537	-1.58104e-13	0	0	0.000588173
	7.04862	7.36612	6.18111	6.56406	6.71372	4.57508	4.06554	4.27118	3.50682	3.6988	3.51312	0.495161	0.917772	3.28156	3.35639	2.28715	1.9356	2.13427	1.75312	1.84909	7.02625	0	0	6.56313	6.71279	4.57431	0	0	3.50623	3.69818	0.0223779	6.3758	4.34556	0	0.000931539	0.000770596	0.19434	0.00263602	0.000588173	0.000620373	-1.58104e-13	0	0	0.000930041	0	-1.58104e-13	0	0	0
	7.04862	7.31488	6.17039	6.50478	6.66489	4.57508	4.03044	4.27313	3.50682	3.6988	3.52376	0.561968	0.886013	3.25193	3.33198	2.28715	1.91058	2.13398	1.75312	1.84909	7.04752	0	0	6.50031	6.66396	4.31513	0	0	3.50623	3.69818	0.00110397	6.19095	4.39837	0	0.000931537	0.000770596	0.209283	0.00516342	0.000588173	0.000620373	0	0	0	0.000930041	0	-1.58104e-13	0	0	0
	7.04862	7.36176	6.19982	6.53281	6.62877	4.57508	4.02361	4.27054	3.50682	3.6988	3.52376	0.550836	0.92902	3.26594	3.31392	2.28715	1.90233	2.13135	1.75312	1.84909	7.04752	0	0	6.53188	6.62784	4.47613	0	0	3.50623	3.69818	0.00110397	6.26009	4.34179	0.000881616	0.000931537	0.000770596	0.218943	0.00785083	0.000588173	0	0	0	0	4.84252e-05	-1.00032e-10	-1.58104e-13	0	0	0
	7.04862	7.38839	6.15552	6.4949	6.67546	4.57508	4.01609	4.27836	3.50682	3.6988	3.52376	0.590596	0.851933	3.24698	3.33726	2.28715	1.90189	2.13721	1.75312	1.84909	7.04752	0	0	6.49397	6.67453	4.57431	0	0	3.50623	3.69818	0.00110397	6.2072	4.45166	0	0	0.000770596	0.212304	0.00394313	0.000588173	0.000412928	-1.58104e-13	0	0	0.000930041	0.000931537	-1.58104e-13	0	0	0
	7.04862	7.3947	6.18527	6.5417	6.69172	4.57508	4.0325	4.27695	3.50682	3.6988	3.52376	0.653857	0.825944	3.27039	3.34539	2.28715	1.91886	2.13639	1.75312	1.84909	7.04752	0	0	6.54077	6.69078	4.2915	0	0	3.50623	3.69818	0.00110397	6.08699	4.53338	0	0.000931537	0.000770596	0.194776	0.00416169	0.000588173	0	0	0	0	0.000930041	0	-1.58104e-13	0	0	0
	7.04862	7.36299	6.16035	6.55508	6.71948	4.57508	4.03864	4.27483	3.50682	3.6988	3.52376	0.642127	0.831942	3.27707	3.35927	2.28715	1.91361	2.13456	1.75312	1.84909	7.04752	0	0	6.55415	6.71855	4.5224	0	0	3.50623	3.69818	0.00110397	6.07874	4.49647	0.000930041	0	0.000770596	0.211425	0.00570571	0.000588173	0.000620373	0	0	0	0	0.000931537	-1.58104e-13	0	0	0
	7.04862	7.38273	6.16522	6.51838	6.60214	4.57508	4.04511	4.27572	3.50682	3.6988	3.52376	0.630655	0.87578	3.25873	3.3006	2.28715	1.92266	2.13523	1.75312	1.84909	7.04752	0	0	6.51745	6.60121	4.41053	0	0	3.50623	3.69818	0.00110397	6.12142	4.41366	0	0	0.000770596	0.199789	0.00526107	0	0.000620373	0	0	0	0.000930041	0.000931537	-1.58104e-13	0	0	0.000588173
	7.04862	7.26173	6.15709	6.51306	6.71447	4.57508	4.04678	4.27534	3.50682	3.6988	3.51603	0.494018	0.809258	3.25606	3.35677	2.28715	1.92248	2.13494	1.75312	1.84909	7.03206	0	0	6.51213	6.71354	4.34553	0	0	3.50623	3.69818	0.0165671	6.27369	4.53857	0.000930041	0.000931537	0.000770596	0.201817	0.005451	0.000588173	0.000620373	-1.58104e-13	0	0	0	-1.00032e-10	0	0	0	0
	7.04862	7.36275	6.10524	6.5021	0	4.57508	4.02614	4.27875	3.50682	3.6988	3.52376	0.518873	0.790647	3.25059	0	2.28715	1.92015	2.1375	1.75312	1.84909	7.04752	0	0	6.50117	0	4.34737	0	0	3.50623	3.69818	0.00110397	6.325	4.52395	0	0	0.000770596	0.185846	0.00374626	0.000588173	0.000418348	0	0	0	0.000930041	0	-1.58104e-13	0	0	0
	7.04862	7.4171	6.1502	6.54749	6.69776	4.57508	4.01135	4.275	3.50682	3.6988	3.52376	0.6386	0.790842	3.27328	3.34841	2.28715	1.89314	2.13469	1.75312	1.84909	7.04752	0	0	6.54656	6.68762	4.40925	0	0	3.50623	3.69818	0.00110397	6.1399	4.56851	0	0	0.000770596	0.225071	0.00561904	0.000588173	0	0	0	0	0.000930041	0.000931537	-1.58104e-13	0	0	0
	7.04862	7.40387	6.25069	6.48968	6.59626	4.57508	4.01754	4.27822	3.50682	3.6988	3.52376	0.549284	0.854289	3.24437	3.29766	2.28715	1.91462	2.1371	1.75312	1.84909	7.04752	0	0	6.48875	6.59532	4.26911	0	0	3.50623	3.69818	0.00110397	6.30531	4.54211	0.000930041	0	0.000770596	0.188302	0.0040134	0.000588173	0	-1.58104e-13	0	0	-1.00032e-10	0.000931537	0	0	0	0
	7.04862	7.38933	6.20601	6.5641	6.66829	4.57508	4.04011	4.28071	3.50682	3.6988	3.52376	0.583015	0.872459	3.28158	3.33368	2.28715	1.9184	2.13897	1.75312	1.84909	7.04752	0	0	6.56317	6.66736	4.42514	0	0	3.50623	3.69818	0.00110397	6.2233	4.46109	0	0	0.000770596	0.203304	0.00276811	0	0.000620373	-1.58104e-13	0	0	0.000930041	0.000931537	-1.58104e-13	0	0	0.000588173
	7.04862	7.40739	6.20249	6.53081	6.64868	4.57508	4.01668	4.27518	3.50682	3.6988	3.51986	0.573475	0.834209	3.26494	3.32387	2.28715	1.90144	2.13482	1.75312	1.84909	7.03972	0	0	6.52988	6.64775	4.54756	0	0	3.50623	3.69818	0.00890315	6.26044	4.53407	0.000930041	0	0.000770596	0.213799	0.00553271	0.000588173	0.000617346	-1.58104e-13	0	0	0	0.000931537	-1.58104e-13	0	0	0
	7.04862	7.34093	6.24857	6.49742	6.71348	4.57508	4.02898	4.27437	3.50682	3.6988	3.52376	0.74696	0.927355	3.24824	3.35627	2.28715	1.90687	2.13422	1.75312	1.84909	7.04752	0	0	6.49649	6.71255	4.44452	0	0	3.50623	3.69818	0.00110397	5.84701	4.39385	0.000930041	0	0.000770596	0.215233	0.00593603	9.79205e-05	0	-1.58104e-13	0	0	0	0.000931537	-1.58104e-13	0	0	0.000490252
	7.04862	7.38251	6.18869	6.466	6.65638	4.57508	4.02332	4.27121	3.50682	3.6988	3.52376	0.632223	0.891556	3.23254	3.32772	2.28715	1.90939	2.13268	1.75312	1.84909	7.04752	0	0	6.46507	6.65545	4.24017	0	0	3.50623	3.69818	0.00110397	6.11806	4.40557	0.000930041	0	0.000770596	0.204538	0.00585083	0.000588173	0.000620373	-1.58104e-13	0	0	0	0.000931537	9.9746e-11	0	0	0
	7.04862	7.41279	6.22668	6.49338	6.67087	4.57508	4.06763	4.27645	3.50682	3.6988	3.52376	0.631488	0.830324	3.24623	3.33497	2.28715	1.93535	2.13577	1.75312	1.84909	7.04752	0	0	6.49245	6.66994	4.35944	0	0	3.50623	3.69818	0.00110397	6.14981	4.56603	0.000930041	0.000931537	0.000770596	0.196934	0.00489789	0	0.000620373	-1.58104e-13	0	0	0	0	-1.58104e-13	0	0	0.000588173
	7.04862	7.36602	6.20717	6.54172	6.64846	4.57508	4.03913	4.27265	3.50682	3.6988	3.52177	0.505313	0.863506	3.2704	3.32376	2.28715	1.91467	2.13293	1.75312	1.84909	7.04355	0	0	6.54079	6.64753	4.57431	0	0	3.50623	3.69818	0.00507414	6.3554	4.48016	0	0	0.000770596	0.209798	0.0067963	5.02821e-05	0	0	0	0	0.000930041	0.000931537	-1.58104e-13	0	0	0.000537891
	7.04862	7.36788	6.11594	6.52107	6.68315	4.57508	4.05399	4.26691	3.50682	3.6988	3.52376	0.54513	0.886057	3.26007	3.34111	2.28544	1.92727	2.12862	1.75312	1.84909	7.04752	0	0	6.52014	6.68222	4.52655	0	0	3.50623	3.69818	0.00110397	6.27762	4.34383	0	0	0.00419492	0.199464	0.00966627	0.000379238	9.63415e-05	0	0	0	0.000930041	0.000931537	-1.58104e-13	0	0	0.000208935
	7.04862	7.26168	6.18642	6.52003	6.6068	4.57508	4.02703	4.27213	3.50682	3.6988	3.52376	0.463706	0.852128	3.25955	3.30293	2.28715	1.91187	2.13254	1.75312	1.84909	7.04752	0	0	6.5191	6.60586	4.418	0	0	3.50623	3.69818	0.00110397	6.33426	4.48217	0	0	0.000770596	0.203294	0.00705742	0	0.000452929	-1.58104e-13	0	0	0.000930041	0.000931543	-1.58104e-13	0	0	0.000588173
	7.04862	7.37353	6.20344	6.50353	6.66346	4.57508	4.04297	4.26531	3.50682	3.6988	3.52376	0.609206	0.911616	3.2513	3.33127	2.28715	1.91965	2.12774	1.75312	1.84909	7.04752	0	0	6.5026	6.66253	4.46648	0	0	3.50623	3.69818	0.00110397	6.15512	4.38021	0.000930041	0	0.000770596	0.203668	0.00982019	0.000588173	0.000620373	0	0	0	0	0.000931537	-1.58104e-13	0	0	0
	7.04862	7.28308	6.1739	6.51436	6.60205	4.57508	4.02603	4.26297	3.50682	3.6988	3.5184	0.594038	0.802554	3.25671	3.30056	2.28715	1.90746	2.12671	1.75312	1.84909	7.03681	0	0	6.51343	6.60112	4.55319	0	0	3.50623	3.69818	0.0118149	6.09501	4.5688	0	0.000931537	0.000770596	0.211114	0.00956049	0	0.000620373	-1.58104e-13	0	0	0.000930041	0	-1.58104e-13	0	0	0.000588173
	7.04862	7.32094	6.15738	6.53213	6.59175	4.57508	4.03357	4.27797	3.50682	3.6988	3.51651	0.686646	0.859217	3.2656	3.29541	2.28715	1.9098	2.13692	1.75312	1.84909	7.03303	0	0	6.5312	6.59082	4.54614	0	0	3.50623	3.69818	0.0155984	5.94765	4.43894	0	0.000931537	0.000770596	0.213964	0.00413482	0.00028845	0.000620373	-1.58104e-13	0	0	0.000930041	0	-1.58104e-13	0	0	0.000299723
	7.04862	7.40125	6.20934	6.46151	6.6112	4.57508	4.04242	4.26827	3.50682	3.6988	3.52376	0.643794	0.843837	3.23029	3.30513	2.28715	1.91649	2.12964	1.75312	1.84909	7.04752	0	0	6.46058	6.61027	4.31262	0	0	3.50623	3.69818	0.00110397	6.11366	4.52167	0.000930041	0	0.000770596	0.209433	0.00898649	0.000588173	0	-1.58104e-13	0	0	0	0.000931537	-1.58104e-13	0	0	0
	7.04862	7.37405	6.13607	6.57167	6.66336	4.57508	4.05853	4.27538	3.50682	3.6988	3.52046	0.414664	0.778275	3.28537	3.33121	2.28715	1.92852	2.13497	1.75312	1.84909	7.04093	0	0	6.57074	6.66243	4.57431	0	0	3.50623	3.69818	0.00769795	6.54472	4.57952	0	0.000931537	0.000770596	0.201484	0.00543247	0	2.66797e-06	-1.58104e-13	0	0	0.000930041	0	-1.58104e-13	0	0	0.000588173
	7.04862	7.35971	6.1917	6.53355	6.61572	4.57508	4.02394	4.28209	3.50682	3.6988	3.52376	0.536019	0.799916	3.26631	3.30739	2.28715	1.90258	2.14001	1.75312	1.84909	7.04752	0	0	6.53262	6.61479	4.49214	0	0	3.50623	3.69818	0.00110397	6.28768	4.59186	0	0	0.000770596	0.218775	0.0020773	0	0.000620373	-1.58104e-13	0	0	0.000930041	0.000931537	-1.58104e-13	0	0	0.000588173
	7.04862	7.34784	6.20079	6.5861	6.65213	4.57508	4.02873	4.26822	3.50682	3.6988	3.52376	0.671134	0.833988	3.29259	3.3256	2.28715	1.91496	2.1296	1.75312	1.84909	7.04752	0	0	6.58517	6.65119	4.56462	0	0	3.50623	3.69818	0.00110397	6.00557	4.53282	0	0	0.000770596	0.198802	0.00901204	0	0.000620373	-1.58104e-13	0	0	0.000930041	0.000931537	-1.58104e-13	0	0	0.000588173
	7.04862	7.36411	6.22498	6.54179	6.63972	4.57508	4.01819	4.26512	3.50682	3.6988	3.52112	0.651528	0.864709	3.27043	3.31939	2.28627	1.89827	2.12728	1.75312	1.84909	7.03741	0	0	6.54086	6.63879	4.41868	0	0	3.50623	3.69818	0.00637835	6.06106	4.49556	0	0	0.00254471	0.221652	0.0105604	0.000588173	0	-1.58104e-13	0	0	0.000930041	0.000931537	-1.58104e-13	0	0	0
	7.04862	7.33725	6.13865	6.51768	6.7212	4.57508	4.03116	4.27391	3.50682	3.6988	3.51577	0.544347	0.843652	3.25837	3.36014	2.28375	1.908	2.13388	1.75312	1.84909	7.03154	0	0	6.51675	6.72027	4.42666	0	0	3.50623	3.69818	0.0170853	6.24855	4.45135	0.000930041	0	0.00757391	0.215165	0.0061642	0	0.000620373	-1.58104e-13	0	0	0	0.000931537	-1.58104e-13	0	0	0.000588173
	7.04862	7.30206	6.22777	6.54806	6.65496	4.57508	4.03869	4.26851	3.50682	3.6988	3.5107	0.620495	0.894396	3.27357	3.32702	2.28715	1.91365	2.12982	1.75312	1.84909	7.02141	0	0	6.54713	6.65403	4.48568	0	0	3.50623	3.69818	0.0272174	6.06107	4.43898	0.000930041	0.000931537	0.000770596	0.2114	0.00886726	0.000381394	0	-1.58104e-13	0	0	0	0	-1.58104e-13	0	0	0.000206779
	7.04862	7.36199	6.10969	6.50954	6.66092	4.57508	4.02418	4.26776	3.50682	3.6988	3.52376	0.615558	0.788444	3.2543	3.32999	2.28715	1.90276	2.13322	1.75312	1.84909	7.04752	0	0	6.50861	6.65999	4.27778	0	0	3.50623	3.69818	0.00110397	6.13087	4.5328	5.48676e-05	0.000931537	0.000770596	0.218657	0.00131987	0	0.000620373	0	0	0	0.000875174	0	-1.58104e-13	0	0	0.000588173
	7.04862	7.2836	6.15428	6.456	6.65671	4.57508	4.02645	4.27007	3.50682	3.6988	3.52376	0.504745	0.908204	3.22754	3.32789	2.28715	1.90994	2.13269	1.75312	1.84909	7.04752	0	0	6.45507	6.65578	4.51384	0	0	3.50623	3.69818	0.00110397	6.27411	4.33787	0	0	0.000770596	0.206569	0.00468246	0.000508543	0.000620373	-1.58104e-13	0	0	0.000930041	0.000931537	-1.58104e-13	0	0	7.96293e-05
	7.04862	7.33054	6.23038	6.51723	6.69442	4.57508	4.02355	4.27577	3.50682	3.6988	3.51682	0.481762	0.844052	3.25815	3.34674	2.28715	1.9096	2.1353	1.75312	1.84909	7.03364	0	0	6.5163	6.69349	4.57431	0	0	3.50623	3.69818	0.0149885	6.36701	4.54228	0	0.000931537	0.000770596	0.204338	0.00517758	0.000588173	0.000620373	0	0	0	0.000930041	0	-1.58104e-13	0	0	0
	7.04862	7.29907	6.25686	6.5141	6.64565	4.57508	4.036	4.26825	3.50682	3.6988	3.50311	0.49922	0.852324	3.25658	3.32236	2.28715	1.92248	2.13188	1.75312	1.84909	7.00621	0	0	6.51317	6.64472	4.45893	0	0	3.50623	3.69818	0.0424127	6.30063	4.55221	0.000930041	2.16759e-13	0.000770596	0.191038	0.00449521	0.000588173	0.000620373	-1.58104e-13	0	0	0	0.000931537	-1.58104e-13	0	0	0
	7.04862	7.35743	6.14759	6.55735	6.6595	4.57508	4.03257	4.27532	3.50682	3.6988	3.52376	0.719008	0.766795	3.27821	3.32929	2.28715	1.91715	2.13493	1.75312	1.84909	7.04752	0	0	6.55642	6.65857	4.35944	0	0	3.50623	3.69818	0.00110397	5.91941	4.614	0.000930041	0.000407304	0.000770596	0.198267	0.00546108	0.000588173	0.000620373	-1.58104e-13	0	0	0	0.000524233	-1.58104e-13	0	0	0
	7.04862	7.42658	6.22865	6.51012	6.67809	4.57508	4.0163	4.27583	3.50682	3.6988	3.51915	0.554943	0.833153	3.25459	3.33858	2.28715	1.90211	2.13535	1.75312	1.84909	7.0383	0	0	6.50919	6.67716	4.49687	0	0	3.50623	3.69818	0.0103224	6.31669	4.56235	0	0	0.000770596	0.212074	0.00512066	0.000588173	0.000620373	-1.58104e-13	0	0	0.000930041	0.000931537	-1.58104e-13	0	0	0
	7.04862	7.32175	6.16963	6.52182	6.6826	4.57508	4.047	4.27267	3.50682	3.6988	3.52247	0.569698	0.91621	3.26044	3.34083	2.28715	1.92781	2.13294	1.75312	1.84909	7.04493	0	0	6.52089	6.68167	4.38293	0	0	3.50623	3.69818	0.00368948	6.18235	4.33721	0	0.000931537	0.000770596	0.191375	0.00678843	0.000588173	0	-1.58104e-13	0	0	0.000930041	0	-1.58104e-13	0	0	0
	7.04862	7.41421	6.15157	6.5532	6.69073	4.57508	4.04565	4.26434	3.50682	3.6988	3.52376	0.627533	0.833737	3.27613	3.3449	2.28715	1.91886	2.12669	1.75312	1.84909	7.04752	0	0	6.55227	6.6898	4.54365	0	0	3.50623	3.69818	0.00110397	6.15914	4.48409	0	0	0.000770596	0.207923	0.0109518	0.000588173	0.000620373	0	0	0	0.000930041	0.000931537	-1.58104e-13	0	0	0
	7.04862	7.41425	6.08289	6.53063	6.64947	4.57508	4.04229	4.2811	3.50682	3.6988	3.52376	0.647326	0.765256	3.26485	3.32427	2.28715	1.91634	2.13976	1.75312	1.84909	7.04752	0	0	6.5297	6.64854	4.47282	0	0	3.50623	3.69818	0.00110397	6.1196	4.55238	0	0	0.000770596	0.209603	0.00157323	0	0	0	0	0	0.000930041	0.000931537	-1.58104e-13	0	0	0.000588173
	7.04862	7.3064	6.1253	6.50461	6.66245	4.57508	4.03036	4.27456	0	3.6988	3.52376	0.580106	0.750074	3.25184	3.33076	2.28715	1.91665	2.13436	0	1.84909	7.04752	0	0	6.50368	6.66152	4.35712	0	0	0	3.69818	0.00110397	6.14619	4.62515	0	0	0.000770596	0.197059	0.00584372	0	0.000620373	-1.58104e-13	0	0	0.000930041	0.000931537	-1.58104e-13	0	0	0
	7.04862	7.3543	6.21141	6.49484	6.67637	4.57508	4.02388	4.272	3.50682	3.6988	3.52376	0.714802	0.873034	3.24696	3.33772	2.28715	1.90257	2.13244	1.75312	1.84909	7.04752	0	0	6.49391	6.67544	4.3593	0	0	3.50623	3.69818	0.00110397	5.9247	4.46534	0	0.000400677	0.000770596	0.218737	0.00711911	0	0.000620373	0	0	0	0.000930041	0.00053086	-1.58104e-13	0	0	0.000588173
	0	7.25449	6.24216	6.56259	6.66647	4.57508	4.02569	4.27803	3.50682	3.6988	0	0.599829	0.879516	3.28083	3.33277	2.28715	1.90389	2.13867	1.75312	1.84909	0	0	0	6.56166	6.66554	4.42599	0	0	3.50623	3.69818	0	6.05483	4.48313	0.000309643	0	0.000770596	0.217904	0.000695228	0.000588173	0.000500268	0	0	0	0.000620399	0.000931537	-1.58104e-13	0	0	0
	7.04862	7.31852	6.15904	6.54006	6.70067	4.57508	4.03809	4.27602	3.50682	3.6988	3.52376	0.589645	0.803004	3.26956	3.34987	2.28715	1.91323	2.13546	1.75312	1.84909	7.04752	0	0	6.53913	6.69974	4.49038	0	0	3.50623	3.69818	0.00110397	6.13923	4.55303	0	0	0.000770596	0.211634	0.0051028	0	0	-1.58104e-13	0	0	0.000930041	0.000931537	-1.58104e-13	0	0	0.000588173
	7.04862	7.39564	6.20535	6.55843	6.60797	4.57508	4.02741	4.26859	3.50682	3.6988	3.52376	0.703953	0.893261	3.27875	3.30352	2.28715	1.9136	2.12988	1.75312	1.84909	7.04752	0	0	6.5575	6.60704	4.56064	0	0	3.50623	3.69818	0.00110397	5.98773	4.41883	0	0	0.000770596	0.200216	0.00882452	0.000120218	0	0	0	0	0.000930041	0.000931537	-1.58104e-13	0	0	0.000467955
	7.04862	7.24721	6.20331	6.5212	6.65766	4.57508	4.02724	4.26761	3.50682	3.6988	3.51301	0.572318	0.808588	3.26013	3.32836	2.28715	1.91404	2.12915	1.75312	1.84909	7.02419	0	0	6.52027	6.65673	4.43638	0	0	3.50623	3.69818	0.0226087	6.10257	4.58614	0.000930041	0	0.000770596	0.199157	0.0093171	0	0.00036025	-1.58104e-13	0	0	0	0.000931537	-1.58104e-13	0	0	0.000588173
	7.04862	7.35552	6.20364	6.51644	6.6004	4.57508	4.04037	4.26635	3.50682	3.6988	3.52376	0.550625	0.854396	3.25775	3.29973	2.28715	1.91829	2.1282	1.75312	1.84909	7.04752	0	0	6.51551	6.59947	4.32532	0	0	3.50623	3.69818	0.00110397	6.25427	4.49485	0	0.000931537	0.000770596	0.203796	0.00994541	0.000588173	0.000620373	0	0	0	0.000930041	0	-1.58104e-13	0	0	0
	7.04862	7.36745	6.2413	6.48769	6.67101	4.57508	4.03331	4.26838	3.50682	3.6988	3.52376	0.539238	0.877258	3.24338	3.33504	2.28715	1.91628	2.12973	1.75312	1.84909	7.04752	0	0	6.48676	6.67008	4.57431	0	0	3.50623	3.69818	0.00110397	6.28898	4.48679	0.000930041	0.000931537	0.000770596	0.20076	0.00892939	7.09661e-05	0.000620373	-1.58104e-13	0	0	-2.00032e-10	0	-1.58104e-13	0	0	0.000517207
	7.04862	7.35805	6.26348	6.47573	6.6456	4.57508	4.0326	4.26196	3.50682	3.6988	3.51392	0.495322	0.868616	3.2374	3.32234	2.28715	1.91896	2.12491	1.75312	1.84909	7.02784	0	0	6.4748	6.64467	4.4133	0	0	3.50623	3.69818	0.0207839	6.3674	4.52625	0	0	0.000770596	0.194671	0.0121408	0	0.000620373	0	0	0	0.000930041	0.000931537	-1.58104e-13	0	0	0.000588173
	7.04862	7.31474	6.24598	6.48689	6.64198	4.57508	4.03469	4.2664	3.50682	3.6988	3.52376	0.622149	0.960359	3.24298	3.32053	2.28715	1.91064	2.12824	1.75312	1.84909	7.04752	0	0	6.48596	6.64105	4.16642	0	0	3.50623	3.69818	0.00110397	6.07044	4.32526	0	0	0.000770596	0.213403	0.00992378	0.000588173	0	0	0	0	0.000930041	0.000931537	-1.58104e-13	0	0	0
	7.04862	7.3145	6.16562	6.51655	6.6838	4.57508	4.02646	4.26492	3.50682	3.6988	3.52376	0.567433	0.82461	3.25781	3.34143	2.28715	1.90447	2.12713	1.75312	1.84909	7.04752	0	0	6.51562	6.68287	4.57431	0	0	3.50623	3.69818	0.00110397	6.17963	4.5164	0.000653828	0.000931537	0.000770596	0.217519	0.0106631	0.000588173	0	-1.58104e-13	0	0	0.000276213	0	-1.58104e-13	0	0	0
	7.04862	7.39163	6.20302	6.51952	6.68964	4.57508	4.03004	4.26429	3.50682	3.6988	3.50957	0.565439	0.849079	3.2593	3.34435	2.28715	1.90716	2.12843	1.75312	1.84909	7.01394	0	0	6.51859	6.68871	4.37892	0	0	3.50623	3.69818	0.0294792	6.26076	4.50487	0	0	0.000770596	0.215728	0.00743332	0	0.000620373	-1.58104e-13	0	0	0.000930041	0.000931537	-1.58104e-13	0	0	0.000588173
	7.04862	7.32548	6.19144	6.548	6.65088	4.57508	4.04728	4.26701	3.50682	3.6988	3.51782	0.566984	0.889749	3.27354	3.32498	2.28715	1.92009	2.12869	1.75312	1.84909	7.03564	0	0	6.54707	6.64995	4.57431	0	0	3.50623	3.69818	0.0129875	6.19151	4.41195	0.000930041	0.000931537	0.000770596	0.207106	0.00961851	0.000146944	0.000326709	-1.58104e-13	0	0	0	0	-1.58104e-13	0	0	0.000441229
	7.04862	7.38915	6.22567	6.45862	6.73846	4.57508	4.03756	4.27319	3.50682	3.6988	3.52376	0.441633	0.926271	3.22884	3.36876	2.28715	1.91279	2.13333	1.75312	1.84909	7.04752	0	0	6.45769	6.73753	4.53486	0	0	3.50623	3.69818	0.00110397	6.50589	4.37312	4.1623e-05	0	0.000770596	0.211969	0.0065284	8.2942e-05	0	-1.58104e-13	0	0	0.000888418	0.000931537	-1.58104e-13	0	0	0.000505231
	0	7.37262	6.17523	6.4499	6.69607	4.57508	4.03371	4.27233	3.50682	3.6988	0	0.5778	0.81892	3.22449	3.34757	2.28715	1.92012	2.13269	1.75312	1.84909	0	0	0	6.44897	6.69514	4.49167	0	0	3.50623	3.69818	0	6.21702	4.53739	0	0	0.000770596	0.193481	0.0069574	0.000588173	0.000344981	0	0	0	0.000930041	0.000931537	-1.58104e-13	0	0	0
	7.04862	7.32958	6.22441	6.52919	6.72771	4.57508	4.05177	4.27189	3.50682	3.6988	3.52232	0.592839	0.828248	3.26413	3.36339	2.28715	1.92345	2.13235	1.75312	1.84909	7.04465	0	0	6.52826	6.72678	4.21869	0	0	3.50623	3.69818	0.00397847	6.1439	4.56791	0	0	0.000770596	0.204863	0.00717821	0.000588173	0.000620373	-1.58104e-13	0	0	0.000930041	0.000931537	-1.58104e-13	0	0	0
	7.04862	7.34742	6.23943	6.50376	6.65508	4.57508	4.02147	4.27369	3.50682	3.6988	3.52376	0.403033	0.862647	3.25141	3.32707	2.28715	1.90073	2.13371	1.75312	1.84909	7.04752	0	0	6.50283	6.65415	4.44305	0	0	3.50623	3.69818	0.00110397	6.54136	4.51413	0	0	0.000770596	0.220014	0.00627531	0.000408998	0	-1.58104e-13	0	0	0.000930041	0.000931537	-1.58104e-13	0	0	0.000179175
	7.04862	7.33276	6.24924	6.51904	6.6481	4.57508	4.0463	4.27789	3.50682	3.6988	3.52376	0.53655	0.854513	3.25906	3.32358	2.28436	1.91935	2.13686	1.75312	1.84909	7.04752	0	0	6.51811	6.64717	4.32144	0	0	3.50623	3.69818	0.00110397	6.25966	4.54021	0	0	0.00635141	0.207597	0.00417697	0	0.000620373	0	0	0	0.000930041	0.000931537	-1.58104e-13	0	0	0.000588173
	7.04862	7.31291	6.19265	6.52494	6.66275	4.57508	4.01004	4.26313	3.50682	3.6988	3.52376	0.546715	0.804776	3.26201	3.33091	2.28715	1.89216	2.12578	1.75312	1.84909	7.04752	0	0	6.52401	6.66182	4.35189	0	0	3.50623	3.69818	0.00110397	6.21948	4.5831	0.000930047	0	0.000770596	0.225726	0.0115587	0	0.000620373	-1.58104e-13	0	0	0	0.000931537	-1.58104e-13	0	0	0.000588173
	7.04862	7.32981	6.19678	6.5284	6.70871	4.57508	3.99793	4.26596	3.50682	3.6988	3.52376	0.565517	0.921542	3.26374	3.35389	2.28715	1.8832	2.12791	1.75312	1.84909	7.04752	0	0	6.52747	6.70778	4.55498	0	0	3.50623	3.69818	0.00110397	6.19877	4.35369	0	0	0.000770596	0.231522	0.0101391	0.000588173	0.000545687	-1.58104e-13	0	0	0.000930041	0.000931537	-1.58104e-13	0	0	0
	7.04862	7.3324	6.16464	6.53485	6.68671	4.57508	4.03776	4.27005	3.50682	3.6988	3.52376	0.507817	0.77958	3.26696	3.34289	2.28715	1.92334	2.13098	1.75312	1.84909	7.04752	0	0	6.53392	6.68578	4.52811	0	0	3.50623	3.69818	0.00110397	6.31676	4.60548	0.000930041	0.000931537	0.000770596	0.191074	0.00809725	0.000357356	0.000620373	0	0	0	-1.00032e-10	0	-1.58104e-13	0	0	0.000230817
	7.04862	7.35612	6.13652	6.46452	6.64985	4.57508	4.0416	4.26936	3.50682	3.6988	3.52376	0.580242	0.891155	3.23179	3.32446	2.28715	1.91594	2.13046	1.75312	1.84909	7.04752	0	0	6.46359	6.64892	4.19247	0	0	3.50623	3.69818	0.00110397	6.19563	4.35421	0.000930041	3.90552e-05	0.000770596	0.209721	0.00843963	0.000323583	0.000620373	-1.58104e-13	0	0	0	0.000892482	-1.58104e-13	0	0	0.000264589
	7.04862	7.38639	6.1192	6.5556	6.63787	4.57508	4.02652	4.26758	3.50682	3.6988	3.52376	0.584054	0.875794	3.27733	3.31847	2.28715	1.90965	2.12912	1.75312	1.84909	7.04752	0	0	6.55467	6.63693	4.3489	0	0	3.50623	3.69818	0.00110397	6.21828	4.36761	0.000930041	0	0.000770596	0.207221	0.00933304	0	0.000247195	-1.58104e-13	0	0	-2.00032e-10	0.000931537	-1.58104e-13	0	0	0.000588173
	7.04862	7.3277	6.19029	6.47957	6.69893	4.57508	4.01702	4.27239	3.50682	3.6988	3.52376	0.650509	0.798824	3.23932	3.349	2.28715	1.90006	2.13385	1.75312	1.84909	7.04752	0	0	6.47864	6.69799	4.38961	0	0	3.50623	3.69818	0.00110397	6.02668	4.59265	0	0.000931537	0.000770596	0.216901	0.00467668	0	1.03249e-05	-1.58104e-13	0	0	0.000930041	0	-1.58104e-13	0	0	0.000588173
	7.04862	7.35837	6.17988	6.5358	6.60037	4.57508	4.03788	4.27212	3.50682	3.6988	3.51471	0.708007	0.887623	3.26744	3.29972	2.28715	1.92202	2.13253	1.75312	1.84909	7.02943	0	0	6.53487	6.59944	4.5264	0	0	3.50623	3.69818	0.0191975	5.94236	4.40463	0	0	0.000770596	0.19384	0.00706209	0	0	-1.58104e-13	0	0	0.000930041	0.000931537	-1.58104e-13	0	0	0.000588173
	7.04862	7.36904	6.22789	6.4972	6.63736	4.57508	4.03834	4.27565	3.50682	3.6988	3.5234	0.765114	0.840049	3.24814	3.31821	2.28715	1.91705	2.13744	1.75312	1.84909	7.04679	0	0	6.49627	6.63643	4.51023	0	0	3.50623	3.69818	0.00183102	5.83881	4.54779	0.000930041	0.000931537	0.000770596	0.20423	0.000770596	0	0	-1.58104e-13	0	0	0	0	-1.58104e-13	0	0	0.000588173
	7.04862	7.36295	6.15905	6.53742	6.69429	4.57508	4.04551	4.27376	3.50682	3.6988	3.51515	0.626067	0.830016	3.26825	3.34668	2.28715	1.91876	2.13376	1.75312	1.84909	7.0303	0	0	6.53649	6.69336	4.32229	0	0	3.50623	3.69818	0.0183268	6.11081	4.49902	0.000930041	0.000931537	0.000770596	0.20799	0.00624319	0.000588173	0.00041377	-1.58104e-13	0	0	0	0	-1.58104e-13	0	0	0
	7.04862	7.30041	6.16193	6.49413	6.67684	4.57508	4.02665	4.27661	3.50682	3.6988	3.52376	0.552635	0.798476	3.2466	3.33795	2.28715	1.91281	2.13764	1.75312	1.84909	7.04752	0	0	6.4932	6.6759	4.30042	0	0	3.50623	3.69818	0.00110397	6.19514	4.56498	0.000930041	0.000931537	0.000770596	0.201026	0.00133778	0	0	-1.58104e-13	0	0	0	0	-1.58104e-13	0	0	0.000588173
	7.04862	7.40883	6.11131	6.54088	6.70277	4.57508	4.03221	4.27598	3.50682	3.6988	3.52376	0.617553	0.806967	3.26997	3.35092	2.28715	1.90884	2.13753	1.75312	1.84909	7.04752	0	0	6.53995	6.70184	4.48738	0	0	3.50623	3.69818	0.00110397	6.17372	4.49737	0	0	0.000770596	0.214537	0.000909092	0	0	-1.58104e-13	0	0	0.000930041	0.000931537	-1.58104e-13	0	0	0.000588173
	7.04862	7.39177	6.11667	6.53732	6.58547	4.57508	4.03097	4.26626	3.50682	3.6988	3.51206	0.652012	0.800397	3.26819	3.29227	2.28715	1.90785	2.12813	1.75312	1.84909	7.02412	0	0	6.53639	6.58453	4.54633	0	0	3.50623	3.69818	0.0245078	6.08774	4.51588	0	0	0.000770596	0.215265	0.0099927	0.000588173	0	0	0	0	0.000930041	0.000931537	-1.58104e-13	0	0	0
	7.04862	7.38177	6.09021	6.52068	6.69317	4.57508	4.03743	4.27178	3.50682	3.6988	3.52376	0.733581	0.775037	3.25987	3.34612	2.28715	1.92336	2.13227	1.75312	1.84909	7.04752	0	0	6.51974	6.69224	4.4032	0	0	3.50623	3.69818	0.00110397	5.91461	4.54014	0	0	0.000770596	0.190713	0.00723289	0.000588173	0.000620373	-1.58104e-13	0	0	0.000930041	0.000931537	-1.58104e-13	0	0	0
	7.04862	7.35395	6.18497	6.53599	6.66253	4.57508	4.04096	4.27142	3.50682	3.6988	3.52376	0.688066	0.819298	3.26753	3.3308	2.28715	1.91535	2.13201	1.75312	1.84909	7.04752	0	0	6.53506	6.6616	4.57431	0	0	3.50623	3.69818	0.00110397	5.97782	4.54637	0	0.000931537	0.000770596	0.210265	0.00740201	4.3132e-05	0	0	0	0	0.000930041	0	-1.58104e-13	0	0	0.000545041
	7.04862	7.37442	6.11017	6.50004	6.62372	4.57508	4.02523	4.26957	3.50682	3.6988	3.52096	0.456479	0.770682	3.24956	3.3114	2.28715	1.90355	2.13062	1.75312	1.84909	7.04192	0	0	6.49911	6.62279	4.3137	0	0	3.50623	3.69818	0.00670124	6.46146	4.56881	8.49675e-05	0	0.000770596	0.218131	0.0083374	0	0.000620373	-1.58104e-13	0	0	0.000845074	0.000931537	0	0	0	0.000588173
	7.04862	7.31574	6.23571	6.53309	6.64056	4.57508	4.02183	4.27372	3.50682	3.6988	3.52376	0.560952	0.905238	3.26608	3.31981	2.28715	1.90783	2.13373	1.75312	1.84909	7.04752	0	0	6.53216	6.63962	4.47282	0	0	3.50623	3.69818	0.00110397	6.19384	4.42524	0.000930041	0.000931537	0.000770596	0.206176	0.00626045	0	0	-1.58104e-13	0	0	0	0	-1.58104e-13	0	0	0.000588173
	7.04862	7.3634	6.23437	6.48313	6.56846	4.57508	4.04398	4.27	3.50682	3.6988	3.52376	0.685976	0.887054	3.2411	3.28376	2.28715	1.92321	2.13094	1.75312	1.84909	7.04752	0	0	6.4822	6.56753	4.48237	0	0	3.50623	3.69818	0.00110397	5.99144	4.46026	0	0.000931537	0.000770596	0.197556	0.00812067	0.000293947	0.000620373	-1.58104e-13	0	0	0.000930041	0	-1.58104e-13	0	0	0.000294226
	7.04862	7.36326	6.14934	6.45158	6.60843	4.57508	4.01846	4.27259	3.50682	3.6988	3.52376	0.620129	0.768134	3.22532	3.30375	2.28715	1.90674	2.13288	1.75312	1.84909	7.04752	0	0	6.45065	6.6075	4.52978	0	0	3.50623	3.69818	0.00110397	6.123	4.61307	0.000930041	0	0.000770596	0.20497	0.00682531	0	0.000620373	-1.58104e-13	0	0	0	0.000931537	-1.58104e-13	0	0	0.000588173
	7.04862	7.33058	6.10642	6.48647	6.62729	4.57508	4.03704	4.27156	3.50682	3.6988	3.52287	0.587982	0.787906	3.24277	3.31318	2.28715	1.92356	2.13211	1.75312	1.84909	7.04574	0	0	6.48554	6.62636	4.40958	0	0	3.50623	3.69818	0.00288429	6.15462	4.53061	0	0.000931537	0.000770596	0.189928	0.00733983	0	0.000620373	-1.58104e-13	0	0	0.000930041	0	-1.58104e-13	0	0	0.000588173
	7.04862	7.29874	6.21907	6.55152	6.56972	4.57508	4.02249	4.26567	3.50682	3.6988	3.52376	0.540826	0.827617	3.2753	3.2844	2.28715	1.90246	2.12769	1.75312	1.84909	7.04752	0	0	6.55059	6.56879	4.57348	0	0	3.50623	3.69818	0.00110397	6.21708	4.56383	0	0.000931537	0.000770596	0.217574	0.0102865	0	0.000620373	0	0	0	0.000930041	0	-1.58104e-13	0	0	0.000588173
	7.04862	7.33834	6.13791	6.52671	6.65895	4.57508	4.02568	4.27125	3.50682	3.6988	3.52376	0.760006	0.830107	3.26289	3.32901	2.28715	1.90389	2.13188	1.75312	1.84909	7.04752	0	0	6.52578	6.65802	4.57431	0	0	3.50623	3.69818	0.00110397	5.81833	4.47769	0	0	0.000770596	0.217905	0.00749601	0	0.000620373	0	0	0	0.000930041	0.000931537	-1.58104e-13	0	0	0.000588173
	7.04862	7.37287	6.18495	6.49624	6.66606	4.57508	4.04275	4.27868	3.50682	3.6988	3.52376	0.647507	0.809145	3.24765	3.33256	2.28715	1.92141	2.13895	1.75312	1.84909	7.04752	0	0	6.49531	6.66513	4.57431	0	0	3.50623	3.69818	0.00110397	6.07785	4.56666	0.000930041	0.000931537	0.000770596	0.199928	0.000770596	0	0.000620373	-1.58104e-13	0	0	0	0	-1.58104e-13	0	0	0.000588173
	7.04862	7.40881	6.20328	6.52913	6.67917	4.57508	4.02552	4.26271	3.50682	3.6988	3.52376	0.487563	0.826557	3.2641	3.33912	2.28715	1.91456	2.128	1.75312	1.84909	7.04752	0	0	6.5282	6.67824	4.50497	0	0	3.50623	3.69818	0.00110397	6.43369	4.55017	0.000930041	0.000931537	0.000770596	0.196393	0.00670573	0	0.000620373	0	0	0	0	0	-1.58104e-13	0	0	0.000588173
	7.04862	7.36734	6.25433	6.46583	6.67464	4.57508	4.05852	4.26924	3.50682	3.6988	3.52376	0.328064	1.0029	3.23245	3.33686	2.28715	1.93082	2.13037	1.75312	1.84909	7.04752	0	0	6.4649	6.67371	4.57431	0	0	3.50623	3.69818	0.00110397	6.71121	4.24853	0	0.000931537	0.000770596	0.196886	0.00850179	0.000588173	0.000620373	-1.58104e-13	0	0	0.000930041	0	-1.58104e-13	0	0	0
	7.04862	7.4291	6.15133	6.54247	6.63069	4.57508	4.03692	4.27169	3.50682	3.6988	3.52376	0.60259	0.909917	3.27077	3.31488	2.28715	1.91239	2.13221	1.75312	1.84909	7.04752	0	0	6.54154	6.62976	4.45942	0	0	3.50623	3.69818	0.00110397	6.22392	4.33149	0	0	0.000770596	0.212135	0.00727387	0	0.000519815	0	0	0	0.000930041	0.000931537	-1.58104e-13	0	0	0.000588173
	7.04862	7.34822	6.22149	6.51683	6.6358	4.57508	4.02858	4.26878	3.50682	3.6988	3.52293	0.54759	0.822379	3.25795	3.31744	2.28497	1.90777	2.13116	1.75312	1.84909	7.04587	0	0	6.5159	6.63487	4.46044	0	0	3.50623	3.69818	0.00275424	6.25304	4.57673	0.000246236	0	0.00513825	0.213038	0.00645252	0	0.000620373	-1.58104e-13	0	0	0.000683805	0.000931537	-1.58104e-13	0	0	0.000588173
	7.04862	7.38206	6.14466	6.51055	6.67258	4.57508	4.02219	4.27189	3.50682	3.6988	3.52376	0.560798	0.871046	3.25481	3.33582	2.28715	1.90127	2.13236	1.75312	1.84909	7.04752	0	0	6.50962	6.67164	4.41566	0	0	3.50623	3.69818	0.00110397	6.26047	4.40257	0.000930041	0.000931537	0.000770596	0.219651	0.0071757	0.000287761	0.000620373	0	0	0	0	0	-1.58104e-13	0	0	0.000300412
	7.04862	7.38497	6.18902	6.51701	6.72419	4.57508	4.02524	4.27454	3.50682	3.6988	3.52376	0.688473	0.816925	3.25804	3.36163	2.28715	1.91136	2.13435	1.75312	1.84909	7.04752	0	0	6.51608	6.72326	4.43535	0	0	3.50623	3.69818	0.00110397	6.00802	4.55517	0.000930041	0	0.000770596	0.202528	0.0058509	0	0.000620373	-1.58104e-13	0	0	0	0.000931545	-1.58104e-13	0	0	0.000588173
	7.04862	7.39254	6.16991	6.53024	6.71212	4.57508	4.02804	4.2722	3.50682	3.6988	3.52376	0.595339	0.787534	3.26465	3.3556	2.28715	1.91425	2.13259	1.75312	1.84909	7.04752	0	0	6.52931	6.71119	4.50784	0	0	3.50623	3.69818	0.00110397	6.20186	4.59484	0.000930041	0	0.000770596	0.199537	0.00701995	0.000588173	0.000620373	0	0	0	0	0.000931537	-1.58104e-13	0	0	0
	7.04862	7.32068	6.16743	6.51979	6.65727	4.57508	4.02443	4.27091	3.50682	3.6988	3.52013	0.582771	0.815158	3.25943	3.32817	2.28595	1.90295	2.13162	1.75312	1.84909	7.04027	0	0	6.51886	6.65634	4.50813	0	0	3.50623	3.69818	0.00835447	6.15514	4.53711	0.000930046	0	0.0031767	0.218531	0.00766583	9.10463e-05	0.000620373	-1.58104e-13	0	0	0	0.000931537	-1.58104e-13	0	0	0.000497126
	7.04862	7.41043	6.19408	6.52131	6.62309	4.57508	4.01841	4.27528	3.50682	3.6988	3.52376	0.532933	0.834522	3.26019	3.31108	2.28715	1.89843	2.135	1.75312	1.84909	7.04752	0	0	6.52038	6.62215	4.47346	0	0	3.50623	3.69818	0.00110397	6.34456	4.52503	0.000930041	0.000931537	0.000770596	0.221544	0.00528428	0.000392296	0	0	0	0	0	0	-1.58104e-13	0	0	0.000195877
	7.04862	7.33831	6.23578	6.53953	6.67702	4.57508	4.02926	4.27384	3.50682	3.6988	3.52376	0.59195	0.931518	3.2693	3.33804	2.28715	1.90657	2.13382	1.75312	1.84909	7.04752	0	0	6.5386	6.67609	4.57431	0	0	3.50623	3.69818	0.00110397	6.15442	4.37274	0	0	0.000770596	0.216119	0.0062004	0.000588173	0.000620373	0	0	0	0.000930041	0.000931537	-1.58104e-13	0	0	0
	7.04862	7.33181	6.22362	6.50348	6.69411	4.57508	4.05318	4.27095	3.50682	3.6988	3.52376	0.493333	0.82984	3.25127	3.34659	2.28715	1.92451	2.13165	1.75312	1.84909	7.04752	0	0	6.50255	6.69317	4.37693	0	0	3.50623	3.69818	0.00110397	6.34514	4.56394	0	0	0.000770596	0.204156	0.00764505	0	0.000620373	0	0	0	0.000930041	0.000931537	-1.58104e-13	0	0	0.000588173
	7.04862	7.36339	6.13869	6.51722	6.66171	4.57508	4.04811	4.26331	3.50682	3.6988	3.52376	0.485723	0.857076	3.25815	3.33039	2.28715	1.92336	2.12734	1.75312	1.84909	7.04752	0	0	6.51629	6.66078	4.57431	0	0	3.50623	3.69818	0.00110397	6.39195	4.42454	0	0	0.000770596	0.20138	0.00863459	0	0.000473872	0	0	0	0.000930041	0.000931537	-1.58104e-13	0	0	0.000588173
	7.04862	7.36228	6.23356	6.54468	6.70675	4.57508	4.03267	4.27801	3.50682	3.6988	3.52376	0.464543	0.911701	3.27188	3.35291	2.28715	1.91069	2.13862	1.75312	1.84909	7.04752	0	0	6.54375	6.70582	4.2163	0	0	3.50623	3.69818	0.00110397	6.43319	4.41015	0	0	0.000770596	0.211285	0.000770596	0	0	0	0	0	0.000930041	0.000931537	-1.58104e-13	0	0	0.000588173
	7.04862	7.31613	6.17791	6.54042	6.60676	4.57508	4.03771	4.26629	3.50682	3.6988	3.51779	0.653425	0.839397	3.26974	3.30291	2.28715	1.91495	2.12816	1.75312	1.84909	7.03557	0	0	6.53949	6.60582	4.39918	0	0	3.50623	3.69818	0.0130506	6.00928	4.49911	0	0	0.000770596	0.2078	0.00997549	0.000588173	0.000620373	-1.58104e-13	0	0	0.000930041	0.000931537	-1.58104e-13	0	0	0
	7.04862	7.36456	6.18669	6.52488	6.70573	4.57508	4.02977	4.26772	3.50682	3.6988	3.52376	0.544967	0.876518	3.26197	3.3524	2.28715	1.91496	2.12923	1.75312	1.84909	7.04752	0	0	6.52395	6.70479	4.57431	0	0	3.50623	3.69818	0.00110397	6.27463	4.43365	0	0	0.000770596	0.199844	0.00926251	0	0.000620373	-1.58104e-13	0	0	0.000930041	0.000931537	-1.58104e-13	0	0	0.000588173
	7.04862	7.40359	6.18024	6.53387	6.69048	4.57508	4.01795	4.27044	3.50682	3.6988	3.52376	0.625636	0.80454	3.26647	3.34477	2.28715	1.90382	2.13487	1.75312	1.84909	7.04752	0	0	6.53294	6.68955	4.53206	0	0	3.50623	3.69818	0.00110397	6.15231	4.57116	0	0	0.000770596	0.210315	0.000695228	0	0.000293251	-1.58104e-13	0	0	0.000930041	0.000931537	-1.58104e-13	0	0	0.000588173
	7.04862	7.26499	6.1483	6.46398	6.7065	4.57508	4.03273	4.27786	3.50682	3.6988	3.52376	0.481199	0.861029	3.23153	3.35279	2.28715	1.9092	2.13684	1.75312	1.84909	7.04752	0	0	6.46305	6.70557	4.51292	0	0	3.50623	3.69818	0.00110397	6.30259	4.42624	0	0	0.000770596	0.21433	0.00419068	0.000588173	0.000620373	-1.58104e-13	0	0	0.000930041	0.000931537	-1.58104e-13	0	0	0
	7.04862	7.37127	6.19192	6.49186	6.66759	4.57508	4.02483	4.2669	3.50682	3.6988	3.52206	0.60047	0.800042	3.24546	3.33333	2.28715	1.91093	2.12862	1.75312	1.84909	7.04413	0	0	6.49093	6.66666	4.55978	0	0	3.50623	3.69818	0.00449528	6.17032	4.59184	0	0.000931537	0.000770596	0.202969	0.00967027	0	0.000620373	-1.58104e-13	0	0	0.000930041	0	-1.58104e-13	0	0	0.000588173
	7.04862	7.35772	6.14015	6.54004	6.66718	4.57508	4.02168	4.27694	3.50682	3.6988	3.52376	0.685882	0.865478	3.26955	3.33312	2.28715	1.90767	2.13615	1.75312	1.84909	7.04752	0	0	6.53911	6.66624	4.53482	0	0	3.50623	3.69818	0.00110397	5.98595	4.40919	2.41719e-06	0.000931537	0.000770596	0.206336	0.00464983	0.000588173	0.000620373	-1.58104e-13	0	0	0.000927624	0	-1.58104e-13	0	0	0
	7.04862	7.41219	6.1555	6.52089	6.70391	4.57508	4.01169	4.27396	3.50682	3.6988	3.52376	0.727265	0.831199	3.25998	3.35149	2.28715	1.8934	2.13391	1.75312	1.84909	7.04752	0	0	6.51996	6.70297	4.43321	0	0	3.50623	3.69818	0.00110397	5.95766	4.4931	0.000930041	0	0.000770596	0.224901	0.00613895	0.000588173	0	-1.58104e-13	0	0	0	0.000931537	-1.58104e-13	0	0	0
	7.04862	7.35706	6.19995	6.54867	6.64403	4.57508	4.02852	4.27127	3.50682	3.6988	3.52376	0.594359	0.873449	3.27387	3.32155	2.28474	1.90601	2.13189	1.75312	1.84909	7.04752	0	0	6.54774	6.6431	4.27112	0	0	3.50623	3.69818	0.00110397	6.16834	4.45305	0	0	0.00559922	0.216489	0.00748691	0.000588173	0.000620373	-1.58104e-13	0	0	0.000930041	0.000931537	-1.58104e-13	0	0	0
	7.04862	7.33417	6.15256	6.55973	6.62453	4.57508	4.03083	4.26488	3.50682	3.6988	3.51783	0.58738	0.826721	3.2794	3.3118	2.28715	1.91714	2.12857	1.75312	1.84909	7.03567	0	0	6.5588	6.62359	4.51582	0	0	3.50623	3.69818	0.0129579	6.15941	4.49912	0	0.000931537	0.000770596	0.196558	0.00772601	0	0.00018696	-1.58104e-13	0	0	0.000930041	0	-1.58104e-13	0	0	0.000588173
	7.04862	7.36436	6.22304	6.56601	6.67608	4.57508	4.02666	4.27176	3.50682	3.6988	3.52376	0.534733	0.943172	3.28254	3.33758	2.28715	1.90922	2.13226	1.75312	1.84909	7.04752	0	0	6.56508	6.67515	4.27888	0	0	3.50623	3.69818	0.00110397	6.29489	4.33669	0	0	0.000770596	0.20821	0.00724346	0.000198814	0.000620373	0	0	0	0.000930041	0.000931537	-1.58104e-13	0	0	0.000389358
	7.04862	7.37878	6.16257	6.54398	6.61621	4.57508	4.03101	4.27008	3.50682	3.6988	3.52376	0.697434	0.788341	3.27152	3.30764	2.28715	1.90789	2.131	1.75312	1.84909	7.04752	0	0	6.54305	6.61528	4.5221	0	0	3.50623	3.69818	0.00110397	5.98391	4.58589	0	0.000931537	0.000770596	0.215242	0.00808194	0	0.000620373	0	0	0	0.000930041	0	-1.58104e-13	0	0	0.000588173
	7.04862	7.36417	6.17834	6.49551	6.60119	4.57508	4.04829	4.26938	3.50682	3.6988	3.52376	0.543976	0.893952	3.24729	3.30013	2.28715	1.92084	2.13047	1.75312	1.84909	7.04752	0	0	6.49458	6.60026	4.57431	0	0	3.50623	3.69818	0.00110397	6.27622	4.39043	0	0	0.000770596	0.206605	0.00843193	0.00042133	0.000620373	0	0	0	0.000930041	0.000931539	-1.58104e-13	0	0	0.000166843
	7.04862	7.41064	6.15879	6.49629	6.62973	4.57508	4.03188	4.27174	3.50682	3.6988	3.5229	0.536224	0.804941	3.24768	3.3144	2.28715	1.90854	2.13224	1.75312	1.84909	7.04579	0	0	6.49536	6.6288	4.42504	0	0	3.50623	3.69818	0.00283378	6.33819	4.5489	0.000930042	0	0.000770596	0.214805	0.00725193	0.000588173	0.000620373	-1.58104e-13	0	0	0	0.000931537	-1.58104e-13	0	0	0
	7.04862	7.34473	6.15588	6.49431	6.62909	4.57508	4.03205	4.26877	3.50682	3.6988	3.52376	0.450803	0.818032	3.24669	3.31408	2.28715	1.90867	2.13002	1.75312	1.84909	7.04752	0	0	6.49338	6.62816	4.38781	0	0	3.50623	3.69818	0.00110397	6.44313	4.51982	0	0	0.000770596	0.21472	0.00873415	0.000588173	0.000620373	0	0	0	0.000930041	0.000931537	-1.58104e-13	0	0	0
	7.04862	7.39242	6.17206	6.4985	6.6563	4.57508	4.02263	4.26401	3.50682	3.6988	3.52376	0.686975	0.81183	3.24878	3.32768	2.28715	1.9051	2.12644	1.75312	1.84909	7.04752	0	0	6.49757	6.65537	4.4326	0	0	3.50623	3.69818	0.00110397	6.01847	4.5484	0.000930041	0	0.000770596	0.21242	0.0111182	0.000588173	0.000620373	-1.58104e-13	0	0	0	0.000931537	-1.58104e-13	0	0	0
	7.04862	7.30011	6.21095	6.55874	6.65436	4.57508	4.04301	4.27297	3.50682	3.6988	3.52376	0.595648	0.855073	3.27891	3.32672	2.28715	1.92853	2.13585	1.75312	1.84909	7.04752	0	0	6.55781	6.65343	4.42974	0	0	3.50623	3.69818	0.00110397	6.10881	4.50081	0	0	0.000770596	0.185954	0.00126155	0	0.000333611	0	0	0	0.000930041	0.000931537	-1.58104e-13	0	0	0.000588173
	7.04862	7.4013	6.15224	6.50646	6.71018	4.57508	4.01287	4.27048	3.50682	3.6988	3.52255	0.618981	0.902427	3.25276	3.35462	2.28715	1.90714	2.1313	1.75312	1.84909	7.04511	0	0	6.50553	6.70925	4.43973	0	0	3.50623	3.69818	0.00351634	6.16334	4.34738	0.000930041	0	0.000770596	0.198589	0.00788037	0.000588173	0.000620373	-1.58104e-13	0	0	0	0.000931537	-1.58104e-13	0	0	0
	7.04862	7.39463	6.21814	6.54435	6.67356	4.57508	4.03436	4.26995	3.50682	3.6988	3.52376	0.608743	0.9796	3.27171	3.33632	2.28715	1.9104	2.1309	1.75312	1.84909	7.04752	0	0	6.54342	6.67263	4.31755	0	0	3.50623	3.69818	0.00110397	6.17715	4.25894	0	0	0.000770596	0.213568	0.00814438	0	0	0	0	0	0.000930041	0.000931537	-1.58104e-13	0	0	0.000588173
	7.04862	7.37184	6.08509	6.53899	6.69542	4.57508	4.02727	0	3.50682	3.6988	3.52376	0.438775	0.719921	3.26903	3.34724	2.28715	1.90656	0	1.75312	1.84909	7.04752	0	0	6.53806	6.69449	4.35564	0	0	3.50623	3.69818	0.00110397	6.49429	4.64525	0.000930041	0.000931537	0.000770596	0.214158	0	0.000556106	0.000620373	-1.58104e-13	0	0	0	0	-1.58104e-13	0	0	3.20663e-05
	7.04862	7.39365	6.12492	6.5626	6.63451	4.57508	4.02526	4.26716	3.50682	3.6988	3.52376	0.609402	0.843023	3.28083	3.31679	2.28715	1.91137	2.1332	1.75312	1.84909	7.04752	0	0	6.56167	6.63358	4.37445	0	0	3.50623	3.69818	0.00110397	6.17485	4.43887	0	0	0.000770596	0.20251	0.000770596	0	0.000620373	-1.58104e-13	0	0	0.000930041	0.000931537	-1.58104e-13	0	0	0.000588173
	7.04862	7.41266	6.13603	6.48146	6.63097	4.57508	4.05104	4.27334	3.50682	3.6988	3.52376	0.711853	0.790862	3.24027	3.31502	2.28715	1.92818	2.13344	1.75312	1.84909	7.04752	0	0	6.48053	6.63003	4.57431	0	0	3.50623	3.69818	0.00110397	5.98895	4.55431	0.000930041	0.000931537	0.000770596	0.194675	0.00645105	0.000547304	0.000595648	-1.58104e-13	0	0	0	0	-1.58104e-13	0	0	4.08687e-05
	7.04862	7.307	6.17051	6.55365	6.65245	4.57508	4.0271	4.26819	3.50682	3.6988	3.52376	0.631164	0.868283	3.27636	3.32576	2.28715	1.91328	2.12958	1.75312	1.84909	7.04752	0	0	6.55272	6.65152	4.42032	0	0	3.50623	3.69818	0.00110397	6.04467	4.43394	0	0.000931537	0.000770596	0.200546	0.00902656	0	0.000620373	0	0	0	0.000930041	0	-1.58104e-13	0	0	0.000588173
	7.04862	7.38376	6.1656	6.52326	6.72107	4.57508	4.03345	4.26723	3.50682	3.6988	3.52376	0.468604	0.883569	3.26116	3.36007	2.28715	1.91579	2.12886	1.75312	1.84909	7.04752	0	0	6.52233	6.72014	4.50275	0	0	3.50623	3.69818	0.00110397	6.44655	4.39847	0	0	0.000770596	0.201872	0.00950481	0	0.000459002	0	0	0	0.000930041	0.000931537	-1.58104e-13	0	0	0.000588173
	7.04862	7.32314	6.17946	6.56732	6.64671	4.57508	4.03342	4.27255	3.50682	3.6988	3.52376	0.695712	0.835888	3.2832	3.32289	2.28715	1.91981	2.13285	1.75312	1.84909	7.04752	0	0	6.56639	6.64578	4.40897	0	0	3.50623	3.69818	0.00110397	5.93172	4.50768	0	0	0.000770596	0.193795	0.00684789	0.000588173	0.000615169	-1.58104e-13	0	0	0.000930041	0.000931537	-1.58104e-13	0	0	0
	7.04862	7.47482	6.22949	6.56263	6.65715	4.57508	4.02685	4.27233	3.50682	3.6988	3.52376	0.678316	0.841159	3.28085	3.32811	2.28715	1.91302	2.13269	1.75312	1.84909	7.04752	0	0	6.5617	6.65622	4.57431	0	0	3.50623	3.69818	0.00110397	6.11819	4.54717	0	0.000931537	0.000770596	0.200815	0.00695535	0	0	0	0	0	0.000930041	0	-1.58104e-13	0	0	0.000588173
	7.04862	7.41032	6.09358	6.51463	6.65705	4.57508	4.01872	4.27181	3.50682	3.6988	3.51062	0.65525	0.796383	3.25685	3.32806	2.28715	1.90462	2.1323	1.75312	1.84909	7.02125	0	0	6.5137	6.65612	4.52875	0	0	3.50623	3.69818	0.0273786	6.09982	4.50081	0	0	0.000770596	0.209489	0.00721706	0	0.000620373	0	0	0	0.000930041	0.000931537	0	0	0	0.000588173
	7.04862	7.3693	6.22677	6.50713	6.65773	4.57508	4.02263	4.26446	3.50682	3.6988	3.52376	0.521988	0.863949	3.2531	3.3284	2.28715	1.90495	2.12679	1.75312	1.84909	7.04752	0	0	6.5062	6.6568	4.33597	0	0	3.50623	3.69818	0.00110397	6.32533	4.49887	0	0.000931537	0.000770596	0.212727	0.0108902	0.000588173	0.000620373	0	0	0	0.000930041	0	-1.58104e-13	0	0	0
	7.04862	7.38846	6.1529	6.53005	6.67189	4.57508	4.02115	4.27027	3.50682	3.6988	3.52376	0.605171	0.791951	3.26456	3.33548	2.28715	1.90049	2.13114	1.75312	1.84909	7.04752	0	0	6.52912	6.67096	4.38178	0	0	3.50623	3.69818	0.00110397	6.17811	4.56899	0.000508467	0.000931537	0.000770596	0.220173	0.00798616	0	0.000620373	-1.58104e-13	0	0	0.000421574	0	-1.58104e-13	0	0	0.000588173
	7.04862	7.29419	6.1885	6.52146	6.6856	4.57508	4.02773	4.27178	3.50682	3.6988	3.52376	0.566068	0.852886	3.26027	3.34234	2.28715	1.91393	2.13422	1.75312	1.84909	7.04752	0	0	6.52053	6.68467	4.33577	0	0	3.50623	3.69818	0.00110397	6.16205	4.48273	0.000930041	1.83162e-05	0.000770596	0.199875	0.00334408	0.000588173	0.000620373	0	0	0	0	0.000913221	-1.58104e-13	0	0	0
	7.04862	7.45791	6.18191	6.50937	6.68902	4.57508	4.04773	4.28074	3.50682	3.6988	3.52376	0.629445	0.862669	3.25422	3.34405	2.28715	1.92601	2.139	1.75312	1.84909	7.04752	0	0	6.50844	6.68809	4.57431	0	0	3.50623	3.69818	0.00110397	6.19903	4.45657	0.000930041	0.000931546	0.000770596	0.195707	0.00275081	0.000588173	0	0	0	0	0	0	-1.58104e-13	0	0	0
	7.04862	7.42278	6.20317	6.54479	6.71323	4.57508	4.03625	4.26913	3.50682	3.6988	3.52376	0.720177	0.909288	3.27193	3.35615	2.28715	1.91817	2.13029	1.75312	1.84909	7.04752	0	0	6.54386	6.7123	4.3241	0	0	3.50623	3.69818	0.00110397	5.98242	4.38459	0	3.53176e-05	0.000770596	0.199915	0.00855516	0	0.000620373	0	0	0	0.000930041	0.000896219	-1.58104e-13	0	0	0.000588173
	7.04862	7.38227	6.1578	6.50431	6.64165	4.57508	4.05074	4.26735	3.50682	3.6988	3.52376	0.543295	0.805112	3.25169	3.32036	2.28715	1.92268	2.12895	1.75312	1.84909	7.04752	0	0	6.50338	6.64072	4.47571	0	0	3.50623	3.69818	0.00110397	6.29568	4.54758	0	0	0.000770596	0.205375	0.00944636	0.000588173	0.000620373	-1.58104e-13	0	0	0.000930041	0.000931537	-1.58104e-13	0	0	0
	7.04862	7.24511	6.24032	6.51951	6.6362	4.57508	4.03851	4.27724	3.50682	3.6988	3.52376	0.63727	0.859642	3.25929	3.31763	2.28715	1.91577	2.13667	1.75312	1.84909	7.04752	0	0	6.51858	6.63527	4.32752	0	0	3.50623	3.69818	0.00110397	5.97057	4.52104	0.000930041	0	0.000770596	0.206964	0.00390121	0.000588173	0	-1.58104e-13	0	0	-1.00032e-10	0.000931537	-1.58104e-13	0	0	0
	7.04862	7.34254	6.14758	6.54557	6.70529	4.57508	4.03997	4.27046	3.50682	3.6988	3.51563	0.627059	0.837162	3.27232	3.35218	2.28715	1.91821	2.13129	1.75312	1.84909	7.03125	0	0	6.54464	6.70436	4.22722	0	0	3.50623	3.69818	0.0173698	6.08842	4.47326	0	0	0.000770596	0.203538	0.00789066	0	0.000620373	0	0	0	0.000930041	0.000931537	-1.58104e-13	0	0	0.000588173
	7.04862	7.35344	6.16347	6.51081	6.65487	4.57508	4.03565	4.27121	3.50682	3.6988	3.52376	0.678774	0.791454	3.25494	3.32697	2.28715	1.91136	2.13184	1.75312	1.84909	7.04752	0	0	6.50988	6.65394	4.57431	0	0	3.50623	3.69818	0.00110397	5.99589	4.58057	0	0	0.000770596	0.212922	0.00751805	0.000311627	0	-1.58104e-13	0	0	0.000930041	0.000931537	0	0	0	0.000276546
	7.04862	7.36728	6.18668	6.53598	6.65796	4.57508	4.03168	4.26759	3.50682	3.6988	3.52376	0.54999	0.821215	3.26752	3.32852	2.28715	1.91801	2.12913	1.75312	1.84909	7.04752	0	0	6.53505	6.65703	4.56352	0	0	3.50623	3.69818	0.00110397	6.2673	4.54425	0	0	0.000770596	0.195653	0.00932637	0	0.000620373	-1.58104e-13	0	0	0.000930041	0.000931537	0	0	0	0.000588173
	7.04862	7.34711	6.19015	6.53536	6.67398	4.57508	4.02562	4.26966	3.50682	3.6988	3.52376	0.613648	0.804378	3.26722	3.33653	2.28715	1.91175	2.13069	1.75312	1.84909	7.04752	0	0	6.53443	6.67305	4.50965	0	0	3.50623	3.69818	0.00110397	6.11981	4.5814	0	0	0.000770596	0.202126	0.00829036	0	0.000620373	-1.58104e-13	0	0	0.000930041	0.000931537	-1.58104e-13	0	0	0.000588173
	7.04862	7.33849	6.16231	6.54507	6.66474	4.57508	4.04029	4.26535	3.50682	3.6988	3.52376	0.487559	0.779527	3.27207	3.3319	2.28715	1.91485	2.13151	1.75312	1.84909	7.04752	0	0	6.54414	6.66381	4.19452	0	0	3.50623	3.69818	0.00110397	6.36338	4.60325	0.000930041	0	0.000770596	0.210601	0.00234056	0	0.000620373	-1.58104e-13	0	0	0	0.000931542	-1.58104e-13	0	0	0.000588173
	7.04862	7.3541	6.20175	6.52827	6.56326	4.57508	4.04256	4.26679	3.50682	3.6988	3.52376	0.537982	0.90408	3.26367	3.28116	2.28715	1.91655	2.12853	1.75312	1.84909	7.04752	0	0	6.52734	6.56233	4.57431	0	0	3.50623	3.69818	0.00110397	6.27814	4.39359	0	0	0.000770596	0.209465	0.00972463	0.000588173	0	-1.58104e-13	0	0	0.000930041	0.000931537	-1.58104e-13	0	0	0
	7.04862	7.36707	6.19097	6.5216	6.65448	4.57508	4.0161	4.26668	3.50682	3.6988	3.51759	0.667974	0.840147	3.26034	3.32677	2.28715	1.8967	2.13296	1.75312	1.84909	7.03518	0	0	6.52067	6.65354	4.35811	0	0	3.50623	3.69818	0.013447	6.03113	4.51068	0	0	0.000770596	0.222698	0.000770596	0.000588173	0.000620373	0	0	0	0.000930041	0.000931537	-1.58104e-13	0	0	0
	7.04862	7.41113	6.19455	6.49277	6.67133	4.57508	4.03719	4.27256	3.50682	3.6988	3.52376	0.631826	0.802016	3.24592	3.3352	2.28715	1.91369	2.13286	1.75312	1.84909	7.04752	0	0	6.49184	6.6704	4.32173	0	0	3.50623	3.69818	0.00110397	6.14748	4.59052	0.000930041	0.000931537	0.000770596	0.209817	0.00683888	0.000239217	0	0	0	0	0	0	-1.58104e-13	0	0	0.000348955
	7.04862	7.37729	6.19252	6.51947	6.59044	4.57508	4.0723	4.27812	3.50682	3.6988	3.52376	0.477106	0.908031	3.25927	3.29475	2.28715	1.93885	2.13714	1.75312	1.84909	7.04752	0	0	6.51854	6.58951	4.45176	0	0	3.50623	3.69818	0.00110397	6.42308	4.37646	0	0	0.000770596	0.194597	0.00383788	0	0.000620373	0	0	0	0.000930041	0.000931537	-1.58104e-13	0	0	0.000588173
	7.04862	7.35762	6.13627	6.55261	6.68672	4.57508	4.00859	4.27217	3.50682	3.6988	3.5088	0.588789	0.814448	3.27584	3.34289	2.28715	1.89107	2.13257	1.75312	1.84909	7.0176	0	0	6.55168	6.68579	4.54806	0	0	3.50623	3.69818	0.0310225	6.18005	4.50738	0.000930041	0	0.000770596	0.226453	0.00703753	0	0.000620373	0	0	0	0	0.000931537	-1.58104e-13	0	0	0.000588173
	7.04862	7.39769	6.16545	6.50694	6.6943	4.57508	4.02649	4.26635	3.50682	3.6988	3.51883	0.628646	0.81447	3.253	3.34668	2.28715	1.91265	2.13076	1.75312	1.84909	7.03767	0	0	6.49017	6.69337	4.30083	0	0	3.50623	3.69818	0.0109571	6.14039	4.53651	0	0	0.000770596	0.201196	0.00482691	0	0.000620373	-1.58104e-13	0	0	0.000930041	0.000931537	-1.58104e-13	0	0	0.000588173
	7.04862	7.37206	6.168	6.54137	6.64121	4.57508	4.035	4.27059	3.50682	3.6988	3.5126	0.475384	0.85327	3.27022	3.32014	2.28715	1.91301	2.13138	1.75312	1.84909	7.0252	0	0	6.54044	6.64028	4.29848	0	0	3.50623	3.69818	0.0234235	6.42129	4.46146	0	0	0.000770596	0.208968	0.00782856	0	1.72961e-05	0	0	0	0.000930041	0.000931537	-1.58104e-13	0	0	0.000588173
	7.04862	7.38587	6.14995	6.54402	6.6639	4.57508	4.00724	4.27869	3.50682	3.6988	3.51128	0.529079	0.768602	3.27155	3.33148	2.28715	1.89812	2.13746	1.75312	1.84909	7.02256	0	0	6.54309	6.66297	4.54924	0	0	3.50623	3.69818	0.026064	6.32771	4.61275	0	0	0.000770596	0.210999	0.00377388	0	0	0	0	0	0.000930041	0.000931537	-1.58104e-13	0	0	0.000588173
	7.04862	7.36049	6.1786	6.54626	6.67566	4.57508	4.0302	4.27205	3.50682	3.6988	3.50694	0.431515	0.790079	3.27267	3.33736	2.28715	1.91648	2.13248	1.75312	1.84909	7.01387	0	0	6.54533	6.67472	4.31351	0	0	3.50623	3.69818	0.034753	6.49746	4.59844	0	0.000117252	0.000770596	0.197234	0.00709677	0	0	0	0	0	0.000930041	0.000814285	-1.58104e-13	0	0	0.000588173
	7.04862	7.3377	6.1206	6.53701	6.6901	4.57508	4.03242	4.26781	3.50682	3.6988	3.52376	0.513914	0.837206	3.26804	3.34458	2.28715	1.91157	2.13133	1.75312	1.84909	7.04752	0	0	6.53608	6.68917	4.46046	0	0	3.50397	3.69818	0.00110397	6.30988	4.44618	0.000930041	0.000931537	0.000770596	0.209281	0.00515953	0	0.000620373	0	0	0	0	0	-1.58104e-13	0	0	0.000588173
	7.04862	7.39271	6.2231	6.55702	6.64058	4.57508	4.03836	4.26678	3.50682	3.6988	3.5237	0.584513	0.864907	3.27804	3.31982	2.28715	1.91339	2.12852	1.75312	1.84909	7.0474	0	0	6.55609	6.63965	4.49715	0	0	3.50623	3.69818	0.0012205	6.22369	4.49329	0.000442648	0	0.000770596	0.211569	0.00973277	0.000588173	0.000174387	-1.58104e-13	0	0	0.000487394	0.000931537	-1.58104e-13	0	0	0
	7.04862	7.39872	6.19755	6.48499	6.63839	4.57508	4.01486	4.27896	3.50682	3.6988	3.51346	0.435866	0.894341	3.24203	3.31873	2.28715	1.90248	2.13853	1.75312	1.84909	7.02691	0	0	6.48406	6.63746	4.22511	0	0	3.50623	3.69818	0.021713	6.52699	4.40887	0	0	0.000770596	0.209907	0.0019118	0.000292377	0	-1.58104e-13	0	0	0.000930041	0.000931537	-1.58104e-13	0	0	0.000295796
	7.04862	7.29435	6.26706	6.51425	6.59664	4.57508	3.9992	4.26209	3.50682	3.6988	3.52376	0.486186	0.856394	3.25666	3.29785	2.28715	1.88524	2.12501	1.75312	1.84909	7.04752	0	0	6.51332	6.59571	4.52967	0	0	3.50623	3.69818	0.00110397	6.32198	4.55427	0	0.000931537	0.000770596	0.228721	0.0120773	0.000588173	0.000256048	-1.58104e-13	0	0	0.000930041	0	-1.58104e-13	0	0	0
	7.04862	7.36789	6.15693	6.54436	6.66511	4.57508	4.02817	4.2643	3.50682	3.6988	3.52376	0.47891	0.799594	3.27171	3.33209	2.28715	1.90994	2.12666	1.75312	1.84909	7.04752	0	0	6.54343	6.66418	4.53933	0	0	3.50623	3.69818	0.00110397	6.41007	4.55774	0.000930041	0	0.000770596	0.208291	0.0109724	0	0	0	0	0	-1.00032e-10	0.000931537	-1.58104e-13	0	0	0.000588173
	7.04862	7.39753	6.15118	6.48145	6.69003	4.57508	4.02094	4.26535	3.50682	3.6988	3.522	0.547052	0.86018	3.24026	3.34455	2.28715	1.90634	2.12749	1.75312	1.84909	7.04399	0	0	6.48052	6.6891	4.57431	0	0	3.50623	3.69818	0.00463092	6.30343	4.43082	0	0.000931537	0.000770596	0.208263	0.0103718	0.000588173	0	-1.58104e-13	0	0	0.000930041	0	-1.58104e-13	0	0	0
	7.04862	7.40068	6.19051	6.52752	6.69943	4.57508	4.0301	4.26877	3.50682	3.6988	3.52067	0.579801	0.830996	3.26329	3.34925	2.28715	1.91641	2.13002	1.75312	1.84909	7.04133	0	0	6.52659	6.6985	4.54885	0	0	3.50623	3.69818	0.00728973	6.24107	4.52851	0	0	0.000770596	0.197283	0.00873567	0.000164192	0.000620373	-1.58104e-13	0	0	0.000930041	0.000931537	-1.58104e-13	0	0	0.00042398
	7.04862	7.30257	6.1315	6.48702	6.6482	4.57508	4.02591	4.27203	3.50682	3.6988	3.52376	0.515903	0.754726	3.24304	3.32364	2.28715	1.9078	2.13246	1.75312	1.84909	7.04752	0	0	6.48609	6.64727	4.57431	0	0	3.50623	3.69818	0.00110397	6.27076	4.62205	0	0	0.000770596	0.210306	0.00710795	0.000186524	0.000620373	0	0	0	0.000930041	0.000931537	-1.58104e-13	0	0	0.000401648
	7.04862	7.28128	6.15745	6.50371	6.63907	4.57508	4.02844	4.26667	3.50682	3.6988	3.52216	0.676374	0.823361	3.25139	3.31907	2.28715	1.91466	2.12844	1.75312	1.84909	7.04432	0	0	6.50278	6.63813	4.42557	0	0	3.50623	3.69818	0.00430698	5.92854	4.51073	0	0.000931537	0.000770596	0.199118	0.00978471	0.000588173	0.000620373	0	0	0	0.000930041	0	-1.58104e-13	0	0	0
	7.04862	7.38876	6.12875	6.52744	6.65118	4.57508	4.02166	4.26709	3.50682	3.6988	3.52376	0.578532	0.78532	3.26325	3.32513	2.28715	1.91481	2.13021	1.75312	1.84909	7.04752	0	0	6.52651	6.65025	4.45035	0	0	3.50623	3.69818	0.00110397	6.2317	4.5581	0.000780704	0	0.000770596	0.192041	0.00665982	0.000581503	0.000620373	-1.58104e-13	0	0	0.000149337	0.000931537	-1.58104e-13	0	0	6.67017e-06
	7.04862	7.37204	6.19688	6.5299	6.66094	4.57508	4.04403	4.26424	3.50682	3.6988	3.52376	0.675396	0.81152	3.26449	3.33001	2.28715	1.91765	2.12857	1.75312	1.84909	7.04752	0	0	6.52897	6.66001	4.55158	0	0	3.50623	3.69818	0.00110397	6.02125	4.57384	0	0.000931537	0.000770596	0.208734	0.00709468	0	0	0	0	0	0.000930041	0	-1.58104e-13	0	0	0.000588173
	7.04862	7.37148	6.21562	6.48637	6.67295	4.57508	4.03062	4.26942	3.50682	3.6988	3.52376	0.684023	0.81782	3.24272	3.33601	2.28715	1.90759	2.13051	1.75312	1.84909	7.04752	0	0	6.48544	6.67202	4.45287	0	0	3.50623	3.69818	0.00110397	6.00344	4.57998	0	0	0.000770596	0.215435	0.00841005	0.000588173	0.000518361	-1.58104e-13	0	0	0.000930046	0.000931537	-1.58104e-13	0	0	0
	7.04862	7.35527	6.09981	6.53991	6.74137	4.57508	4.0198	4.26973	3.50682	3.6988	3.52376	0.52405	0.784319	3.26949	3.37022	2.28715	1.90573	2.13448	1.75312	1.84909	7.04752	0	0	6.53898	6.74044	4.53523	0	0	3.50623	3.69818	0.00110397	6.30717	4.53118	0.000930041	0	0.000770596	0.208336	0.000770596	0.000588173	0	0	0	0	0	0.000931537	-1.58104e-13	0	0	0
	7.04862	7.30924	6.21141	6.5115	6.70449	4.57508	4.02922	4.27865	3.50682	3.6988	3.52376	0.655985	0.828071	3.25528	3.35178	2.28715	1.90654	2.13743	1.75312	1.84909	7.04752	0	0	6.51057	6.70356	4.49097	0	0	3.50623	3.69818	0.00110397	5.99727	4.55527	0	0.000931537	0.000770596	0.216136	0.00379398	0.000312529	0.000620373	-1.58104e-13	0	0	0.000930041	0	-1.58104e-13	0	0	0.000275644
	7.04862	7.34677	6.17812	6.54783	6.70855	4.57508	4.03652	4.26836	3.50682	3.6988	3.52376	0.700854	0.84727	3.27345	3.35381	2.28715	1.91296	2.12971	1.75312	1.84909	7.04752	0	0	6.5469	6.70762	4.42464	0	0	3.50623	3.69818	0.00110397	5.94507	4.48358	0	0	0.000770596	0.210599	0.00893895	0.000588173	0.000620373	0	0	0	0.000930041	0.000931537	-1.58104e-13	0	0	0
	7.04862	7.27105	6.21224	6.54003	6.6825	4.57508	4.01816	4.2794	3.50682	3.6988	3.52376	0.547872	0.815284	3.26955	3.34079	2.28715	1.90404	2.13799	1.75312	1.84909	7.04752	0	0	6.5391	6.68157	4.52198	0	0	3.50623	3.69818	0.00110397	6.17531	4.58167	0.000930041	0	0.000770596	0.210088	0.00341986	0	0.000620373	0	0	0	0	0.000931537	-1.58104e-13	0	0	0.000588173
	7.04862	7.31199	6.15228	6.49919	6.66151	4.57508	4.00751	4.27321	3.50682	3.6988	3.52376	0.646784	0.901503	3.24913	3.33029	2.28715	1.89856	2.13335	1.75312	1.84909	7.04752	0	0	6.49826	6.66057	4.57431	0	0	3.50623	3.69818	0.00110397	6.01843	4.34927	0	0	0.000770596	0.210398	0.00651421	0	0.000620373	-1.58104e-13	0	0	0.000930041	0.000931537	-1.58104e-13	0	0	0.000588173
	7.04862	7.41281	6.23824	6.46645	6.70006	4.57508	4.04787	4.26628	3.50682	3.6988	3.51239	0.717749	0.9082	3.23276	3.34957	2.28715	1.92676	2.12815	1.75312	1.84909	7.02477	0	0	6.46552	6.69913	4.43266	0	0	3.50623	3.69818	0.023851	5.97731	4.42184	0.000796551	0	0.000770596	0.194352	0.0099795	0	0.000620373	-1.58104e-13	0	0	0.000133491	0.000931537	-1.58104e-13	0	0	0.000588173
	7.04862	7.38112	6.13919	6.54913	6.66901	4.57508	4.02718	4.27024	3.50682	3.6988	3.52376	0.715042	0.835244	3.2741	3.33404	2.28715	1.91201	2.13112	1.75312	1.84909	7.04752	0	0	6.5482	6.66808	4.32986	0	0	3.50623	3.69818	0.00110397	5.95104	4.4687	0	0	0.000770596	0.203152	0.00800247	0	0	-1.58104e-13	0	0	0.000930041	0.000931537	-1.58104e-13	0	0	0.000588173
	7.04862	7.37289	6.18791	6.50559	6.66437	4.57508	4.01226	4.27609	3.50682	3.6988	3.52376	0.527012	0.869065	3.25233	3.33172	2.28715	1.89417	2.13575	1.75312	1.84909	7.04752	0	0	6.50466	6.66344	4.57431	0	0	3.50623	3.69818	0.00110397	6.31886	4.44979	0	0.000931537	0.000770596	0.223925	0.00459573	0.000588173	0	0	0	0	0.00093005	0	-1.58104e-13	0	0	0
	7.04862	7.39447	6.15804	6.4853	6.67511	4.57508	4.03975	4.26604	3.50682	3.6988	3.52237	0.514418	0.953851	3.24219	3.33709	2.28362	1.91444	2.12916	1.75312	1.84909	7.04475	0	0	6.48437	6.67418	4.56189	0	0	3.50623	3.69818	0.00387575	6.36563	4.25034	0.000930041	0.000463035	0.00784775	0.210871	0.00773014	0.000540702	0	-1.58104e-13	0	0	0	0.000468502	-1.58104e-13	0	0	4.7471e-05
	7.04862	7.36407	6.13378	6.49744	6.69633	4.57508	4.01858	4.27632	3.50682	3.6988	3.52376	0.54644	0.870174	3.24826	3.3477	2.28715	1.90643	2.13676	1.75312	1.84909	7.04752	0	0	6.49651	6.6954	4.47361	0	0	3.50623	3.69818	0.00110397	6.27119	4.39343	6.09662e-05	0	0.000770596	0.205719	0.00279966	0	0.000620373	-1.58104e-13	0	0	0.000869075	0.000931537	-1.58104e-13	0	0	0.000588173
	7.04862	7.3724	6.14433	6.5146	6.66867	4.57508	4.02373	4.2809	3.50682	3.6988	3.51231	0.590394	0.836103	3.25684	3.33387	2.28715	1.9098	2.13946	1.75312	1.84909	7.02461	0	0	6.51367	6.66774	4.40273	0	0	3.50623	3.69818	0.0240126	6.19161	4.47212	0.000930041	0	0.000770596	0.204141	0.00197094	0.000588173	0.000620373	-1.58104e-13	0	0	0	0.000931537	-1.58104e-13	0	0	0
	7.04862	7.25644	6.20114	6.54366	6.68259	4.57508	4.03525	4.27709	3.50682	3.6988	3.52059	0.417909	0.826867	3.27136	3.34083	2.28715	1.92113	2.13626	1.75312	1.84909	7.04118	0	0	6.54273	6.67092	4.46046	0	0	3.50623	3.69818	0.00744472	6.42062	4.54741	0.000930041	0	0.000770596	0.192977	0.0045763	0	0.000617193	-1.58104e-13	0	0	0	0.000931537	-1.58104e-13	0	0	0.000588173
	7.04862	0	6.1176	6.53847	6.65661	4.57508	4.02527	4.27112	3.50682	3.6988	3.5057	0	0.829172	3.26877	3.32784	2.28715	1.90937	2.13178	1.75312	1.84909	7.01139	0	0	6.53754	6.65568	4.41249	0	0	3.50623	3.69818	0.0372292	0	4.45926	0	0	0.000770596	0.206527	0.00756087	0.000326701	0.000129093	-1.58104e-13	0	0	0.000930041	0.000931537	-1.58104e-13	0	0	0.000261471
	7.04862	7.33916	6.16291	6.53585	6.60471	4.57508	4.02494	4.27935	3.50682	3.6988	3.52376	0.677892	0.778285	3.26746	3.30189	2.28715	1.90809	2.13847	1.75312	1.84909	7.04752	0	0	6.53492	6.60377	4.30392	0	0	3.50623	3.69818	0.00110397	5.98338	4.60634	0.000930041	0.000660136	0.000770596	0.208766	0.00242175	0	0.000620373	0	0	0	0	0.000271401	-1.58104e-13	0	0	0.000588173
	7.04862	7.33775	6.22544	6.51254	6.70506	4.57508	4.02935	4.27222	3.50682	3.6988	3.51536	0.647308	0.853325	3.2558	3.35206	2.28715	1.90664	2.13344	1.75312	1.84909	7.03072	0	0	6.50911	6.70412	4.379	0	0	3.50623	3.69818	0.0179067	6.04313	4.51879	0	0	0.000770596	0.216074	0.00534024	0	0.000177643	-1.58104e-13	0	0	0.000930041	0.000931537	-1.58104e-13	0	0	0.000588173
	7.04862	7.33633	6.17693	6.5215	6.64555	4.57508	0	4.27475	3.50682	3.6988	3.52209	0.674984	0.856129	3.26028	3.32231	2.28715	0	2.1345	1.75312	1.84909	7.04418	0	0	6.52057	6.64462	4.57431	0	0	3.50623	3.69818	0.00444313	5.98637	4.46467	0.000930041	0	0.000770596	0	0.00574839	0	0	0	0	0	0	0.000931537	-1.58104e-13	0	0	0.000588173
	7.04862	7.32076	6.14029	6.59318	6.69346	4.57508	4.0215	4.26361	3.50682	3.6988	3.52376	0.646779	0.838342	3.29613	3.34627	2.28715	1.90749	2.12615	1.75312	1.84909	7.04752	0	0	6.59225	6.69253	4.57431	0	0	3.50623	3.69818	0.00110397	6.0272	4.46361	0.000930041	0	0.000770596	0.206524	0.0113163	0.000174775	0.000620373	-1.58104e-13	0	0	0	0.000931537	-1.58104e-13	0	0	0.000413397
	7.04862	7.29026	6.17913	6.54458	6.64214	4.57508	4.01091	4.2755	3.50682	3.6988	3.52105	0.496693	0.817943	3.27183	3.3206	2.2868	1.89654	2.13507	1.75312	1.84909	7.0421	0	0	6.54365	6.64121	4.43192	0	0	3.50623	3.69818	0.00652623	6.29687	4.54324	0.000930041	0.000931537	0.0014843	0.217828	0.00536997	0.000588173	0.000620373	0	0	0	0	-1.00049e-10	-1.58104e-13	0	0	0
	7.04862	7.39692	6.16337	6.49188	6.74245	4.57508	4.03095	4.26153	3.50682	3.6988	3.52376	0.671615	0.824834	3.24547	3.37076	2.28715	1.90784	2.12918	1.75312	1.84909	7.04752	0	0	6.49095	6.74152	4.29099	0	0	3.50623	3.69818	0.00110397	6.05369	4.5137	0	0	0.000770596	0.215274	0.00317159	3.41287e-05	0.000620373	-1.58104e-13	0	0	0.000930041	0.000931537	-1.58104e-13	0	0	0.000554044
	7.04862	7.37359	6.22656	6.48698	6.64035	4.57508	4.02317	4.26325	3.50682	3.6988	3.52376	0.667303	0.863847	3.24303	3.31971	2.28715	1.90496	2.12588	1.75312	1.84909	7.04752	0	0	6.4791	6.63942	4.4985	0	0	3.50623	3.69818	0.00110397	6.03899	4.49886	0.000930041	0	0.000770596	0.21325	0.0114969	0	0.000620373	-1.58104e-13	0	0	0	0.000931537	-1.58104e-13	0	0	0.000588173
	7.04862	7.40244	6.19593	6.52953	6.69775	4.57508	4.01921	4.2677	3.50682	3.6988	3.52376	0.622792	0.866829	3.2643	3.34841	2.28715	1.90512	2.12921	1.75312	1.84909	7.04752	0	0	6.5286	6.69681	4.26032	0	0	3.50623	3.69818	0.00110397	6.15686	4.46227	0	0.000931537	0.000770596	0.208971	0.00927126	0	0.000620373	-1.58104e-13	0	0	0.000930041	0	-1.58104e-13	0	0	0.000588173
	7.04862	7.35067	6.22217	6.52371	6.66802	4.57508	4.04041	4.27403	3.50682	3.6988	3.52376	0.629522	0.848876	3.26139	3.33354	2.28367	1.92704	2.13399	1.75312	1.84909	7.04752	0	0	6.52278	6.66709	4.31721	0	0	3.50623	3.69818	0.00110397	6.09162	4.52442	0.000930041	0.000931537	0.00774676	0.186332	0.00605502	0	0.000620373	0	0	0	0	0	-1.58104e-13	0	0	0.000588173
	7.04862	7.40329	6.25787	6.53625	6.63372	4.57508	4.05037	4.27844	3.50682	3.6988	3.50061	0.571744	0.889641	3.26766	3.3164	2.28715	1.9224	2.13731	1.75312	1.84909	7.00122	0	0	6.53532	6.63279	4.49551	0	0	3.50623	3.69818	0.0473991	6.25981	4.47859	0.000930041	0.000931537	0.000770596	0.205565	0.00382052	0	0.000620373	0	0	0	0	0	-1.58104e-13	0	0	0.000588173
	7.04862	7.37802	6.13864	6.52951	6.74098	4.57508	4.03736	4.27131	3.50682	3.6988	3.52376	0.683665	0.826846	3.26429	3.37002	2.28715	1.92388	2.13192	1.75312	1.84909	7.04752	0	0	6.52858	6.74005	4.40446	0	0	3.50623	3.69818	0.00110397	6.01069	4.48495	0.000930041	0.000931537	0.000770596	0.189589	0.00746717	0.00027417	0.000532478	-1.58104e-13	0	0	0	0	-1.58104e-13	0	0	0.000314002
	7.04862	7.33069	6.24573	6.53279	6.71922	4.57508	4.02884	4.26035	3.50682	3.6988	3.52376	0.436644	0.844237	3.26593	3.35914	2.28715	1.90986	2.1237	1.75312	1.84909	7.04752	0	0	6.53186	6.71829	4.3108	0	0	3.50623	3.69818	0.00110397	6.4574	4.55726	0	0	0.000770596	0.209123	0.0129448	0.000588173	0.000620373	0	0	0	0.000930041	0.000931537	-1.58104e-13	0	0	0
	7.04862	7.31712	6.25209	6.54499	6.69218	4.57508	4.03093	4.27963	3.50682	3.6988	3.51678	0.544468	0.872313	3.27203	3.34562	2.28715	1.91172	2.13868	1.75312	1.84909	7.03357	0	0	6.54406	6.69124	4.39425	0	0	3.50623	3.69818	0.0150562	6.22818	4.50746	0	0.000931537	0.000770596	0.207496	0.00226449	0	0	-1.58104e-13	0	0	0.000930041	0	-1.58104e-13	0	0	0.000588173
	7.04862	7.34269	6.224	6.50347	6.65819	4.57508	4.02573	4.26565	3.50682	3.6988	3.52376	0.620989	0.824102	3.25127	3.32863	2.28715	1.90395	2.12768	1.75312	1.84909	7.04752	0	0	6.50254	6.65726	4.57431	0	0	3.50623	3.69818	0.00110397	6.10071	4.5758	0.000930041	0	0.000770596	0.217837	0.0102954	8.2691e-05	2.82811e-05	-1.58104e-13	0	0	0	0.000931537	-1.58104e-13	0	0	0.000505482
	7.04862	7.35174	6.14276	6.54056	6.63107	4.57508	4.03996	4.27169	3.50682	3.6988	3.52269	0.489279	0.853957	3.26981	3.31507	2.28715	1.91459	2.13223	1.75312	1.84909	7.04538	0	0	6.53963	6.63014	4.51466	0	0	3.50623	3.69818	0.00324579	6.37318	4.43484	0	0	0.000770596	0.210769	0.00722675	0.000588173	0.000441572	-1.58104e-13	0	0	0.000930041	0.000931537	-1.58104e-13	0	0	0
	7.04862	7.28842	6.13597	6.50125	6.65588	4.57508	4.03697	4.27208	3.50682	3.6988	3.52376	0.692719	0.884548	3.25016	3.32747	2.28715	1.92891	2.13565	1.75312	1.84909	7.04752	0	0	6.50032	6.65494	4.57431	0	0	3.50623	3.69818	0.00110397	5.90298	4.36688	0	0.000931537	0.000770596	0.179145	0.000770596	0.000588173	0.000155018	-1.58104e-13	0	0	0.000930041	0	-1.58104e-13	0	0	0
	7.04862	7.40847	6.16859	6.53635	6.70389	4.57508	4.03321	4.2712	3.50682	3.6988	3.52376	0.571497	0.890356	3.26771	3.35148	2.28715	1.90953	2.13378	1.75312	1.84909	7.04752	0	0	6.53542	6.70296	4.51946	0	0	3.50623	3.69818	0.00110397	6.26548	4.38788	0.000930041	0.000931537	0.000770596	0.214143	0.00364698	0.000434018	0	0	0	0	0	0	-1.58104e-13	0	0	0.000154155
	7.04862	7.35632	6.14105	6.49308	6.69738	4.57508	4.02349	4.26554	3.50682	3.6988	3.52133	0.647297	0.891998	3.24607	3.34822	2.28715	1.90955	2.12759	1.75312	1.84909	7.04266	0	0	6.49215	6.69645	4.56311	0	0	3.50623	3.69818	0.00596266	6.06173	4.35705	0.000930041	0.000424333	0.000770596	0.204394	0.010351	0	0.000620373	-1.58104e-13	0	0	0	0.000507204	-1.58104e-13	0	0	0.000588173
	7.04862	7.28349	6.24795	6.55004	6.73692	4.57508	4.02627	4.2703	3.50682	3.6988	3.52376	0.524528	0.906947	3.27455	3.36799	2.28715	1.90651	2.13117	1.75312	1.84909	7.04752	0	0	6.54911	6.73599	4.48857	0	0	3.50623	3.69818	0.00110397	6.23444	4.43405	0	0.000931537	0.000770596	0.213258	0.00796894	0.000425995	0	0	0	0	0.000930041	0	-1.58104e-13	0	0	0.000162178
	7.04862	7.3538	6.1372	6.52459	6.64194	4.57508	4.029	4.26636	3.50682	3.6988	3.51496	0.549082	0.823289	3.26183	3.32051	2.28715	1.91044	2.12821	1.75312	1.84909	7.02992	0	0	6.52366	6.64101	4.34815	0	0	3.50623	3.69818	0.0187041	6.25563	4.49063	0	0	0.000770596	0.208124	0.00994304	0.000141405	0.000239607	-1.58104e-13	0	0	0.000930041	0.000931537	-1.58104e-13	0	0	0.000446767
	7.04862	7.3052	6.1517	6.48809	6.62954	4.57508	0	4.2678	3.50682	3.6988	3.52376	0.597312	0.852592	3.24358	3.31431	2.28715	0	2.1309	1.75312	1.84909	7.04752	0	0	6.48716	6.62861	4.57431	0	0	3.50623	3.69818	0.00110397	6.11058	4.44651	0	0.000931537	0.000770596	0	0.00600696	0	6.21101e-06	0	0	0	0.000930041	0	-1.58104e-13	0	0	0.000588173
	7.04862	7.29114	6.23842	6.50626	6.64678	4.57508	4.03885	4.26682	3.50682	3.6988	3.52376	0.656367	0.921798	3.25267	3.32293	2.28715	1.91752	2.12856	1.75312	1.84909	7.04752	0	0	6.50533	6.64585	4.52668	0	0	3.50623	3.69818	0.00110397	5.97841	4.39483	0	0	0.000770596	0.203799	0.00970892	0.000588173	0.000620373	-1.58104e-13	0	0	0.000930041	0.000931537	-1.58104e-13	0	0	0
	7.04862	7.40341	6.2584	6.52813	6.60362	4.57508	4.02242	4.27863	3.50682	3.6988	3.51328	0.47636	0.895733	3.2636	3.30134	2.28715	1.90844	2.13741	1.75312	1.84909	7.02656	0	0	6.51796	6.60268	4.45508	0	0	3.50623	3.69818	0.0220625	6.45069	4.46693	0.000930041	0.000818587	0.000770596	0.205544	0.0038063	0	0	-1.58104e-13	0	0	0	0.00011295	-1.58104e-13	0	0	0.000588173
	7.04862	7.33091	6.13609	6.54089	6.68557	4.57508	4.0289	4.27585	3.50682	3.6988	3.52376	0.526986	0.865156	3.26998	3.34232	2.28715	1.91514	2.13533	1.75312	1.84909	7.04752	0	0	6.53996	6.68464	4.3448	0	0	3.50623	3.69818	0.00110397	6.27694	4.40578	0.000930041	0	0.000770596	0.198625	0.00519676	0.000588173	0.000278614	-1.58104e-13	0	0	0	0.000931537	-1.58104e-13	0	0	0
	7.04862	7.37332	6.20743	6.5008	6.6929	4.57508	4.02312	4.27413	3.50682	3.6988	3.52164	0.552076	0.811675	3.24993	3.34599	2.28715	1.90482	2.13404	1.75312	1.84909	7.04328	0	0	6.49987	6.69197	4.57431	0	0	3.50623	3.69818	0.00534227	6.26917	4.58408	0	0	0.000770596	0.213482	0.00605503	0.000588173	0	0	0	0	0.000930041	0.000931537	-1.58104e-13	0	0	0
	7.04862	7.36285	6.19322	6.48064	6.66101	4.57508	4.02706	4.27025	3.50682	3.6988	3.52376	0.485521	0.801021	3.23986	3.33004	2.28715	1.90495	2.13113	1.75312	1.84909	7.04752	0	0	6.47971	6.66008	4.41994	0	0	3.50623	3.69818	0.00110397	6.39181	4.59118	6.63969e-05	0	0.000770596	0.217157	0.00799517	0	0.000620373	0	0	0	0.000863644	0.000931537	-1.58104e-13	0	0	0.000588173
	7.04862	7.41806	6.18558	6.54239	6.65012	4.57508	4.03019	4.27316	3.50682	3.6988	3.52093	0.563809	0.908784	3.27073	3.32459	2.28715	1.91648	2.13334	1.75312	1.84909	7.04185	0	0	6.54146	6.64919	4.57431	0	0	3.50623	3.69818	0.00677018	6.29044	4.36801	0	0.000931537	0.000770596	0.197242	0.00647199	0	0	-1.58104e-13	0	0	0.000930041	0	-1.58104e-13	0	0	0.000588173
	7.04862	7.28782	6.15603	6.50086	6.63495	4.57508	4.03109	4.26909	3.50682	3.6988	3.52376	0.583451	0.8451	3.24997	3.31701	2.28702	1.91463	2.13025	1.75312	1.84909	7.04752	0	0	6.49993	6.63402	4.29794	0	0	3.50623	3.69818	0.00110397	6.12091	4.46583	0.000930041	0.00093155	0.00103418	0.201833	0.00857823	0.000588173	0.000620373	0	0	0	0	0	-1.58104e-13	0	0	0
	7.04862	7.31942	6.18416	6.54771	6.64308	4.57508	4.03793	4.26906	3.50682	3.6988	3.52171	0.531787	0.794226	3.27339	3.32107	2.28715	1.92039	2.13023	1.75312	1.84909	7.04343	0	0	6.54678	6.64215	4.31644	0	0	3.50623	3.69818	0.00519703	6.25585	4.59571	0	0	0.000770596	0.197156	0.00859212	0	0.000103239	0	0	0	0.000930041	0.000931537	-1.58104e-13	0	0	0.000588173
	7.04862	7.39261	6.22693	6.52066	6.66471	4.57508	4.00911	4.2766	3.50682	3.6988	3.52376	0.606026	0.828398	3.25986	3.33189	2.28715	1.89468	2.13589	1.75312	1.84909	7.04752	0	0	6.51973	6.66378	4.3235	0	0	3.50623	3.69818	0.00110397	6.18056	4.57014	0	0	0.000770596	0.219755	0.00482194	0	0.000620373	0	0	0	0.000930041	0.000931537	-1.58104e-13	0	0	0.000588173
	7.04862	7.36409	6.16291	6.54383	6.59863	4.57508	4.02815	4.25772	3.50682	3.6988	3.52376	0.476586	0.803466	3.27145	3.29885	2.28715	1.91436	2.12173	1.75312	1.84909	7.04752	0	0	6.5429	6.5977	4.44586	0	0	3.50623	3.69818	0.00110397	6.41092	4.55598	0.000930041	0.000931544	0.000770596	0.199423	0.0142615	0	0.000620373	0	0	0	0	0	-1.58104e-13	0	0	0.000588173
	7.04862	7.32021	6.17066	6.51607	6.66468	4.57508	4.04943	4.27274	3.50682	3.6988	3.52376	0.521926	0.800434	3.25757	3.33187	2.28715	1.92256	2.13299	1.75312	1.84909	7.04752	0	0	6.51514	6.66375	4.36523	0	0	3.50623	3.69818	0.00110397	6.27636	4.56979	0	0.000931545	0.000770596	0.204323	0.00675264	0.000588173	0.000620373	0	0	0	0.000930041	0	-1.58104e-13	0	0	0
	7.04862	7.31954	6.1445	6.51999	6.63633	4.57508	4.03985	4.27175	3.50682	3.6988	3.52376	0.588193	0.780402	3.25953	3.3177	2.28715	1.91762	2.13527	1.75312	1.84909	7.04752	0	0	6.51906	6.6354	4.49872	0	0	3.50623	3.69818	0.00110397	6.14315	4.5837	0.000930041	0	0.000770596	0.204611	0.00120187	0.000588173	0	-1.58104e-13	0	0	0	0.000931537	-1.58104e-13	0	0	0
	7.04862	7.39014	6.13615	6.50661	6.68503	4.57508	4.02471	4.27147	3.50682	3.6988	3.52376	0.589952	0.855502	3.25284	3.34205	2.28715	1.90966	2.13204	1.75312	1.84909	7.04752	0	0	6.50568	6.6841	4.49474	0	0	3.50623	3.69818	0.00110397	6.21023	4.42514	0	0.000100827	0.000770596	0.20539	0.00738522	0.000588173	0.000544583	0	0	0	0.000930041	0.00083071	-1.58104e-13	0	0	0
	7.04862	7.35971	6.15862	6.5246	6.65299	4.57508	4.02283	4.26836	3.50682	3.6988	3.52376	0.758556	0.809797	3.26183	3.32603	2.28715	1.90886	2.13211	1.75312	1.84909	7.04752	0	0	6.52367	6.65206	4.57431	0	0	3.50623	3.69818	0.00110397	5.8426	4.53902	0.00040648	0	0.000770596	0.205107	0.00414364	0.000588173	0.000620373	-1.58104e-13	0	0	0.000523561	0.000931537	-1.58104e-13	0	0	0
	7.04862	7.27498	6.21527	6.50174	6.63479	4.57508	4.02963	4.2698	3.50682	3.6988	3.52376	0.666738	0.859428	3.2504	3.31693	2.28715	1.91592	2.13264	1.75312	1.84909	7.04752	0	0	6.50081	6.63386	4.57431	0	0	3.50623	3.69818	0.00110397	5.9415	4.49641	0	0	0.000770596	0.197794	0.00450873	1.37166e-05	0.000496003	0	0	0	0.000930041	0.000931537	-1.58104e-13	0	0	0.000574456
	7.04862	7.35567	6.1804	6.54247	6.65491	4.57508	4.01382	4.27399	3.50682	3.6988	3.52376	0.618617	0.834457	3.27077	3.32699	2.28715	1.90866	2.13393	1.75312	1.84909	7.04752	0	0	6.54154	6.65398	4.57431	0	0	3.50623	3.69818	0.00110397	6.11843	4.51149	0.000930041	0	0.000770596	0.1965	0.00612434	0.000588173	0	0	0	0	0	0.000931543	-1.58104e-13	0	0	0
	7.04862	7.36882	6.12954	6.52946	6.68744	4.57508	4.03947	4.27194	3.50682	3.6988	3.52376	0.69904	0.87855	3.26426	3.34325	2.28715	1.9256	2.13558	1.75312	1.84909	7.04752	0	0	6.52853	6.6865	4.40842	0	0	3.50623	3.69818	0.00110397	5.97074	4.37244	0	0.000931537	0.000770596	0.188267	0.000770596	0.000588173	0.000620373	-1.58104e-13	0	0	0.000930041	0	-1.58104e-13	0	0	0
	7.04862	7.29823	6.29769	6.50141	6.71876	4.57508	4.03358	4.27187	3.50682	3.6988	3.52376	0.658903	0.895399	3.25024	3.35892	2.28715	1.90981	2.13234	1.75312	1.84909	7.04752	0	0	6.50048	6.71783	4.53668	0	0	3.50623	3.69818	0.00110397	5.98042	4.5069	0	0	0.000770596	0.213956	0.00718624	0.000159625	0	-1.58104e-13	0	0	0.000930041	0.000931537	-1.58104e-13	0	0	0.000428547
	7.04862	7.3052	6.17394	6.52583	6.67711	4.57508	4.03184	4.27145	3.50682	3.6988	3.51851	0.567029	0.786561	3.26245	3.33809	2.28715	1.91818	2.13202	1.75312	1.84909	7.03702	0	0	6.5249	6.67617	4.57431	0	0	3.50623	3.69818	0.011608	6.17114	4.60082	0	0	0.000770596	0.195482	0.00739799	0	0.000620373	-1.58104e-13	0	0	0.000930041	0.000931537	-1.58104e-13	0	0	0.000588173
	7.04862	7.32734	6.11482	6.51739	6.63654	4.57508	4.05319	4.2607	3.50682	3.6988	3.5196	0.508863	0.830065	3.25823	3.31781	2.28715	1.92452	2.12396	1.75312	1.84909	7.0392	0	0	6.51646	6.63561	4.28237	0	0	3.50623	3.69818	0.00942259	6.30962	4.45469	0.000930041	0.000931537	0.000770596	0.204153	0.0127732	0.000588173	0.000620373	0	0	0	-2.00032e-10	0	-1.58104e-13	0	0	0
	7.04862	7.3464	6.21712	6.53788	6.67639	4.57508	4.02382	4.27309	3.50682	3.6988	3.52376	0.560049	0.818946	3.26847	3.33773	2.28715	1.90384	2.13326	1.75312	1.84909	7.04752	0	0	6.53695	6.67546	4.50883	0	0	3.50623	3.69818	0.00110397	6.2263	4.57923	0.000930041	0	0.000770596	0.216139	0.0065754	0	0.000620373	0	0	0	0	0.000931537	-1.58104e-13	0	0	0.000588173
	7.04862	7.28081	6.19439	6.49781	6.59573	4.57508	4.02684	4.27588	3.50682	3.6988	3.519	0.595479	0.85842	3.24844	3.2974	2.28715	1.90476	2.13535	1.75312	1.84909	7.038	0	0	6.49688	6.59479	4.4462	0	0	3.50623	3.69818	0.0106218	6.08985	4.47755	0.000840125	0	0.000770596	0.217327	0.00517994	0	0.000620373	-1.58104e-13	0	0	8.99161e-05	0.000931537	-1.58104e-13	0	0	0.000588173
	0	7.37481	0	6.51794	6.70509	4.57508	4.03021	4.2744	3.50682	3.6988	0	0.480241	0	3.25851	3.35208	2.28715	1.9126	2.13427	1.75312	1.84909	0	0	0	6.51701	6.70416	4.35132	0	0	3.50623	3.69818	0	6.41433	0	0	0	0.000770596	0.205006	0.00585027	0.000588173	0	0	0	0	0.000930041	0.000931537	-1.58104e-13	0	0	0
	7.04862	7.37499	6.18953	0	6.66392	4.57508	4.05435	4.26719	3.50682	3.6988	3.52376	0.565275	0.826923	0	3.33149	2.28715	1.92539	2.12883	1.75312	1.84909	7.04752	0	0	0	6.66298	4.51671	0	0	3.50623	3.69818	0.00110397	6.24444	4.53568	0	0	0.000770596	0.203571	0.0095288	0	0.000620373	0	0	0	0	0.000931537	-1.58104e-13	0	0	0.000588173
	7.04862	7.38934	6.24304	6.48021	6.67561	4.57508	4.01845	4.2719	3.50682	3.6988	3.52376	0.552503	0.838384	3.23964	3.33734	2.28715	1.90435	2.13241	1.75312	1.84909	7.04752	0	0	6.47928	6.67468	4.54991	0	0	3.50623	3.69818	0.00110397	6.28434	4.56627	2.31985e-05	0.000931537	0.000770596	0.209753	0.00709143	0	1.94238e-13	-1.58104e-13	0	0	0.000906843	0	-1.58104e-13	0	0	0.000588173
	7.04862	7.31789	6.13067	6.50288	6.67941	4.57508	4.03114	4.27208	3.50682	3.6988	3.52376	0.579499	0.80997	3.25098	3.33924	2.28715	1.91095	2.1325	1.75312	1.84909	7.04752	0	0	6.50195	6.67848	4.26695	0	0	3.50623	3.69818	0.00110397	6.15889	4.51074	0	0	0.000770596	0.209232	0.00708366	0	0.000517595	-1.58104e-13	0	0	0.000930041	0.000931537	-1.58104e-13	0	0	0.000588173
	7.04862	7.32574	6.23813	6.51678	6.60943	4.57508	4.02972	4.27631	3.50682	3.6988	3.52376	0.485711	0.872175	3.25792	3.30425	2.28715	1.91598	2.13567	1.75312	1.84909	7.04752	0	0	6.51585	6.6085	4.49481	0	0	3.50623	3.69818	0.00110397	6.35431	4.49378	0	0.000931537	0.000770596	0.197748	0.00496435	0.000483733	0.000620373	-1.58104e-13	0	0	0.000930041	0	-1.58104e-13	0	0	0.000104439
	7.04862	7.27901	6.1051	6.58461	6.66675	4.57508	4.02551	4.26973	3.50682	3.6988	3.52376	0.542212	0.884039	3.29184	3.33291	2.28715	1.90376	2.13085	1.75312	1.84909	7.04752	0	0	6.58368	6.66582	4.30792	0	0	3.50623	3.69818	0.00110397	6.19459	4.33702	0	0.000931537	0.000770596	0.217995	0.00802683	0.000588173	0.000620373	0	0	0	0.000930041	0	-1.58104e-13	0	0	0
	7.04862	7.41848	6.23589	6.49233	6.64685	4.57508	4.02638	4.26578	3.50682	3.6988	3.52376	0.595491	0.858504	3.2457	3.32296	2.28715	1.91874	2.13046	1.75312	1.84909	7.04752	0	0	6.4914	6.64592	4.57431	0	0	3.50623	3.69818	0.00110397	6.22749	4.51888	0	0	0.000770596	0.188907	0.00485818	0.000588173	0.000620373	-1.58104e-13	0	0	0.000930041	0.000931537	-1.58104e-13	0	0	0
	7.04862	7.37577	6.19209	6.54493	6.6843	4.57508	4.01382	4.27304	3.50682	3.6988	3.52376	0.579203	0.82259	3.272	3.34169	2.28715	1.89955	2.13322	1.75312	1.84909	7.04752	0	0	6.52085	6.68337	4.42178	0	0	3.50623	3.69818	0.00110397	6.21736	4.54691	0	0	0.000770596	0.214724	0.00660178	0	0.000620373	-1.58104e-13	0	0	0.000930041	0.000931537	-1.58104e-13	0	0	0.000588173
	7.04862	7.35563	6.1276	6.49723	6.61216	4.57508	4.03555	4.27476	3.50682	3.6988	3.52376	0.594786	0.868714	3.24815	3.30562	2.28715	1.91129	2.13451	1.75312	1.84909	7.04752	0	0	6.4963	6.61123	4.23851	0	0	3.50623	3.69818	0.00110397	6.16606	4.39017	0.000930041	0	0.000770596	0.212972	0.0057438	0.000421874	0.000620373	-1.58104e-13	0	0	0	0.000931537	-1.58104e-13	0	0	0.000166299
	7.04862	7.30921	6.1509	6.56327	6.66908	4.57508	4.02815	4.27721	3.50682	3.6988	3.52376	0.547872	0.814859	3.28117	3.33408	2.28715	1.91436	2.13635	1.75312	1.84909	7.04752	0	0	6.56234	6.66815	4.4119	0	0	3.50623	3.69818	0.00110397	6.21347	4.52118	0	0.000931542	0.000770596	0.199427	0.00451537	0.000588173	0.00020585	0	0	0	0.000930041	0	-1.58104e-13	0	0	0
	7.04862	7.43271	6.24777	6.54145	6.72279	4.57508	4.01743	4.26483	3.50682	3.6988	3.52133	0.533599	0.850231	3.27026	3.36093	2.28715	1.90262	2.13059	1.75312	1.84909	7.04266	0	0	6.54052	6.72186	4.53658	0	0	3.50623	3.69818	0.00596465	6.36552	4.54731	0	0.000931537	0.000770596	0.21218	0.00365213	0	0	0	0	0	0.000930041	0	-1.58104e-13	0	0	0.000588173
	7.04862	7.33054	6.18356	6.46152	6.6068	4.57508	4.0192	4.26969	3.50682	3.6988	3.51312	0.489924	0.891586	3.23029	3.30293	2.28715	1.89903	2.13446	1.75312	1.84909	7.02624	0	0	6.46059	6.60587	4.57431	0	0	3.50623	3.69818	0.0223863	6.35069	4.40039	0.000930041	0.000931537	0.000770596	0.221147	0.000770596	0	0.000232666	-1.58104e-13	0	0	0	0	-1.58104e-13	0	0	0.000588173
	7.04862	7.36247	6.14217	6.53479	6.64871	4.57508	4.0187	4.28005	3.50682	3.6988	3.52376	0.535992	0.832456	3.26693	3.32389	2.28715	1.90337	2.13866	1.75312	1.84909	7.04752	0	0	6.53386	6.64778	4.57431	0	0	3.50623	3.69818	0.00110397	6.29048	4.47726	0	0.000931537	0.000770596	0.211965	0.00273135	0.000588173	0	-1.58104e-13	0	0	0.000930041	0	-1.58104e-13	0	0	0
	7.04862	7.38531	6.19208	6.50324	6.64287	4.57508	4.05725	4.26696	3.50682	3.6988	3.52376	0.714993	0.906016	3.25115	3.32097	2.28715	1.93075	2.13169	1.75312	1.84909	7.04752	0	0	6.50231	6.64194	4.40478	0	0	3.50623	3.69818	0.00110397	5.95532	4.38005	0	0.000931537	0.000770596	0.195742	0.00358842	0	0.000620373	-1.58104e-13	0	0	0.000930041	0	-1.58104e-13	0	0	0.000588173
	7.04862	7.40507	6.08819	6.57036	6.68329	4.57508	4.01338	4.26983	3.50682	3.6988	3.52376	0.666122	0.796	3.28471	3.34118	2.28715	1.8991	2.13144	1.75312	1.84909	7.04752	0	0	6.56943	6.68236	4.49571	0	0	3.50623	3.69818	0.00110397	6.07283	4.49619	0	0.000931537	0.000770596	0.215191	0.00695983	0.000331585	0.000620373	0	0	0	0.000930041	0	-1.58104e-13	0	0	0.000256588
	7.04862	7.30419	6.13412	6.57373	6.67249	4.57508	4.02119	4.27021	3.50682	3.6988	3.52376	0.448264	0.799402	3.2864	3.33578	2.28715	1.90716	2.1311	1.75312	1.84909	7.04752	0	0	6.5728	6.67156	4.40928	0	0	3.50623	3.69818	0.00110397	6.40766	4.53531	0	0	0.000770596	0.206859	0.00801701	0.000588173	0.000402115	0	0	0	0.000930041	0.000931537	-1.58104e-13	0	0	0
	0	7.37627	6.18617	6.5113	6.65351	4.57508	4.01747	4.27531	3.50682	3.6988	0	0.450493	0.825123	3.25518	3.32629	2.28715	1.90332	2.13633	1.75312	1.84909	0	0	0	6.51037	6.65258	4.4584	0	0	3.50623	3.69818	0	6.47529	4.53592	0.000930041	0	0.000770596	0.210825	0.00265383	0.000588173	0	0	0	0	0	0.000931537	0	0	0	0
	7.04862	7.3484	6.178	6.55545	6.61304	4.57508	4.04186	4.26885	3.50682	3.6988	3.52376	0.675919	0.789606	3.27726	3.30605	2.28715	1.91602	2.13008	1.75312	1.84909	7.04752	0	0	6.55452	6.61211	4.57431	0	0	3.50623	3.69818	0.00110397	5.99656	4.59879	0	0	0.000770596	0.209817	0.00869666	0.000588173	0.000620373	-1.58104e-13	0	0	0.000930041	0.000931537	-1.58104e-13	0	0	0
	7.04862	7.37538	6.22966	6.50318	6.67584	4.57508	4.02076	4.26546	3.50682	3.6988	3.52376	0.633379	0.83594	3.25112	3.33745	2.28715	1.9002	2.12821	1.75312	1.84909	7.04752	0	0	6.50225	6.6749	4.57431	0	0	3.50623	3.69818	0.00110397	6.10862	4.55778	0.000930041	0	0.000770596	0.220366	0.00904429	0.000588173	0.000620373	-1.58104e-13	0	0	0	0.000931537	-1.58104e-13	0	0	0
	7.04862	7.36397	6.16923	6.57568	6.67574	4.57508	4.04816	4.2782	3.50682	3.6988	3.52358	0.495945	0.885833	3.28738	3.3374	2.28715	1.93033	2.13709	1.75312	1.84909	7.04717	0	0	6.57475	6.67481	4.52782	0	0	3.50623	3.69818	0.00145632	6.37208	4.39757	0	0	0.000770596	0.187508	0.00401976	6.07712e-05	0	-1.58104e-13	0	0	0.000930041	0.000931537	-1.58104e-13	0	0	0.000527402
	7.04862	7.36083	6.20976	6.51074	6.60144	4.57508	4.02045	4.27293	3.50682	3.6988	3.52376	0.649384	0.876906	3.2549	3.30026	2.28715	1.90641	2.13314	1.75312	1.84909	7.04752	0	0	6.50981	6.60051	4.57276	0	0	3.50623	3.69818	0.00110397	6.06207	4.45595	0	0	0.000770596	0.207628	0.00665553	0	0.000620373	-1.58104e-13	0	0	0.000930041	0.000931544	-1.58104e-13	0	0	0.000588173
	7.04862	7.42523	6.2317	6.56182	6.69023	4.57508	4.05449	4.27126	3.50682	3.6988	3.52376	0.653823	0.829881	3.28045	3.34465	2.28715	1.92549	2.13189	1.75312	1.84909	7.04752	0	0	6.56089	6.6893	4.39528	0	0	3.50623	3.69818	0.00110397	6.11759	4.57194	0	0.000931537	0.000770596	0.203505	0.0074889	0	0.000620373	0	0	0	0.000930041	0	-1.58104e-13	0	0	0.000588173
	7.04862	7.36687	6.20563	6.53027	6.69732	4.57508	4.02081	4.27906	3.50682	3.6988	3.51312	0.669286	0.862474	3.26467	3.34819	2.28715	1.90677	2.13773	1.75312	1.84909	7.02487	0	0	6.52934	6.69638	4.40264	0	0	3.50623	3.69818	0.0223812	6.0283	4.48069	0	0.000931537	0.000770596	0.20726	0.00359144	0.000588173	0.000620373	0	0	0	0.000930041	0	-1.58104e-13	0	0	0
	7.04862	7.39623	6.13739	6.49464	6.68891	4.57508	4.04433	4.27088	3.50682	3.6988	3.52282	0.580091	0.813494	3.24686	3.34399	2.28715	1.92374	2.1316	1.75312	1.84909	7.04564	0	0	6.49371	6.68798	4.51064	0	0	3.50623	3.69818	0.00298008	6.23605	4.51041	0	0.000931537	0.000770596	0.196843	0.00767977	0	0	0	0	0	0.000930041	0	-1.58104e-13	0	0	0.000588173
	7.04862	7.36336	6.1786	6.47287	6.65091	4.57508	4.04083	4.27772	3.50682	3.6988	3.51375	0.595719	0.851772	3.23597	3.32499	2.28715	1.92241	2.13673	1.75312	1.84909	7.02751	0	0	6.47194	6.64998	4.40662	0	0	3.50623	3.69818	0.0211149	6.17192	4.47506	0	0.000931537	0.000770596	0.196003	0.00426083	0.000588173	0.000620373	-1.58104e-13	0	0	0.000930041	0	-1.58104e-13	0	0	0
	7.04862	7.35141	6.16963	6.54481	6.69968	4.57508	4.04605	4.26572	3.50682	3.6988	3.52241	0.473416	0.869499	3.27194	3.34937	2.28715	1.9249	2.12773	1.75312	1.84909	7.04481	0	0	6.54388	6.69875	4.52738	0	0	3.50623	3.69818	0.00381134	6.40458	4.43063	0	0.000931537	0.000770596	0.196245	0.0102593	0.000588173	0	0	0	0	0.000930041	0	-1.58104e-13	0	0	0
	7.04862	7.31932	6.06098	6.56806	6.67944	4.57508	4.05438	4.2743	3.50682	3.6988	3.52376	0.478662	0.846895	3.28357	3.33926	2.28715	1.9298	2.13416	1.75312	1.84909	7.04752	0	0	6.56713	6.67851	4.54195	0	0	3.50623	3.69818	0.00110397	6.362	4.36719	0	0	0.000770596	0.194785	0.005972	0	0.000582427	0	0	0	0.000930041	0.000931537	-1.58104e-13	0	0	0.000588173
	7.04862	7.35664	6.17096	6.53635	6.62924	4.57508	4.02785	4.2695	3.50682	3.6988	3.52376	0.679898	0.810693	3.26771	3.31416	2.28715	1.9163	2.13057	1.75312	1.84909	7.04752	0	0	6.53542	6.62831	4.46421	0	0	3.50623	3.69818	0.00110397	5.99684	4.54958	0	0.000931537	0.000770596	0.195253	0.0083699	0.000588173	0.000620373	-1.58104e-13	0	0	0.000930041	0	-1.58104e-13	0	0	0
	7.04862	7.32952	6.23125	6.47871	6.69209	4.57508	4.03435	4.27724	3.50682	3.6988	3.52111	0.521441	0.84014	3.23889	3.34558	2.28715	1.91279	2.13637	1.75312	1.84909	7.04222	0	0	6.47778	6.69116	4.45161	0	0	3.50623	3.69818	0.00640035	6.28664	4.55096	7.65313e-05	0	0.000770596	0.208761	0.00449947	0.000588173	0.000620373	-1.58104e-13	0	0	0.00085351	0.000931537	-1e-10	0	0	0
	7.04862	7.3276	6.13267	6.49661	6.68061	4.57508	4.0173	4.27006	3.50682	3.6988	3.52376	0.569631	0.868515	3.24784	3.33984	2.28715	1.90314	2.13098	1.75312	1.84909	7.04752	0	0	6.49568	6.67968	4.32948	0	0	3.50623	3.69818	0.00110397	6.18834	4.39564	0	0.00042268	0.000770596	0.21101	0.00809232	0	0.000311256	0	0	0	0.000930041	0.000508857	-1.58104e-13	0	0	0.000588173
	7.04862	7.38161	6.1686	6.49425	6.70021	4.57508	4.02928	4.2747	3.50682	3.6988	3.52376	0.557081	0.821367	3.24666	3.34964	2.28715	1.90659	2.1369	1.75312	1.84909	7.04752	0	0	6.49332	6.69927	4.14756	0	0	3.50623	3.69818	0.00110397	6.26745	4.52586	0	0.000269937	0.000770596	0.216106	0.000893602	0.000588173	0.000620373	-1.58104e-13	0	0	0.000930041	0.0006616	-1.58104e-13	0	0	0
	7.04862	7.42481	6.1899	6.5201	6.67033	4.57508	4.03636	4.26406	3.50682	3.6988	3.52197	0.606358	0.798528	3.25959	3.3347	2.28715	1.91995	2.12649	1.75312	1.84909	7.04395	0	0	6.51917	6.6694	4.36378	0	0	3.50623	3.69818	0.00467839	6.2121	4.59284	0	0.000931537	0.000770596	0.196455	0.0110902	0	0	0	0	0	0.000930041	0	-1.58104e-13	0	0	0.000588173
	7.04862	7.34001	6.13808	6.51515	6.64061	4.57508	4.01747	4.27236	3.50682	3.6988	3.52376	0.56397	0.794806	3.25711	3.31984	2.28715	1.90332	2.13271	1.75312	1.84909	7.04752	0	0	6.51422	6.63967	4.57431	0	0	3.50623	3.69818	0.00110397	6.21207	4.54847	0	0	0.000770596	0.210829	0.00693888	0.000588173	0.000620373	0	0	0	0.000930041	0.000931537	-1.58104e-13	0	0	0
	7.04862	7.40495	6.24751	6.519	6.65448	4.57508	4.04771	4.27533	3.50682	3.6988	3.52376	0.65082	0.841738	3.25904	3.32677	2.28715	1.92041	2.13494	1.75312	1.84909	7.04752	0	0	6.51807	6.65355	4.4514	0	0	3.50623	3.69818	0.00110397	6.10331	4.56404	0.000445507	0	0.000770596	0.206894	0.00545535	0.000415278	0.000620373	0	0	0	0.000484534	0.000931537	-1.58104e-13	0	0	0.000172895
	7.04862	7.33216	6.203	6.47162	6.67948	4.57508	4.02433	4.26342	3.50682	3.6988	3.52376	0.508758	0.808353	3.23535	3.33928	2.28715	1.91041	2.12894	1.75312	1.84909	7.04752	0	0	6.47069	6.63729	4.57431	0	0	3.50623	3.69818	0.00110397	6.31465	4.58629	0	0	0.000770596	0.203501	0.00554762	0.000588173	0.000620373	-1.58104e-13	0	0	0.000930041	0.000931537	-1.58104e-13	0	0	0
	7.04862	7.32218	6.19949	6.50332	6.69518	4.57508	4.03508	4.27129	3.50682	3.6988	3.52376	0.627532	0.810382	3.25119	3.34712	2.28715	1.91093	2.13191	1.75312	1.84909	7.04752	0	0	6.50239	6.69425	4.52152	0	0	3.50623	3.69818	0.00110397	6.06711	4.57872	0	0	0.000770596	0.213209	0.00747676	0.000588173	0.000620373	0	0	0	0.000930041	0.000931537	-1.58104e-13	0	0	0
	7.04862	7.36374	6.22003	6.48653	6.63088	4.57508	4.03131	4.26982	3.50682	3.6988	3.52376	0.748231	0.825368	3.2428	3.31497	2.28715	1.91763	2.1309	1.75312	1.84909	7.04752	0	0	6.4856	6.62995	4.3423	0	0	3.50623	3.69818	0.00110397	5.86728	4.5693	0	0	0.000770596	0.196044	0.00801243	0.000440387	0	-1.58104e-13	0	0	0.000930041	0.000931537	-1.58104e-13	0	0	0.000147786
	7.04862	7.32158	6.18982	6.4936	6.69831	4.57508	4.01335	4.26669	3.50682	3.6988	3.52376	0.582358	0.876358	3.24634	3.34869	2.28715	1.89464	2.13215	1.75312	1.84909	7.04752	0	0	6.49267	6.69738	4.51724	0	0	3.50623	3.69818	0.00110397	6.15686	4.4371	0	0	0.000770596	0.224074	0.00239596	0.000588173	0.000620373	-1.58104e-13	0	0	0.000930041	0.000931537	-1.58104e-13	0	0	0
	7.04862	7.4072	6.16118	6.53699	6.70125	4.57508	4.03547	4.2667	3.50682	3.6988	3.52304	0.648481	0.908002	3.26803	3.35016	2.28715	1.92194	2.13033	1.75312	1.84909	7.04607	0	0	6.53606	6.70032	4.447	0	0	3.50623	3.69818	0.00255307	6.11024	4.34517	0.000930041	0	0.000770596	0.1916	0.00604063	0	0.000620373	-1.58104e-13	0	0	0	0.000931537	-1.58104e-13	0	0	0.000588173
	7.04862	7.42267	6.17551	6.52641	6.62506	4.57508	4.01147	4.27359	3.50682	3.6988	3.51585	0.524848	0.787734	3.26274	3.31206	2.28715	1.90489	2.13641	1.75312	1.84909	7.02541	0	0	6.52548	6.62413	4.55685	0	0	3.50623	3.69818	0.0169157	6.37297	4.60004	0	0.000931537	0.000770596	0.201686	0.000770596	0	0	-1.58104e-13	0	0	0.000930041	0	-1.58104e-13	0	0	0.000588173
	7.04862	7.3681	6.18013	6.51701	6.61456	4.57508	4.0338	4.27089	3.50682	3.6988	3.52376	0.609089	0.791203	3.25804	3.30681	2.28634	1.91296	2.13161	1.75312	1.84909	7.04752	0	0	6.51608	6.61363	4.20466	0	0	3.50623	3.69818	0.00110397	6.14993	4.59773	0.000930041	0	0.00240417	0.207888	0.00767517	0.000588173	0.000620373	-1.58104e-13	0	0	0	0.000931537	-1.58104e-13	0	0	0
	7.04862	7.35307	6.26087	6.51293	6.69995	4.57508	4.00643	4.27446	3.50682	3.6988	3.52376	0.617252	0.95129	3.256	3.34951	2.28715	1.89682	2.1343	1.75312	1.84909	7.04752	0	0	6.512	6.69902	4.40019	0	0	3.50623	3.69818	0.00110397	6.11857	4.35829	0.000930041	0	0.000770596	0.212785	0.00585485	0.000588173	0.000620373	0	0	0	-2.00032e-10	0.000931537	-1.58104e-13	0	0	0
	7.04862	7.394	6.2051	6.52076	6.68768	4.57508	4.02238	4.27579	3.50682	3.6988	3.52112	0.625181	0.825351	3.25991	3.34337	2.28715	1.90318	2.13533	1.75312	1.84909	7.04225	0	0	6.51983	6.68674	4.39872	0	0	3.50623	3.69818	0.00637907	6.14364	4.5544	0.000869137	0	0.000770596	0.21602	0.00513884	0	0	-1.58104e-13	0	0	6.09042e-05	0.000931537	-1.58104e-13	0	0	0.000588173
	7.04862	7.36185	6.18622	6.54821	6.69113	4.57508	4.02573	4.27665	3.50682	3.6988	3.50898	0.639059	0.845947	3.27364	3.3451	2.28715	1.90394	2.13648	1.75312	1.84909	7.01797	0	0	6.54728	6.6902	4.57431	0	0	3.50623	3.69818	0.0306545	6.08373	4.49432	0.000930041	0	0.000770596	0.217856	0.00369456	0.000426386	0.000620373	-1.58104e-13	0	0	0	0.000931537	-1.58104e-13	0	0	0.000161787
	7.04862	7.37865	6.18015	6.53132	6.6765	4.57508	4.04635	4.2604	3.50682	3.6988	3.52376	0.625034	0.844249	3.2652	3.33778	2.28715	1.91939	2.12985	1.75312	1.84909	7.04752	0	0	6.53039	6.67557	4.53641	0	0	3.50623	3.69818	0.00110397	6.12858	4.49165	0	0.000931537	0.000770596	0.20757	0.000695228	0.000588173	0	0	0	0	0.000930041	-1.00032e-10	-1.58104e-13	0	0	0
	7.04862	7.3258	6.13399	6.54218	6.69051	4.57508	4.02153	4.27819	3.50682	3.6988	3.52376	0.473602	0.817149	3.27062	3.34479	2.28715	1.90752	2.13708	1.75312	1.84909	7.04752	0	0	6.54125	6.68958	4.57431	0	0	3.50623	3.69818	0.00110397	6.3786	4.49969	0	0	0.000770596	0.206487	0.00402484	0	0.000446369	-1.58104e-13	0	0	0.000930041	0.000931537	-1.58104e-13	0	0	0.000588173
	7.04862	7.37738	6.22734	6.47314	6.67393	4.57508	4.02085	4.26902	3.50682	3.6988	3.52087	0.446065	0.835587	3.2361	3.3365	2.28715	1.9076	2.13245	1.75312	1.84909	7.04175	0	0	6.47221	6.673	4.54906	0	0	3.50623	3.69818	0.00687878	6.48525	4.55617	0	0	0.000770596	0.205641	0.00412177	0.000588173	0	0	0	0	0.000930041	0.000931537	-1.58104e-13	0	0	0
	7.04862	7.3981	6.28853	6.48837	6.73792	4.57508	4.02644	4.27558	3.50682	3.6988	3.52376	0.570942	0.907553	3.24372	3.36849	2.28715	1.9126	2.13513	1.75312	1.84909	7.04752	0	0	6.48744	6.73699	4.53773	0	0	3.50623	3.69818	0.00110397	6.25621	4.47342	0	0	0.000770596	0.201243	0.00532961	9.22418e-05	0.000450013	-1.58104e-13	0	0	0.000930041	0.000931537	-1.58104e-13	0	0	0.000495931
	7.04862	7.37578	6.22073	6.53425	6.66781	4.57508	4.02643	4.26947	3.50682	3.6988	3.52376	0.637291	0.821652	3.26666	3.33344	2.28715	1.91259	2.13054	1.75312	1.84909	7.04752	0	0	6.53332	6.66688	4.47685	0	0	3.50623	3.69818	0.00110397	6.10119	4.57743	0.000930041	0.000931537	0.000770596	0.201259	0.00838495	0.000588173	0.000620373	-1.58104e-13	0	0	0	0	-1.58104e-13	0	0	0
	7.04862	7.40743	6.16019	6.49585	6.66383	4.57508	4.03231	4.27329	3.50682	3.6988	3.51101	0.751433	0.795763	3.24746	3.33145	2.28715	1.91593	2.13341	1.75312	1.84909	7.02202	0	0	6.49492	6.6629	4.40111	0	0	3.50623	3.69818	0.0266084	5.90456	4.56867	0	0.000931537	0.000770596	0.200445	0.00647462	0.000588173	0.000275272	-1.58104e-13	0	0	0.000930041	0	-1.58104e-13	0	0	0
	7.04862	7.30625	6.15305	6.51383	6.58961	4.57508	4.03597	4.27071	3.50682	3.6988	3.51567	0.616428	0.784806	3.25645	3.29434	2.28715	1.91161	2.13147	1.75312	1.84909	7.03133	0	0	6.5129	6.58868	4.52336	0	0	3.50623	3.69818	0.0172923	6.07339	4.58343	0.000930041	0	0.000770596	0.212761	0.00776849	0.000588173	0.000620373	0	0	0	0	0.000931537	-1.58104e-13	0	0	0
	7.04862	7.37629	6.11793	6.50676	6.70397	4.57508	4.02815	4.27461	3.50682	3.6988	3.52153	0.502625	0.799879	3.25292	3.35152	2.28715	1.91436	2.13439	1.75312	1.84909	7.04305	0	0	6.50583	6.70304	4.5059	0	0	3.50623	3.69818	0.00557273	6.37104	4.51817	0.000930041	0	0.000770596	0.199426	0.00581812	0	0	-1.58104e-13	0	0	0	0.000931537	-1.58104e-13	0	0	0.000588173
	7.04862	7.3193	6.18154	6.51864	6.65219	4.57508	4.03618	4.26963	3.50682	3.6988	3.52376	0.658693	0.79226	3.25886	3.32563	2.28715	1.91268	2.13066	1.75312	1.84909	7.04752	0	0	6.51771	6.65126	4.44414	0	0	3.50623	3.69818	0.00110397	6.00192	4.59702	0.000930041	0	0.000770596	0.210823	0.00830715	0	0.000620373	0	0	0	0	0.000931537	-1.58104e-13	0	0	0.000588173
	7.04862	7.28485	6.27766	6.50559	6.63725	4.57508	4.02577	4.27555	3.50682	3.6988	3.52376	0.455193	0.864351	3.25233	3.31816	2.28715	1.9119	2.1351	1.75312	1.84909	7.04752	0	0	6.50466	6.63632	4.17401	0	0	3.50623	3.69818	0.00110397	6.37446	4.54896	0.000930041	0	0.000770596	0.201962	0.00534779	0	0.000620373	0	0	0	0	0.000931537	-1.58104e-13	0	0	0.000588173
	7.04862	7.36957	6.22541	6.45277	6.66143	4.57508	4.01876	4.27485	3.50682	3.6988	3.5171	0.569647	0.82516	3.22592	3.33025	2.28715	1.90424	2.13458	1.75312	1.84909	7.0342	0	0	6.45184	6.6605	4.38108	0	0	3.50623	3.69818	0.014429	6.23027	4.57509	0	0	0.000770596	0.210287	0.00569658	0.00057675	0.000620373	0	0	0	0.000930041	0.000931537	-1.58104e-13	0	0	1.14231e-05
	7.04862	7.31202	6.13618	6.529	6.66311	4.57508	4.03025	4.26879	3.50682	3.6988	3.52376	0.494035	0.835414	3.26404	3.33109	2.2845	1.91362	2.13003	1.75312	1.84909	7.04752	0	0	6.52807	6.66218	4.39164	0	0	3.50623	3.69818	0.00110397	6.32395	4.46536	0	0.000777065	0.00607929	0.203013	0.00872614	0.000588173	0	0	0	0	0.000930041	0.000154472	-1.58104e-13	0	0	0
	7.04862	7.37243	6.15028	6.5569	6.62849	4.57508	4.0356	4.27481	3.50682	3.6988	3.52376	0.434452	0.834271	3.27798	3.31378	2.28715	1.91502	2.13455	1.75312	1.84909	7.04752	0	0	6.55597	6.62756	4.46409	0	0	3.50623	3.69818	0.00110397	6.50352	4.48174	0	0	0.000770596	0.205568	0.00571395	3.0429e-06	0.000620373	0	0	0	0.000930041	0.000931537	-1.58104e-13	0	0	0.00058513
	7.04862	7.27512	6.17504	6.53083	6.63994	4.57508	4.04106	4.26753	3.50682	3.6988	3.52376	0.654678	0.880303	3.26495	3.31951	2.28715	1.92319	2.12908	1.75312	1.84909	7.04752	0	0	6.5299	6.63901	4.57431	0	0	3.50623	3.69818	0.00110397	5.96576	4.41443	0.000930041	0	0.000770596	0.194671	0.00935797	0	0.000620373	-1.58104e-13	0	0	0	0.000931537	-1.58104e-13	0	0	0.000588173
	7.04862	7.3388	6.16587	6.55942	6.59394	4.57508	4.02976	4.27154	3.50682	3.6988	3.51869	0.562045	0.819125	3.27925	3.2965	2.28715	1.91604	2.1321	1.75312	1.84909	7.03739	0	0	6.55849	6.59301	4.42245	0	0	3.50623	3.69818	0.0112369	6.21471	4.52762	0	0.000931537	0.000770596	0.19768	0.00734991	0.000103072	0.000319869	-1.58104e-13	0	0	0.000930041	0	-1.58104e-13	0	0	0.000485101
	7.04862	7.39847	6.22206	6.56565	6.67794	4.57508	4.03069	4.27321	3.50682	3.6988	3.51371	0.611116	0.847188	3.28236	3.3385	2.28715	1.91414	2.13335	1.75312	1.84909	7.02743	0	0	6.56472	6.677	4.57431	0	0	3.50623	3.69818	0.0211946	6.17624	4.52768	0.000930041	0	0.000770596	0.20241	0.00651688	0.000588173	0	-1.58104e-13	0	0	0	0.000931537	-1.58104e-13	0	0	0
	7.04862	7.41464	6.12878	6.45253	6.61777	4.57508	4.02533	4.26597	3.50682	3.6988	3.52376	0.712496	0.784326	3.2258	3.30842	2.28715	1.9156	2.12792	1.75312	1.84909	7.04752	0	0	6.4516	6.61684	4.33595	0	0	3.50623	3.69818	0.00110397	5.98965	4.56013	0	0	0.000770596	0.19413	0.010136	0.000588173	0.000620373	-1.58104e-13	0	0	0.000930041	0.000931537	-1.58104e-13	0	0	0
	7.04862	7.35421	6.248	6.52849	6.64896	4.57508	4.04613	4.2676	3.50682	3.6988	3.52376	0.617684	0.87284	3.26378	3.32401	2.28715	1.91922	2.13186	1.75312	1.84909	7.04752	0	0	6.52756	6.64803	4.53977	0	0	3.50623	3.69818	0.00110397	6.11885	4.50232	0	0	0.000770596	0.207683	0.0038895	0.000482858	0	-1.58104e-13	0	0	0.000930041	0.000931537	-1.58104e-13	0	0	0.000105315
	7.04862	7.34314	6.10837	6.47444	6.68585	4.57508	4.04778	4.26955	3.50682	3.6988	3.51445	0.518568	0.770309	3.23676	3.34246	2.28715	1.92046	2.13439	1.75312	1.84909	7.0289	0	0	6.47351	6.68491	4.57431	0	0	3.50623	3.69818	0.019729	6.306	4.56775	0	0.000931537	0.000770596	0.206858	0.000770596	0	0	-1.58104e-13	0	0	0.000930041	0	-1.58104e-13	0	0	0.000588173
	7.04862	7.28275	6.18205	6.55215	6.69582	4.57508	4.03095	4.27759	3.50682	3.6988	3.52113	0.572611	0.833627	3.27561	3.34744	2.28715	1.91363	2.13663	1.75312	1.84909	7.04227	0	0	6.55122	6.69488	4.39056	0	0	3.50623	3.69818	0.0063549	6.13753	4.5148	0	0	0.000770596	0.203682	0.00432472	0.000588173	0.000419806	0	0	0	0.000930041	0.000931537	-1.58104e-13	0	0	0
	7.04862	7.26727	6.19534	6.45751	6.61216	4.57508	4.0113	4.26259	3.50682	3.6988	3.50114	0.495347	0.910375	3.22829	3.30562	2.28715	1.90262	2.12538	1.75312	1.84909	7.00229	0	0	6.45658	6.61123	4.33095	0	0	3.50623	3.69818	0.0463387	6.27657	4.37459	0	0	0.000770596	0.206063	0.0118275	0	0.000620373	-1.58104e-13	0	0	0.000930041	0.000931537	-1.58104e-13	0	0	0.000588173
	7.04862	7.33975	6.27008	6.51036	6.69413	4.57508	4.0385	4.26229	3.50682	3.6988	3.52376	0.477837	0.898168	3.25471	3.3466	2.28715	1.91458	2.12808	1.75312	1.84909	7.04752	0	0	6.50943	6.6932	4.541	0	0	3.50623	3.69818	0.00110397	6.38407	4.47374	0	0.000752912	0.000770596	0.209338	0.00612234	0.000588173	0	-1.58104e-13	0	0	0.000930041	0.000178625	-1.58104e-13	0	0	0
	7.04862	7.27587	6.15525	6.54187	6.6372	4.57508	4.05634	4.26628	3.50682	3.6988	3.52376	0.597251	0.775155	3.27047	3.31813	2.28715	1.92793	2.12817	1.75312	1.84909	7.04752	0	0	6.54094	6.63626	4.52673	0	0	3.50623	3.69818	0.00110397	6.08137	4.60494	0	0	0.000770596	0.200475	0.00993491	0.000588173	0.000620373	0	0	0	0.000930043	0.000931537	-1.58104e-13	0	0	0
	7.04862	7.34937	6.15657	6.5377	6.68609	4.57508	4.0343	4.26071	3.50682	3.6988	3.52376	0.692211	0.878654	3.26838	3.34258	2.28715	1.92072	2.12737	1.75312	1.84909	7.04752	0	0	6.53677	6.68516	4.39591	0	0	3.50623	3.69818	0.00110397	5.96495	4.39926	0.000930041	0	0.000770596	0.192859	0.00597245	0.000588173	0.000316487	0	0	0	0	0.000931537	-1.58104e-13	0	0	0
	7.04862	7.38062	6.25964	6.52153	6.70918	4.57508	4.06356	4.27429	3.50682	3.6988	3.52376	0.667534	0.880858	3.2603	3.35413	2.28715	1.93332	2.13415	1.75312	1.84909	7.04752	0	0	6.5206	6.70825	4.41301	0	0	3.50623	3.69818	0.00110397	6.04555	4.49793	0	0.000931537	0.000770596	0.196914	0.00597864	0	0.000620373	-1.58104e-13	0	0	0.000930041	0	-1.58104e-13	0	0	0.000588173
	7.04862	7.36767	6.25155	6.58529	6.67647	4.57508	4.02924	4.27097	3.50682	3.6988	3.52376	0.51956	0.925562	3.29218	3.33777	2.28715	1.90832	2.13167	1.75312	1.84909	7.04752	0	0	6.58436	6.67554	4.40684	0	0	3.50623	3.69818	0.00110397	6.32855	4.40043	0	0	0.000770596	0.212595	0.00763588	0	0.000342535	-1.58104e-13	0	0	0.000930041	0.000931537	-1.58104e-13	0	0	0.000588173
	7.04862	7.39667	6.18821	6.50143	6.63581	4.57508	4.03155	4.27169	3.50682	3.6988	3.52376	0.769832	0.942256	3.25025	3.31744	2.28715	1.91202	2.13221	1.75312	1.84909	7.04752	0	0	6.5005	6.63488	4.52445	0	0	3.50623	3.69818	0.00110397	5.85701	4.3037	0.000930041	0	0.000770596	0.207504	0.0072769	0	0	0	0	0	0	0.000931537	-1.58104e-13	0	0	0.000588173
	7.04862	7.3593	6.15522	6.54187	6.69715	4.57508	4.02768	4.26819	3.50682	3.6988	3.52376	0.505441	0.852931	3.27047	3.34811	2.28715	1.91387	2.13173	1.75312	1.84909	7.04752	0	0	6.54094	6.69622	4.57431	0	0	3.50623	3.69818	0.00110397	6.34841	4.44936	0	0	0.000770596	0.199927	0.00471759	0.000467	0	-1.58104e-13	0	0	0.000930041	0.000931537	-1.58104e-13	0	0	0.000121173
	7.04862	7.28535	6.14168	6.49765	6.65194	4.57508	4.02802	4.27677	3.50682	3.6988	3.52376	0.506173	0.863767	3.24836	3.3255	2.28715	1.91946	2.13668	1.75312	1.84909	7.04752	0	0	6.49672	6.65101	4.37355	0	0	3.50623	3.69818	0.00110397	6.273	4.41414	0	0.000931537	0.000770596	0.189103	0.0034126	0	0.000620373	0	0	0	0.000930041	0	-1.58104e-13	0	0	0.000588173
	7.04862	7.38485	6.14627	6.50859	6.61931	4.57508	4.02624	4.26235	3.50682	3.6988	3.52376	0.621324	0.765808	3.25383	3.30919	2.28715	1.91259	2.1268	1.75312	1.84909	7.04752	0	0	6.50766	6.61838	4.5586	0	0	3.50623	3.69818	0.00110397	6.1422	4.61466	0	0	0.000770596	0.201069	0.00874737	0	0	-1.58104e-13	0	0	0.000930041	0.000931537	-1.58104e-13	0	0	0.000588173
	7.04862	7.37663	6.2791	6.57872	6.60266	4.57508	4.06945	4.27879	3.50682	3.6988	3.52376	0.652941	0.865429	3.28889	3.30086	2.28715	1.93674	2.13753	1.75312	1.84909	7.04752	0	0	6.57779	6.60173	4.44008	0	0	3.50623	3.69818	0.00110397	6.07075	4.54824	0.000930041	0.000578073	0.000770596	0.195968	0.00372646	0.000588173	0.000620373	-1.58104e-13	0	0	-1.00032e-10	0.000353464	-1.58104e-13	0	0	0
	7.04862	7.35875	6.23765	6.52308	6.72822	4.57508	4.02955	4.271	3.50682	3.6988	3.51314	0.780828	0.834341	3.26107	3.36365	2.28715	1.90679	2.13311	1.75312	1.84909	7.02629	0	0	6.51963	6.72729	4.57431	0	0	3.50623	3.69818	0.0223376	5.79709	4.56897	0	0	0.000770596	0.215974	0.00478852	5.95889e-06	0	-1.58104e-13	0	0	0.000930041	0.000931537	-1.58104e-13	0	0	0.000582214
	7.04862	7.35663	6.16766	6.48829	6.67171	4.57508	4.03475	4.26468	3.50682	3.6988	3.52376	0.505709	0.837496	3.24368	3.33539	2.28715	1.91069	2.12695	1.75312	1.84909	7.04752	0	0	6.48736	6.67078	4.24789	0	0	3.50623	3.69818	0.00110397	6.34521	4.49267	0.000930041	0	0.000770596	0.213372	0.0107818	0	0.000620373	-1.58104e-13	0	0	0	0.000931537	0	0	0	0.000588173
	7.04862	7.33912	6.22483	6.50069	6.67858	4.57508	4.03618	4.27119	3.50682	3.6988	3.52376	0.555175	0.918692	3.24988	3.33882	2.28715	1.91652	2.13268	1.75312	1.84909	7.04752	0	0	6.49976	6.67765	4.45774	0	0	3.50623	3.69818	0.00110397	6.22877	4.38744	0	0	0.000770596	0.203134	0.00582757	0	0.000120181	-1.58104e-13	0	0	0.000930041	0.000931537	-1.58104e-13	0	0	0.000588173
	7.04862	7.32337	6.16484	6.52509	6.68849	4.57508	4.01097	4.2768	3.50682	3.6988	3.51936	0.716484	0.836867	3.26208	3.34378	2.28715	1.90273	2.13604	1.75312	1.84909	7.03872	0	0	6.52416	6.68755	4.19084	0	0	3.50623	3.69818	0.00990297	5.8904	4.49111	0	0	0.000770596	0.205512	0.00472209	0.000588173	0.000620373	-1.58104e-13	0	0	0.00093005	0.000931537	-1.58104e-13	0	0	0
	7.04862	7.41697	6.10957	6.5737	6.65485	4.57508	4.01772	4.27611	3.50682	3.6988	3.52376	0.748728	0.738283	3.28639	3.32696	2.28715	1.91491	2.1365	1.75312	1.84909	7.04752	0	0	6.57277	6.65392	4.52672	0	0	3.50623	3.69818	0.00110397	5.91952	4.63301	0	0	0.000770596	0.187905	0.00311104	0.000588173	0.000620373	0	0	0	0.000930041	0.000931537	-1.58104e-13	0	0	0
	7.04862	7.3944	6.20295	6.43745	6.65847	4.57508	4.01849	4.2739	3.50682	3.6988	3.52376	0.528625	0.867388	3.21826	3.32877	2.28715	1.91003	2.13388	1.75312	1.84909	7.04752	0	0	6.43652	6.65754	4.53675	0	0	3.50623	3.69818	0.00110397	6.33715	4.46817	0.000930041	0	0.000770596	0.198438	0.00613358	0	0.000620373	-1.58104e-13	0	0	0	0.000931537	-1.58104e-13	0	0	0.000588173
	7.04862	7.4581	6.2179	6.46341	6.69088	4.57508	4.0407	4.27079	3.50682	3.6988	3.51194	0.628581	0.873911	3.23124	3.34498	2.28715	1.92798	2.13153	1.75312	1.84909	7.02389	0	0	6.46248	6.68995	4.34177	0	0	3.50623	3.69818	0.0247375	6.20094	4.47007	0.000930041	0	0.000770596	0.184746	0.00772531	0.000588173	0.000620373	-1.58104e-13	0	0	-2.00032e-10	0.000931537	-1.58104e-13	0	0	0
	7.04862	7.36888	6.19445	6.50875	6.74696	4.57508	4.04057	4.26546	3.50682	3.6988	3.52376	0.701785	0.801937	3.25391	3.37301	2.28428	1.91685	2.12754	1.75312	1.84909	7.04752	0	0	6.50782	6.74603	4.14921	0	0	3.50623	3.69818	0.00110397	5.96531	4.59057	0	0.000931537	0.00652309	0.206869	0.0103892	0.000588173	0.000592592	-1.58104e-13	0	0	0.000930041	0	-1.58104e-13	0	0	0
	7.04862	7.36519	6.19682	6.52485	6.65258	4.57508	4.0234	4.2714	3.50682	3.6988	3.52376	0.719294	0.855534	3.26196	3.32583	2.28715	1.90298	2.13347	1.75312	1.84909	7.04752	0	0	6.52392	6.65165	4.48116	0	0	3.50623	3.69818	0.00110397	5.9266	4.48575	0	0.000931537	0.000770596	0.217435	0.00447129	0	0	-1.58104e-13	0	0	0.000930048	0	-1.58104e-13	0	0	0.000588173
	7.04862	7.36992	0	6.5441	6.64936	4.57508	4.04884	4.28349	3.50682	3.6988	3.52376	0.622486	0	3.27158	3.32421	2.28715	1.92126	2.14136	1.75312	1.84909	7.04752	0	0	6.54317	6.64843	4.41834	0	0	3.50623	3.69818	0.00110397	6.12494	0	0.000930041	0	0.000770596	0.206326	0.000770596	0.000294873	0.000530284	-1.58104e-13	0	0	0	0.000931537	-1.58104e-13	0	0	0.0002933
	7.04862	7.40443	6.20213	6.48612	6.64887	4.57508	4.02263	4.27243	3.50682	3.6988	3.52376	0.542124	0.815527	3.2426	3.32397	2.28715	1.90865	2.13276	1.75312	1.84909	7.04752	0	0	6.48519	6.64794	4.19585	0	0	3.50623	3.69818	0.00110397	6.32018	4.57108	0	0	0.000770596	0.205319	0.00690481	0.000588173	0.000620373	-1.58104e-13	0	0	0.000930041	0.000931537	-1.58104e-13	0	0	0
	7.04862	7.32629	6.24906	6.48075	6.65276	4.57508	4.03491	4.2687	3.50682	3.6988	3.52176	0.629354	0.843991	3.23991	3.32591	2.28715	1.91081	2.12996	1.75312	1.84909	7.04352	0	0	6.47982	6.65183	4.52076	0	0	3.50623	3.69818	0.00510668	6.06759	4.56107	0	0.000931537	0.000770596	0.213293	0.00877284	0.000588173	0.000111063	-1.58104e-13	0	0	0.000930041	0	-1.58104e-13	0	0	0
	7.04862	7.33331	6.16678	6.53971	6.72482	4.57508	4.02718	4.26703	3.50682	3.6988	3.52376	0.700704	0.781187	3.26939	3.36194	2.28715	1.91228	2.12871	1.75312	1.84909	7.04752	0	0	6.53878	6.72388	4.53616	0	0	3.50623	3.69818	0.00110397	5.9319	4.6044	0	0	0.000770596	0.202632	0.00960502	0.000588173	0.000353432	-1.58104e-13	0	0	0.000930041	0.000931537	-1.58104e-13	0	0	0
	7.04862	7.31639	6.10979	6.56875	6.65265	4.57508	4.02131	4.26322	3.50682	3.6988	3.52376	0.434249	0.802038	3.28391	3.32586	2.28715	1.90774	2.13122	1.75312	1.84909	7.04752	0	0	6.56782	6.65171	4.28851	0	0	3.50623	3.69818	0.00110397	6.44789	4.50572	0.000930041	0	0.000770596	0.205838	0.000770596	0	0.000575681	0	0	0	-2.00032e-10	0.000931537	-1.58104e-13	0	0	0.000588173
	7.04862	7.30878	6.1782	6.51023	6.61896	4.57508	4.03364	4.26897	3.50682	3.6988	3.51659	0.621726	0.871773	3.25465	3.30901	2.28715	1.91921	2.13017	1.75312	1.84909	7.03317	0	0	6.5093	6.61803	4.37711	0	0	3.50623	3.69818	0.0154525	6.06533	4.43465	0.000930041	0.000931537	0.000770596	0.195222	0.00863527	0	0.000620373	-1.58104e-13	0	0	0	0	-1.58104e-13	0	0	0.000588173
	7.04862	7.4078	6.19563	6.52481	6.62044	4.57508	4.02169	4.26981	3.50682	3.6988	3.52027	0.594708	0.819103	3.26194	3.30975	2.28715	1.92126	2.1308	1.75312	1.84909	7.04054	0	0	6.52388	6.6195	4.57431	0	0	3.50623	3.69818	0.00808047	6.21838	4.55742	0	0.000714819	0.000770596	0.179166	0.008214	0	0.000620373	-1.58104e-13	0	0	0.000930041	0.000216718	-1.58104e-13	0	0	0.000588173
	7.04862	7.38037	6.24428	6.57128	6.68909	4.57508	4.04688	4.26286	3.50682	3.6988	3.52376	0.622701	0.847895	3.28518	3.34408	2.28715	1.92986	2.13011	1.75312	1.84909	7.04752	0	0	6.57035	6.68816	4.57431	0	0	3.50623	3.69818	0.00110397	6.13497	4.54849	0	0	0.000770596	0.187154	0.00264814	0.000107235	0.000620373	-1e-10	0	0	0.000930041	0.000931537	-1.58104e-13	0	0	0.000480938
	7.04862	7.35513	6.13754	6.52664	6.62697	4.57508	4.0233	4.2642	3.50682	3.6988	3.52376	0.54367	0.786671	3.26285	3.31302	2.28715	1.91927	2.12659	1.75312	1.84909	7.04752	0	0	6.52571	6.62604	4.40451	0	0	3.50623	3.69818	0.00110397	6.26779	4.56419	0.000930041	0	0.000770596	0.184756	0.011019	0	0	0	0	0	-2.00032e-10	0.000931537	-1.58104e-13	0	0	0.000588173
	7.04862	7.37086	6.18334	6.53051	6.66008	4.57508	4.02885	4.27617	3.50682	3.6988	3.52376	0.583669	0.851345	3.26479	3.32957	2.28715	1.90781	2.1377	1.75312	1.84909	7.04752	0	0	6.52958	6.65915	4.50519	0	0	3.50623	3.69818	0.00110397	6.20352	4.48065	0	0.000931537	0.000770596	0.213222	0.000770596	0	0.000620373	0	0	0	0.000930041	0	-1.58104e-13	0	0	0.000588173
	7.04862	7.43389	6.22902	6.5291	6.63768	4.57508	4.05579	4.26866	3.50682	3.6988	3.51789	0.613911	0.906912	3.26408	3.31837	2.28715	1.92825	2.12994	1.75312	1.84909	7.03577	0	0	6.52817	6.63674	4.44813	0	0	3.50623	3.69818	0.0128502	6.20607	4.41519	0	0.000931537	0.000770596	0.19928	0.00878964	0	0.000620373	0	0	0	0.000930041	0	-1.58104e-13	0	0	0.000588173
	7.04862	7.35098	6.18349	6.50438	6.66447	4.57508	4.01588	4.26882	3.50682	3.6988	3.52376	0.576601	0.793721	3.25172	3.33177	2.28715	1.91196	2.13005	1.75312	1.84909	7.04752	0	0	6.50345	6.66354	4.34557	0	0	3.50623	3.69818	0.00110397	6.19777	4.59605	0	0	0.000770596	0.191959	0.00871242	0	0.000620373	0	0	0	0.000930041	0.000931537	-1.58104e-13	0	0	0.000588173
	7.04862	7.37791	6.26954	6.5745	6.64387	4.57508	4.01729	4.27753	3.50682	3.6988	3.51775	0.60449	0.888303	3.28679	3.32147	2.28715	1.90314	2.13662	1.75312	1.84909	7.0355	0	0	6.57357	6.64294	4.48291	0	0	3.50623	3.69818	0.0131283	6.16893	4.49293	0	0	0.000770596	0.211018	0.00428196	0	0.000620373	-1.58104e-13	0	0	0.000930041	0.000931537	-1.58104e-13	0	0	0.000588173
	7.04862	7.42781	6.10205	6.55966	6.70012	4.57508	4.03906	4.26761	3.50682	3.6988	3.52376	0.65546	0.826824	3.27937	3.34959	2.28715	1.9145	2.13183	1.75312	1.84909	7.04752	0	0	6.55873	6.69919	4.15653	0	0	3.50623	3.69818	0.00110397	6.11689	4.4484	0	0	0.000770596	0.210051	0.00394917	0.000588173	0.000297499	-1.58104e-13	0	0	0.000930041	0.000931537	-1.58104e-13	0	0	0
	7.04862	7.36893	6.17588	6.53462	6.63668	4.57508	4.01505	4.26844	3.50682	3.6988	3.52376	0.599287	0.876683	3.26684	3.31787	2.28715	1.90255	2.12977	1.75312	1.84909	7.04752	0	0	6.53369	6.63575	4.51404	0	0	3.50623	3.69818	0.00110397	6.17035	4.42252	0	0.000931537	0.000770596	0.209936	0.00890024	0	0	0	0	0	0.000930041	0	-1.58104e-13	0	0	0.000588173
	7.04862	7.328	6.13674	6.52625	6.64569	4.57508	4.0268	4.26888	3.50682	3.6988	3.51706	0.743208	0.869252	3.26266	3.32238	2.28715	1.91297	2.13346	1.75312	1.84909	7.03412	0	0	6.52532	6.64476	4.20815	0	0	3.50623	3.69818	0.0145023	5.84158	4.39823	0	0	0.000770596	0.200861	0.00195177	0	0.00032663	0	0	0	0.000930041	0.000931537	-1.58104e-13	0	0	0.000588173
	7.04862	7.31681	6.23036	6.54281	6.62901	4.57508	4.01557	4.27342	3.50682	3.6988	3.52005	0.626686	0.859377	3.27094	3.31404	2.28715	1.90136	2.13633	1.75312	1.84909	7.04011	0	0	6.54188	6.62807	4.51941	0	0	3.50623	3.69818	0.00851436	6.06344	4.51161	0.000930041	0.000931537	0.000770596	0.212854	0.000770596	0	0.000620373	-1.58104e-13	0	0	0	0	-1.58104e-13	0	0	0.000588173
	7.04862	7.39614	6.16065	6.47544	6.63665	4.57508	4.0294	4.27342	3.50682	3.6988	3.50767	0.631575	0.782145	3.23726	3.31786	2.28715	1.91254	2.1345	1.75312	1.84909	7.01533	0	0	6.47451	6.63572	4.53467	0	0	3.50623	3.69818	0.0332903	6.13299	4.59636	0.000930041	0	0.000770596	0.204322	0.00442091	0.000588173	0	-1.58104e-13	0	0	0	0.000931537	-1.58104e-13	0	0	0
	7.04862	7.39556	6.19001	6.51947	6.66469	4.57508	4.01667	4.263	3.50682	3.6988	3.52376	0.598886	0.798615	3.25927	3.33188	2.28715	1.90249	2.12569	1.75312	1.84909	7.04752	0	0	6.51854	6.66376	4.57431	0	0	3.50623	3.69818	0.00110397	6.19779	4.59277	0	0	0.000770596	0.211684	0.0116202	0	0.000620373	-1.58104e-13	0	0	0.000930041	0.000931537	-1.58104e-13	0	0	0.000588173
	7.04862	7.38078	6.25055	6.55327	6.68493	4.57508	4.05212	4.26983	3.50682	3.6988	3.51791	0.648533	0.929325	3.27617	3.342	2.28715	1.92607	2.13453	1.75312	1.84909	7.03582	0	0	6.55234	6.684	4.56751	0	0	3.50623	3.69818	0.0128026	6.08371	4.3919	0	0	0.000770596	0.199971	0.000770596	0	7.84367e-05	-1.58104e-13	0	0	0.000930041	0.000931537	-1.58104e-13	0	0	0.000588173
	7.04862	7.38158	6.2312	6.49392	6.62844	4.57508	4.03443	4.27256	3.50682	3.6988	3.51723	0.604119	0.843521	3.2465	3.31375	2.28715	1.92077	2.13286	1.75312	1.84909	7.03446	0	0	6.49299	6.62751	4.51844	0	0	3.50623	3.69818	0.0141634	6.17334	4.54416	0	0	0.000770596	0.192898	0.0068407	0	0.000433449	0	0	0	0.000930041	0.000931537	0	0	0	0.000588173
	7.04862	7.39062	6.21745	6.51217	6.58816	4.57508	4.03346	4.27379	3.50682	3.6988	3.52376	0.523625	0.864166	3.25562	3.29362	2.28715	1.91993	2.13378	1.75312	1.84909	7.04752	0	0	6.51124	6.58723	4.51881	0	0	3.50623	3.69818	0.00110397	6.34337	4.48911	0	0.000931537	0.000770596	0.193596	0.0062275	0	0	-1.58104e-13	0	0	0.000930041	0	-1.58104e-13	0	0	0.000588173
	7.04862	7.35114	6.14267	6.49909	6.67668	4.57508	4.03515	4.26953	3.50682	3.6988	3.50401	0.53736	0.763105	3.24908	3.33787	2.28715	1.91099	2.13058	1.75312	1.84909	7.00802	0	0	6.49816	6.67575	4.44216	0	0	3.50623	3.69818	0.0406085	6.27642	4.61646	0	0	0.000770596	0.213174	0.00835865	0.000588173	0.000620373	-1.58104e-13	0	0	0.000930044	0.000931537	-1.58104e-13	0	0	0
	7.04862	7.39143	6.18475	6.49129	6.71638	4.57508	4.02755	4.27074	3.50682	3.6988	3.50871	0.56773	0.86279	3.24518	3.35773	2.28715	1.90529	2.13149	1.75312	1.84909	7.01741	0	0	6.49036	6.71545	4.57431	0	0	3.50623	3.69818	0.0312115	6.25597	4.45917	0	0.000931537	0.000770596	0.216971	0.00775192	0.000588173	0.000620373	-1.58104e-13	0	0	0.000930041	0	-1.58104e-13	0	0	0
	7.04862	7.36129	6.24015	6.47507	6.67622	4.57508	4.03796	4.26869	3.50682	3.6988	3.52376	0.622906	0.836213	3.23707	3.33765	2.28715	1.91933	2.12996	1.75312	1.84909	7.04752	0	0	6.47414	6.67529	4.50913	0	0	3.50623	3.69818	0.00110397	6.11547	4.56772	0	0	0.000770596	0.199302	0.00877728	0	0.000620373	0	0	0	0.000930041	0.000931537	-1.58104e-13	0	0	0.000588173
	7.04862	7.37016	6.27263	6.51973	6.68735	4.57508	4.03956	4.27144	3.50682	3.6988	3.52117	0.393303	0.860576	3.2594	3.34321	2.28715	1.9143	2.13202	1.75312	1.84909	7.04234	0	0	6.5188	6.68642	4.41475	0	0	3.50623	3.69818	0.0062855	6.58355	4.55148	0	0	0.000770596	0.210968	0.00740218	0	0.000620373	-1.58104e-13	0	0	0.000930041	0.000931537	-1.58104e-13	0	0	0.000588173
	7.04862	7.40924	6.21858	6.57762	6.69923	4.57508	4.04782	4.27163	3.50682	3.6988	3.52376	0.563644	0.915743	3.28834	3.34915	2.28715	1.92049	2.13216	1.75312	1.84909	7.04752	0	0	6.57669	6.6983	4.4721	0	0	3.50623	3.69818	0.00110397	6.28195	4.3871	0.000930041	0	0.000770596	0.206839	0.00730858	0.000588173	0.000620373	0	0	0	0	0.000931537	-1.58104e-13	0	0	0
	7.04862	7.35984	6.15381	6.48648	6.59865	4.57508	4.0489	4.26854	3.50682	3.6988	3.52376	0.583155	0.794915	3.24278	3.29886	2.28715	1.92391	2.13217	1.75312	1.84909	7.04752	0	0	6.48555	6.59772	4.4085	0	0	3.50623	3.69818	0.00110397	6.19353	4.56398	0.000930041	0.000931537	0.000770596	0.201082	0.00419718	0.000588173	0	0	0	0	0	0	-1.58104e-13	0	0	0
	7.04862	7.34509	6.23697	6.50439	6.6241	4.57508	4.02468	4.26928	3.50682	3.6988	3.52376	0.524299	0.847331	3.25173	3.31158	2.28715	1.91077	2.1304	1.75312	1.84909	7.04752	0	0	6.50346	6.62316	4.54485	0	0	3.50623	3.69818	0.00110397	6.2965	4.54231	0	0.000698604	0.000770596	0.203133	0.00847946	0.000588173	0	0	0	0	0.000930041	0.000232933	-1.58104e-13	0	0	0
	7.04862	7.33199	6.16657	6.50695	6.59998	4.57508	4.02921	4.27366	3.50682	3.6988	3.52376	0.568792	0.799957	3.25301	3.29953	2.28715	1.90653	2.13515	1.75312	1.84909	7.04752	0	0	6.50602	6.59905	4.57431	0	0	3.50623	3.69818	0.00110397	6.19441	4.56665	0.000683807	0.000931537	0.000770596	0.216143	0.00337091	0	0.000620373	-1.58104e-13	0	0	0.000246234	0	-1.58104e-13	0	0	0.000588173
	7.04862	7.36718	6.06677	6.51077	6.61698	4.57508	4.03794	4.26316	3.50682	3.6988	3.52376	0.523439	0.779911	3.25492	3.30803	2.28715	1.91308	2.12581	1.75312	1.84909	7.04752	0	0	6.50984	6.61605	4.57431	0	0	3.50623	3.69818	0.00110397	6.3203	4.50695	0	0	0.000770596	0.211775	0.0115435	2.56384e-05	0.000620373	0	0	0	0.000930041	0.000931537	-1.58104e-13	0	0	0.000562534
	7.04862	7.36159	6.13712	6.4754	6.67636	4.57508	4.05009	4.26892	3.50682	3.6988	3.52376	0.350543	0.795488	3.23723	3.33771	2.28715	1.9222	2.13013	1.75312	1.84909	7.04752	0	0	6.47447	6.67543	4.57431	0	0	3.50623	3.69818	0.00110397	6.6605	4.54615	0	0	0.000770596	0.205701	0.00866285	0	0.000620373	0	0	0	0.000930041	0.000931537	-1.00158e-10	0	0	0.000588173
	7.04862	7.39342	6.20888	6.47711	6.61698	4.57508	4.03822	4.27426	3.50682	3.6988	3.52376	0.588785	0.812782	3.23809	3.30802	2.28715	1.91329	2.13414	1.75312	1.84909	7.04752	0	0	6.47618	6.61605	4.47016	0	0	3.50623	3.69818	0.00110397	6.21585	4.58331	0	0	0.000770596	0.211639	0.00599022	0	0.000620373	0	0	0	0.000930041	0.000931537	-1.58104e-13	0	0	0.000588173
	7.04862	7.3399	6.20699	6.52902	6.58944	4.57508	4.03185	4.27332	3.50682	3.6988	3.52376	0.530326	0.847662	3.26405	3.29425	2.28715	1.9158	2.13343	1.75312	1.84909	7.04752	0	0	6.52809	6.58851	4.29903	0	0	3.50623	3.69818	0.00110397	6.27924	4.51167	0.000930041	0	0.000770596	0.200247	0.00646196	0.000492992	0.000620373	0	0	0	-1e-10	0.000931537	0	0	0	9.51807e-05
	7.04862	7.37665	6.20968	6.52728	6.61416	4.57508	4.01743	4.27464	3.50682	3.6988	3.52376	0.505797	0.828645	3.26317	3.30661	2.28715	1.89998	2.13442	1.75312	1.84909	7.04752	0	0	6.52635	6.61323	4.5284	0	0	3.50623	3.69818	0.00110397	6.36505	4.55239	0	0	0.000770596	0.21747	0.00580101	0.000588173	0.000620373	-1.58104e-13	0	0	0.000930041	0.000931537	-1.58104e-13	0	0	0
	0	7.31444	6.17103	6.56692	6.65261	4.57508	4.04294	4.2641	3.50682	3.6988	0	0.525365	0.819726	3.283	3.32584	2.28715	1.91796	2.12651	1.75312	1.84909	0	0	0	6.56599	6.65168	4.27029	0	0	3.50623	3.69818	0	6.26371	4.53158	0.000930041	0	0.000770596	0.207013	0.0110726	0.000588173	0.000620373	0	0	0	0	0.000931537	-1.58104e-13	0	0	0
	0	7.33701	6.1871	6.49603	6.62724	4.57508	4.04021	4.26838	3.50682	3.6988	0	0.515766	0.886556	3.24755	3.31316	2.28715	1.91652	2.13178	1.75312	1.84909	0	0	0	6.4951	6.62631	4.41376	0	0	3.50623	3.69818	0	6.30548	4.41399	0.000930041	0.000931537	0.000770596	0.207178	0.00481523	0.000588173	0	0	0	0	0	0	-1.58104e-13	0	0	0
	7.04862	7.33696	6.12683	6.52353	6.65094	4.57508	4.03303	4.27746	3.50682	3.6988	3.52376	0.66275	0.751224	3.2613	3.325	2.28715	1.91349	2.13653	1.75312	1.84909	7.04752	0	0	6.5226	6.65001	4.26135	0	0	3.50623	3.69818	0.00110397	6.01146	4.62438	0	0.000931537	0.000770596	0.206059	0.00439173	0	0.000448885	0	0	0	0.000930041	0	-1.58104e-13	0	0	0.000588173
	7.04862	7.25391	6.11098	6.53384	6.67464	4.57508	4.03031	4.26938	3.50682	3.6988	3.52376	0.547576	0.739334	3.26646	3.33685	2.28715	1.91659	2.13048	1.75312	1.84909	7.04752	0	0	6.53291	6.6737	4.52832	0	0	3.50623	3.69818	0.00110397	6.15876	4.63231	0.000930041	0.000931537	0.000770596	0.19712	0.00843069	0.000588173	0.000474138	-1.58104e-13	0	0	0	0	-1.58104e-13	0	0	0
	7.04862	7.35843	6.14803	6.48233	6.67504	4.57508	0	4.27659	3.50682	3.6988	3.52376	0.667656	0.875312	3.2407	3.33705	2.28715	0	2.13677	1.75312	1.84909	7.04752	0	0	6.4814	6.67411	4.27266	0	0	3.50623	3.69818	0.00110397	6.02312	4.39741	0.000930041	0	0.000770596	0	0.0030558	0	0.000620373	-1.58104e-13	0	0	0	0.000931537	-1.58104e-13	0	0	0.000588173
	7.04862	7.41133	6.10195	6.55743	6.63528	4.57508	4.02009	4.26892	3.50682	3.6988	3.52195	0.568249	0.800462	3.27825	3.31718	2.28715	1.90295	2.13385	1.75312	1.84909	7.04391	0	0	6.53673	6.63435	4.37333	0	0	3.50623	3.69818	0.00471526	6.27484	4.50102	0	0	0.000770596	0.214196	0.00122298	0.000588173	0	-1.58104e-13	0	0	0.000930041	0.000931537	-1.58104e-13	0	0	0
	7.04862	7.35304	6.11327	6.51165	6.69486	4.57508	4.02226	4.27285	3.50682	3.6988	3.52376	0.611678	0.904902	3.25536	3.34697	2.28715	1.91425	2.13308	1.75312	1.84909	7.04752	0	0	6.51072	6.69393	4.57431	0	0	3.50623	3.69818	0.00110397	6.12968	4.30347	0	0.000931537	0.000770596	0.19376	0.00669553	0.000588173	0.000475228	0	0	0	0.000930041	0	-1.58104e-13	0	0	0
	7.04862	7.36071	6.19959	6.52544	6.73368	4.57508	4.02221	4.27397	3.50682	3.6988	3.5195	0.505906	0.834279	3.26225	3.36637	2.28715	1.90822	2.13392	1.75312	1.84909	7.039	0	0	6.52451	6.73275	4.28052	0	0	3.50623	3.69818	0.00961997	6.34889	4.53103	0.000930041	0	0.000770596	0.205763	0.00613395	0	0.000620373	0	0	0	-2.00032e-10	0.000931537	-1.58104e-13	0	0	0.000588173
	7.04862	7.35927	6.17945	6.53161	6.63305	4.57508	4.02692	4.26604	3.50682	3.6988	3.52376	0.722512	0.79069	3.26534	3.31606	2.28715	1.90482	2.12801	1.75312	1.84909	7.04752	0	0	6.53068	6.63212	4.22345	0	0	3.50623	3.69818	0.00110397	5.91425	4.59807	0	0	0.000770596	0.217285	0.0100189	0	0	0	0	0	0.000930041	0.000931537	-1.58104e-13	0	0	0.000588173
	7.04862	7.33458	6.21032	6.48066	6.69807	4.57508	4.04693	4.2758	3.50682	3.6988	3.52376	0.650704	0.850923	3.23986	3.34857	2.28715	1.91982	2.13529	1.75312	1.84909	7.04752	0	0	6.47973	6.69714	4.39936	0	0	3.50623	3.69818	0.00110397	6.03317	4.50848	0	0.000931537	0.000770596	0.207284	0.00521963	0	0.000620373	0	0	0	0.000930041	0	-1.58104e-13	0	0	0.000588173
	7.04862	7.44154	6.20785	6.49255	6.62045	4.57508	4.04026	4.27277	3.50682	3.6988	3.52376	0.669133	0.811992	3.24581	3.30976	2.28715	1.9196	2.13301	1.75312	1.84909	7.04752	0	0	6.49162	6.61952	4.47371	0	0	3.50623	3.69818	0.00110397	6.10328	4.58387	0	0.000931537	0.000770596	0.20107	0.00673772	0	0.000620373	-1.00158e-10	0	0	0.000930041	0	-1.58104e-13	0	0	0.000588173
	7.04862	7.37176	6.15462	6.48938	6.68279	4.57508	4.03256	4.27074	3.50682	3.6988	3.52376	0.56249	0.914921	3.24422	3.34093	2.28715	1.91893	2.1315	1.75312	1.84909	7.04752	0	0	6.48845	6.68186	4.46621	0	0	3.50623	3.69818	0.00110397	6.24678	4.32477	0	0	0.000770596	0.194709	0.00775019	0.000588173	0.000620373	-1.58104e-13	0	0	0.000930041	0.000931541	-1.58104e-13	0	0	0
	7.04862	7.39244	6.17293	6.5	6.72288	4.57508	4.03204	4.27291	3.50682	3.6988	3.52376	0.538594	0.785804	3.24954	3.36097	2.28715	1.91838	2.13312	1.75312	1.84909	7.04752	0	0	6.49907	6.72195	4.42654	0	0	3.50623	3.69818	0.00110397	6.31525	4.60133	0.000930041	0	0.000770596	0.195271	0.00666484	0	0	-1.58104e-13	0	0	0	0.000931537	-1.58104e-13	0	0	0.000588173
	7.04862	7.3926	6.12638	6.44316	6.65063	4.57508	0	4.27393	3.50682	3.6988	3.52213	0.548067	0.831508	3.22111	3.32485	2.28715	0	2.13389	1.75312	1.84909	7.04426	0	0	6.44223	6.64969	4.57431	0	0	3.50623	3.69818	0.00436789	6.29646	4.46337	0	0.000931537	0.000770596	0	0.00615698	0	0.000620373	-1.58104e-13	0	0	0.000930041	0	-1.58104e-13	0	0	0.000588173
	7.04862	7.35739	6.18161	6.49847	6.60295	4.57508	4.0246	4.27852	3.50682	3.6988	3.52056	0.598433	0.792313	3.24877	3.30101	2.28715	1.91069	2.13733	1.75312	1.84909	7.04113	0	0	6.49754	6.60202	4.54611	0	0	3.50623	3.69818	0.00749808	6.16053	4.59699	0	0.000931537	0.000770596	0.203212	0.00386311	0.000588173	0	-1.58104e-13	0	0	0.000930041	-1.00032e-10	-1.58104e-13	0	0	0
	7.04862	7.32532	6.16145	6.50396	6.64334	4.57508	4.04469	4.27782	3.50682	3.6988	3.52376	0.555499	0.804542	3.25152	3.3212	2.28715	1.92043	2.13694	1.75312	1.84909	7.04752	0	0	6.50303	6.6424	4.57431	0	0	3.50623	3.69818	0.00110397	6.21432	4.55237	0	0	0.000770596	0.203841	0.00393388	0	0.000620373	-1.58104e-13	0	0	0.000930041	0.000931537	-1.58104e-13	0	0	0.000588173
	7.04862	7.35802	6.19702	6.51367	6.70316	4.57508	4.02811	4.27146	3.50682	3.6988	3.52376	0.781376	0.847505	3.25637	3.35111	2.28715	1.90571	2.13222	1.75312	1.84909	7.04752	0	0	6.51274	6.70223	4.27556	0	0	3.50623	3.69818	0.00110397	5.79527	4.50202	0	0	0.000770596	0.216692	0.0070153	0.000588173	0	0	0	0	0.000930041	0.000931537	-1.58104e-13	0	0	0
	7.04862	7.243	6.25361	6.48937	6.62567	4.57508	4.02158	4.27108	3.50682	3.6988	3.52189	0.685193	0.879994	3.24422	3.31237	2.28715	1.90273	2.13175	1.75312	1.84909	7.04378	0	0	6.48844	6.62474	4.45262	0	0	3.50623	3.69818	0.00484389	5.87261	4.49363	0	0.000931537	0.000770596	0.216117	0.00757925	0.000588173	0	0	0	0	0.000930041	0	0	0	0	0
	7.04862	7.30098	6.1767	6.57149	6.65344	4.57508	4.05126	4.27035	3.50682	3.6988	3.5215	0.588681	0.800155	3.28528	3.32626	2.28715	1.92625	2.1312	1.75312	1.84909	7.04301	0	0	6.57056	6.65251	4.49856	0	0	3.50623	3.69818	0.00561786	6.12362	4.57639	0.000930041	0	0.000770596	0.198771	0.0079469	0.000297241	0	-1.58104e-13	0	0	0	0.000931537	-1.58104e-13	0	0	0.000290932
	7.04862	7.3917	6.12039	6.51363	6.66317	4.57508	4.02944	4.26405	3.50682	3.6988	3.52376	0.555436	0.807533	3.25635	3.33112	2.28715	1.91542	2.12648	1.75312	1.84909	7.04752	0	0	6.5127	6.66224	4.55704	0	0	3.50623	3.69818	0.00110397	6.28083	4.50532	0.000930041	0	0.000770596	0.198589	0.011096	0	0	0	0	0	0	0.000931537	-1.58104e-13	0	0	0.000588173
	7.04862	7.25709	6.16287	6.53103	6.7142	4.57508	4.02716	4.27219	3.50682	3.6988	3.52376	0.540309	0.856468	3.26505	3.35664	2.28715	1.91264	2.13312	1.75312	1.84909	7.04752	0	0	6.5301	6.71327	4.55907	0	0	3.50623	3.69818	0.00110397	6.17647	4.44993	0	0.000931537	0.000770596	0.201871	0.00594892	0.000588173	0.00027686	-1.58104e-13	0	0	0.000930041	0	-1.58104e-13	0	0	0
	7.04862	7.3228	6.24799	6.51242	6.66011	4.57508	4.02139	4.26813	3.50682	3.6988	3.52376	0.562964	0.842096	3.25574	3.32959	2.28715	1.90738	2.12954	1.75312	1.84909	7.04752	0	0	6.51149	6.65918	4.57431	0	0	3.50623	3.69818	0.00110397	6.19687	4.5638	0.000930041	0	0.000770596	0.206637	0.00905684	0.000588173	0	0	0	0	-1.00032e-10	0.000931537	-1.58104e-13	0	0	0
	7.04862	7.40677	6.16783	6.4806	6.59456	4.57508	4.02696	4.26904	3.50682	3.6988	3.51869	0.677966	0.820128	3.23983	3.29681	2.28715	1.90485	2.13413	1.75312	1.84909	7.03737	0	0	6.47967	6.59362	4.40243	0	0	3.50623	3.69818	0.0112533	6.05084	4.52758	0	0	0.000770596	0.217267	0.000770596	0	0.00037277	-1.58104e-13	0	0	0.000930041	0.000931537	-1.58104e-13	0	0	0.000588173
	7.04862	7.4009	6.15531	6.51131	6.68485	4.57508	4.03227	4.26842	3.50682	3.6988	3.52376	0.546833	0.772589	3.25519	3.34196	2.28715	1.91518	2.12975	1.75312	1.84909	7.04752	0	0	6.51038	6.68392	4.57431	0	0	3.50623	3.69818	0.00110397	6.30724	4.61014	0.000930041	0.000736934	0.000770596	0.201906	0.00891136	0	0	-1.58104e-13	0	0	0	0.000194603	-1.58104e-13	0	0	0.000588173
	7.04862	7.35089	6.31168	6.55024	6.73241	4.57508	4.03165	4.27577	3.50682	3.6988	3.52376	0.639697	0.976992	3.27465	3.36574	2.28715	1.90841	2.13527	1.75312	1.84909	7.04752	0	0	6.54931	6.73148	4.47278	0	0	3.50623	3.69818	0.00110397	6.0715	4.3577	0.000525088	0	0.000770596	0.214822	0.00523462	0.000588173	0	-1.58104e-13	0	0	0.000404954	0.000931546	-1.58104e-13	0	0	0
	7.04862	7.38018	6.12527	6.51203	6.64647	4.57508	4.05591	4.26951	3.50682	3.6988	3.52376	0.514543	0.791466	3.25555	3.32277	2.28715	1.92656	2.1328	1.75312	1.84909	7.04752	0	0	6.5111	6.64554	4.39841	0	0	3.50623	3.69818	0.00110397	6.3511	4.54233	0.000930041	0	0.000770596	0.20279	0.00390212	0.000588173	1.09143e-05	-1.58104e-13	0	0	0	0.000931537	-1.58104e-13	0	0	0
	7.04862	7.3403	6.26682	6.5402	6.61402	4.57508	4.02299	4.26432	3.50682	3.6988	3.52376	0.649704	0.856217	3.26964	3.30655	2.28715	1.90903	2.12668	1.75312	1.84909	7.04752	0	0	6.53927	6.61309	4.42363	0	0	3.50623	3.69818	0.00110397	6.04089	4.55438	0	0	0.000770596	0.204932	0.0109629	0	0.000620373	0	0	0	0.000930041	0.000931537	-1.58104e-13	0	0	0.000588173
	7.04862	7.3683	6.23001	6.50776	6.66696	4.57508	4.01375	4.27353	3.50682	3.6988	3.52376	0.737555	0.87759	3.25342	3.33301	2.28715	1.89948	2.13359	1.75312	1.84909	7.04752	0	0	6.50683	6.66603	4.42842	0	0	3.50623	3.69818	0.00110397	5.89319	4.47483	0	0	0.000770596	0.214795	0.00635695	0.000588173	0.000620373	-1.58104e-13	0	0	0.000930041	0.000931537	-1.58104e-13	0	0	0
	7.04862	7.37339	6.1799	6.5405	6.62618	4.57508	4.02299	4.27711	3.50682	3.6988	3.52237	0.58736	0.810395	3.26979	3.31262	2.28715	1.92198	2.13627	1.75312	1.84909	7.04473	0	0	6.53957	6.62525	4.50693	0	0	3.50623	3.69818	0.0038938	6.19867	4.55911	0	0	0.000770596	0.179039	0.00456586	0.000252646	0	0	0	0	0.000930041	0.000931537	-1.58104e-13	0	0	0.000335527
	7.04862	7.35398	6.23575	6.50961	6.61106	4.57508	4.032	4.26488	3.50682	3.6988	3.52376	0.497267	0.841158	3.25434	3.30507	2.28715	1.91835	2.1271	1.75312	1.84909	7.04752	0	0	6.50868	6.61013	4.5266	0	0	3.50623	3.69818	0.00110397	6.35945	4.55344	0.000930041	0	0.000770596	0.195306	0.0106826	0.000588173	0.000566077	-1.58104e-13	0	0	0	0.000931537	-1.58104e-13	0	0	0
	7.04862	7.36931	6.20564	6.48663	6.61609	4.57508	4.02323	4.27745	3.50682	3.6988	3.52376	0.636874	0.953963	3.24285	3.30758	2.28715	1.90928	2.13652	1.75312	1.84909	7.04752	0	0	6.4857	6.61516	4.31971	0	0	3.50623	3.69818	0.00110397	6.09557	4.29772	0	0.000931537	0.000770596	0.204676	0.0043983	0.000588173	0.000620373	0	0	0	0.000930041	0	-1.58104e-13	0	0	0
	7.04862	7.38295	6.21808	6.56132	6.6095	4.57508	4.02432	4.26995	3.50682	3.6988	3.5236	0.581457	0.831264	3.2802	3.30428	2.28715	1.9104	2.13459	1.75312	1.84909	7.04721	0	0	6.56039	6.60857	4.17469	0	0	3.50623	3.69818	0.00141576	6.22003	4.55555	0.000930041	0.000913487	0.000770596	0.203514	0.000770596	0	0.000620373	-1.58104e-13	0	0	-2.00032e-10	1.80501e-05	-1.58104e-13	0	0	0.000588173
	7.04862	7.43387	6.16481	6.53886	6.64114	4.57508	4.01923	4.2664	3.50682	3.6988	3.52376	0.656253	0.831373	3.26897	3.3201	2.28715	1.9038	2.12824	1.75312	1.84909	7.04752	0	0	6.53793	6.6402	4.29273	0	0	3.50623	3.69818	0.00110397	6.12136	4.50207	0	0	0.000770596	0.211627	0.00992366	0	0.000435803	0	0	0	0.000930041	0.000931537	-1.58104e-13	0	0	0.000588173
	7.04862	7.33826	6.16582	6.48661	6.61452	4.57508	4.03013	4.27179	3.50682	3.6988	3.51994	0.428173	0.850555	3.24284	3.30679	2.28715	1.91641	2.13368	1.75312	1.84909	7.03989	0	0	6.48568	6.61358	4.57431	0	0	3.50623	3.69818	0.00873894	6.48191	4.46471	0	0.000931537	0.000770596	0.197305	0.00443111	0	0	0	0	0	0.000930041	0	-1.58104e-13	0	0	0.000588173
	7.04862	7.20067	6.18698	6.47719	6.73959	4.57508	4.02222	4.27469	3.50682	3.6988	3.52376	0.427036	0.845158	3.23813	3.36933	2.28715	1.90178	2.13482	1.75312	1.84909	7.04752	0	0	6.47626	6.73865	4.44948	0	0	3.50623	3.69818	0.00110397	6.3466	4.49666	0	0.000931537	0.000770596	0.218667	0.00503955	0.000588173	0.000620373	0	0	0	0.000930041	0	-1.58104e-13	0	0	0
	7.04862	7.28651	6.26601	6.5278	6.63017	4.57508	4.01506	4.27844	3.50682	3.6988	3.52376	0.500811	0.855611	3.26343	3.31462	2.28715	1.89592	2.13727	1.75312	1.84909	7.04752	0	0	6.52687	6.62924	4.57431	0	0	3.50623	3.69818	0.00110397	6.28488	4.55479	0	0	0.000770596	0.223216	0.00390237	0	0	-1.58104e-13	0	0	0.000930041	0.000931537	-1.58104e-13	0	0	0.000588173
	7.04862	7.39436	6.09781	6.49725	6.69268	4.57508	4.01496	4.26401	3.50682	3.6988	3.52376	0.757602	0.803746	3.24816	3.34587	2.28715	1.90072	2.12853	1.75312	1.84909	7.04752	0	0	6.49632	6.69175	4.57431	0	0	3.50623	3.69818	0.00110397	5.87916	4.49032	0	0.000931537	0.000770596	0.21351	0.00694371	0.000588173	0	-1.58104e-13	0	0	0.000930041	0	-1.58104e-13	0	0	0
	7.04862	7.42978	6.14846	6.49966	6.67768	4.57508	4.02537	4.27818	3.50682	3.6988	3.52376	0.583961	0.869597	3.24937	3.33837	2.28715	1.91121	2.13708	1.75312	1.84909	7.04752	0	0	6.49873	6.67674	4.5309	0	0	3.50623	3.69818	0.00110397	6.26186	4.40927	0	0	0.000770596	0.202953	0.00402909	0.000128554	0	0	0	0	0.000930041	0.000931537	-1.58104e-13	0	0	0.000459618
	7.04862	7.3626	6.23097	6.53605	6.69177	4.57508	4.03903	4.27186	3.50682	3.6988	3.52376	0.605117	0.829329	3.26756	3.34542	2.28715	1.91672	2.13542	1.75312	1.84909	7.04752	0	0	6.53512	6.69084	4.5492	0	0	3.50623	3.69818	0.00110397	6.15236	4.57231	0	0	0.000770596	0.205595	0.00103261	0	0.000620373	-1.58104e-13	0	0	0.000930041	0.000931537	-1.58104e-13	0	0	0.000588173
	7.04862	7.32512	6.172	6.48818	6.71969	4.57508	4.03855	4.27387	3.50682	3.6988	3.51099	0.607219	0.824541	3.24363	3.35938	2.28715	1.91354	2.13384	1.75312	1.84909	7.02197	0	0	6.48725	6.71876	4.56047	0	0	3.50623	3.69818	0.0266499	6.11068	4.52292	0.000910875	0	0.000770596	0.211472	0.00618574	0.000588173	0	-1.58104e-13	0	0	1.91659e-05	0.000931537	-1.58104e-13	0	0	0
	7.04862	7.38353	6.19166	6.54894	6.69302	4.57508	4.03023	4.26887	3.50682	3.6988	3.52376	0.504546	0.892886	3.274	3.34604	2.28715	1.91652	2.13009	1.75312	1.84909	7.04752	0	0	6.54801	6.69209	4.32017	0	0	3.50623	3.69818	0.00110397	6.37443	4.40589	0	0.000931537	0.000770596	0.197199	0.00868711	0.000588173	0	-1.58104e-13	0	0	0.000930041	-1.00049e-10	-1.58104e-13	0	0	0
	7.04862	7.29052	6.20946	6.46326	6.61131	4.57508	4.02642	4.26797	3.50682	3.6988	3.52376	0.532632	0.834743	3.23116	3.30519	2.28715	1.91258	2.12942	1.75312	1.84909	7.04752	0	0	6.46233	6.61038	4.42312	0	0	3.50623	3.69818	0.00110397	6.22526	4.53997	0	0	0.000770596	0.201268	0.00913688	0	0	-1.58104e-13	0	0	0.000930041	0.000931537	-1.58104e-13	0	0	0.000588173
	7.04862	7.42004	6.17048	6.53114	6.68222	4.57508	4.00688	4.27415	3.50682	3.6988	3.51271	0.601222	0.826303	3.26511	3.34064	2.28715	1.89673	2.13438	1.75312	1.84909	7.01408	0	0	6.53021	6.68129	4.50349	0	0	3.50623	3.69818	0.0232133	6.21759	4.51787	0.000930041	0	0.000770596	0.21343	0.00538405	0.000588173	0.000620373	-1.58104e-13	0	0	0	0.000931537	-1.58104e-13	0	0	0
	0	7.36715	6.21351	6.49464	6.67611	4.57508	4.02755	4.27353	3.50682	3.6988	0	0.597056	0.927661	3.24686	3.33759	2.28715	1.91375	2.13358	1.75312	1.84909	0	0	0	6.49371	6.67518	4.48852	0	0	3.50623	3.69818	0	6.17304	4.35819	0	0.000551264	0.000770596	0.200059	0.00635864	0.000588173	0.000620373	0	0	0	0.000930041	0.000380273	-1.00158e-10	0	0	0
	7.04862	7.39119	6.18356	6.57359	6.69771	4.57508	4.04627	4.27179	3.50682	3.6988	3.52376	0.485929	0.870639	3.28633	3.34839	2.28715	1.91936	2.13308	1.75312	1.84909	7.04752	0	0	6.57266	6.69678	4.56727	0	0	3.50623	3.69818	0.00110397	6.41933	4.44228	0.000930041	0.000931537	0.000770596	0.207546	0.00561997	0	0.000620373	-1.58104e-13	0	0	-2.00032e-10	0	-1.58104e-13	0	0	0.000588173
	7.04862	7.33718	6.17203	6.56216	6.68584	4.57508	4.05223	4.26836	3.50682	3.6988	3.51284	0.531966	0.87694	3.28062	3.34245	2.28715	1.9238	2.13008	1.75312	1.84909	7.02567	0	0	6.56123	6.68491	4.45485	0	0	3.50623	3.69818	0.0229497	6.27325	4.41815	0	0	0.000770596	0.204632	0.00819975	0	0.000620373	0	0	0	0.000930041	0.000931537	-1.58104e-13	0	0	0.000588173
	7.04862	7.41861	6.13625	6.49433	6.6982	4.57508	4.02899	4.26555	3.50682	3.6988	3.52376	0.610926	0.807537	3.2467	3.34863	2.28715	1.90637	2.1276	1.75312	1.84909	7.04752	0	0	6.4934	6.69726	4.51808	0	0	3.50623	3.69818	0.00110397	6.19676	4.52118	0.000338448	0	0.000770596	0.216255	0.010347	0.000164117	0.000620373	-1.58104e-13	0	0	0.000591593	0.000931537	-1.58104e-13	0	0	0.000424056
	7.04862	7.37574	6.29059	6.55366	6.64376	4.57508	4.02623	4.26865	3.50682	3.6988	3.50696	0.527335	0.896358	3.27636	3.32141	2.28715	1.91238	2.12993	1.75312	1.84909	7.01393	0	0	6.55273	6.64283	4.48341	0	0	3.50623	3.69818	0.0346981	6.32107	4.49787	0	0.000931537	0.000770596	0.201467	0.00879692	0	0	-1.58104e-13	0	0	0.000930041	-1.00032e-10	-1.58104e-13	0	0	0.000588173
	7.04862	7.37158	6.18679	6.49282	6.68604	4.57508	4.0416	4.2625	3.50682	3.6988	3.52376	0.425099	0.853121	3.24594	3.34255	2.28656	1.91678	2.12531	1.75312	1.84909	7.04752	0	0	6.49189	6.68511	4.28767	0	0	3.50623	3.69818	0.00110397	6.52138	4.48055	0	0	0.00195872	0.208041	0.011873	0.000588173	0	0	0	0	0.000930041	0.000931537	-1.58104e-13	0	0	0
	7.04862	7.32127	6.18157	6.50659	6.67756	4.57508	4.04188	4.2677	3.50682	3.6988	3.52376	0.52989	0.792935	3.25283	3.33831	2.28715	1.91603	2.12921	1.75312	1.84909	7.04752	0	0	6.50566	6.67662	4.40407	0	0	3.50623	3.69818	0.00110397	6.26149	4.5957	0.000930041	0.000931537	0.000770596	0.209809	0.00927252	0.000588173	0.000620373	0	0	0	0	0	-1.58104e-13	0	0	0
	7.04862	7.33713	6.16279	6.47114	6.66867	4.57508	4.02122	4.27066	3.50682	3.6988	3.52376	0.64447	0.794756	3.2351	3.33387	2.28715	1.90135	2.13495	1.75312	1.84909	7.04752	0	0	6.47021	6.66774	4.36654	0	0	3.50623	3.69818	0.00110397	6.04819	4.57328	0	0.000931537	0.000770596	0.218525	0.000770596	0.000588173	0.000620373	-1.58104e-13	0	0	0.000930041	0	-1.58104e-13	0	0	0
	7.04862	7.3118	6.24596	6.47235	6.5847	4.57508	4.02402	4.26881	3.50682	3.6988	3.51994	0.427591	0.878919	3.23571	3.29188	2.28715	1.90687	2.13005	1.75312	1.84909	7.03989	0	0	6.47142	6.58376	4.33105	0	0	3.50623	3.69818	0.0087389	6.45662	4.48812	0.000930041	0	0.000770596	0.210284	0.00871465	0	0	-1.58104e-13	0	0	0	0.000931537	-1.58104e-13	0	0	0.000588173
	7.04862	7.34237	6.16176	6.49766	6.71458	4.57508	4.01301	4.27761	3.50682	3.6988	3.52376	0.54112	0.854719	3.24836	3.35682	2.28715	1.89439	2.13664	1.75312	1.84909	7.04752	0	0	6.49673	6.71365	4.57431	0	0	3.50623	3.69818	0.00110397	6.26013	4.45232	0	0	0.000770596	0.224241	0.00431828	4.53091e-06	0	0	0	0	0.000930041	0.000931537	-1.58104e-13	0	0	0.000583642
	7.04862	7.36157	6.17112	6.47784	6.65137	4.57508	4.03809	4.26422	3.50682	3.6988	3.51603	0.543842	0.825541	3.23846	3.32522	2.28715	1.9172	2.1266	1.75312	1.84909	7.03207	0	0	6.47691	6.65044	4.48741	0	0	3.50623	3.69818	0.0165544	6.27389	4.52004	0.000930041	0	0.000770596	0.203693	0.0110114	0	0	-1.58104e-13	0	0	0	0.000931537	-1.58104e-13	0	0	0.000588173
	7.04862	7.28068	6.22809	6.52546	6.60935	4.57508	4.032	4.2688	3.50682	3.6988	3.52037	0.505535	0.827172	3.26227	3.30421	2.28715	1.90862	2.13139	1.75312	1.84909	7.04074	0	0	6.52453	6.60842	4.54682	0	0	3.50623	3.69818	0.00788506	6.26961	4.57375	0	0	0.000770596	0.214748	0.00601331	0.000588173	1.37535e-05	-1.58104e-13	0	0	0.000930041	0.000931537	-1.58104e-13	0	0	0
	7.04862	7.34407	6.18746	6.51859	6.68859	4.57508	4.02166	4.26856	3.50682	3.6988	3.52376	0.478376	0.92904	3.25883	3.34383	2.28715	1.90689	2.12986	1.75312	1.84909	7.04752	0	0	6.49809	6.68766	4.40282	0	0	3.50623	3.69818	0.00110397	6.38732	4.32938	0	0	0.000770596	0.20787	0.00884211	0.000588173	0.000232373	-1.58104e-13	0	0	0.000930041	0.000931537	-1.58104e-13	0	0	0
	7.04862	7.40808	6.1269	6.47563	6.65977	4.57508	4.02752	4.26706	3.50682	3.6988	3.52376	0.700344	0.787384	3.23735	3.32942	2.28715	1.90527	2.13315	1.75312	1.84909	7.04752	0	0	6.46177	6.65884	4.55337	0	0	3.50623	3.69818	0.00110397	6.00739	4.55214	0	0	0.000770596	0.216988	0.000770596	0.000588173	0.000124485	-1.58104e-13	0	0	0.000930041	0.000931537	-1.58104e-13	0	0	0
	7.04862	7.34709	6.16095	6.48633	6.62713	4.57508	4.0354	4.27267	3.50682	3.6988	3.50864	0.467677	0.847904	3.2427	3.3131	2.28715	1.91436	2.13295	1.75312	1.84909	7.0158	0	0	6.4854	6.6262	4.57431	0	0	3.50623	3.69818	0.0313382	6.41174	4.46514	0	0.000931546	0.000770596	0.206672	0.00678397	0.000588173	0.000620373	-1.58104e-13	0	0	0.000930047	0	-1.58104e-13	0	0	0
	7.04862	7.38423	6.07857	6.51759	6.69845	4.57508	0	4.26725	3.50682	3.6988	3.52376	0.575023	0.814385	3.25833	3.34876	2.28715	0	2.12888	1.75312	1.84909	7.04752	0	0	6.51666	6.69752	4.57431	0	0	3.50623	3.69818	0.00110397	6.23418	4.4498	0.000930041	0	0.000770596	0	0.0094942	0	0.000620373	0	0	0	0	0.000931537	-1.58104e-13	0	0	0.000588173
	7.04862	7.31265	6.22541	6.50197	6.67709	4.57508	4.03033	4.27625	3.50682	3.6988	3.52376	0.553373	0.870219	3.25052	3.33808	2.28715	1.91363	2.13563	1.75312	1.84909	7.04752	0	0	6.50104	6.67616	4.389	0	0	3.50623	3.69818	0.00110397	6.2059	4.48497	0.000930041	0	0.000770596	0.203063	0.00499581	0.000588173	0	-1.58104e-13	0	0	0	0.000931537	-1.00158e-10	0	0	0
	7.04862	7.4151	6.15666	6.50088	6.67417	4.57508	4.01837	4.27258	3.50682	3.6988	3.52376	0.699511	0.882098	3.24997	3.33662	2.28715	1.8984	2.13288	1.75312	1.84909	7.04752	0	0	6.49995	6.67324	4.50225	0	0	3.50623	3.69818	0.00110397	6.01607	4.39246	0.000930041	0	0.000770596	0.221563	0.006829	0.000588173	0.000322573	-1.58104e-13	0	0	0	0.000931537	-1.58104e-13	0	0	0
	7.04862	7.38055	6.17239	6.50092	6.65714	4.57508	4.02862	4.2721	3.50682	3.6988	3.5144	0.481686	0.874544	3.24999	3.3281	2.28715	1.91485	2.13329	1.75312	1.84909	7.02881	0	0	6.49999	6.65621	4.57431	0	0	3.50623	3.69818	0.0198191	6.41718	4.4233	0	0.000931537	0.000770596	0.198923	0.00551818	0.000588173	0.000620373	0	0	0	0.000930041	0	-1.58104e-13	0	0	0
	7.04862	7.34714	6.12997	6.49414	6.63519	4.57508	4.02708	4.26246	3.50682	3.6988	3.52376	0.544102	0.81778	3.24661	3.31713	2.28715	1.91326	2.12528	1.75312	1.84909	7.04752	0	0	6.49321	6.63426	4.52205	0	0	3.50623	3.69818	0.00110397	6.25894	4.49441	0.000930041	0.000931537	0.000770596	0.200562	0.0118918	0.000576064	0.000620373	-1.58104e-13	0	0	0	0	-1.58104e-13	0	0	1.21092e-05
	7.04862	7.35978	6.26711	6.49716	6.66089	4.57508	4.0419	4.27216	3.50682	3.6988	3.52376	0.70615	0.923794	3.24811	3.32998	2.28715	1.91605	2.13256	1.75312	1.84909	7.04752	0	0	6.49623	6.65996	4.36958	0	0	3.50623	3.69818	0.00110397	5.94748	4.41952	0.000930041	0	0.000770596	0.209798	0.00704116	0	0.000104802	0	0	0	0	0.000931537	-1.58104e-13	0	0	0.000588173
	7.04862	7.35818	6.20548	6.56388	6.65723	4.57508	4.01281	4.27479	3.50682	3.6988	3.51573	0.609373	0.865617	3.28147	3.32815	2.28715	1.8985	2.13575	1.75312	1.84909	7.03147	0	0	6.56295	6.6563	4.57431	0	0	3.50623	3.69818	0.0171582	6.13943	4.47424	0	0.000931537	0.000770596	0.215805	0.00329736	0.000588173	0.000620373	-1.58104e-13	0	0	0.000930041	0	0	0	0	0
	7.04862	7.3642	6.16201	6.47191	6.69639	4.57508	4.04025	4.2754	3.50682	3.6988	3.52376	0.602945	0.831633	3.23549	3.34773	2.28715	1.92425	2.13499	1.75312	1.84909	7.04752	0	0	6.47098	6.69546	4.48604	0	0	3.50623	3.69818	0.00110397	6.15831	4.49875	0	0	0.000770596	0.191753	0.00542281	0.000588173	0.000163087	-1.58104e-13	0	0	0.000930041	0.000931537	-1.58104e-13	0	0	0
	7.04862	7.32776	6.1887	6.5295	6.72092	4.57508	4.01188	4.27478	3.50682	3.6988	3.52376	0.673785	0.852137	3.26428	3.36	2.28715	1.89754	2.13453	1.75312	1.84909	7.04752	0	0	6.52857	6.71999	4.47318	0	0	3.50623	3.69818	0.00110397	5.9802	4.48442	0	0	0.000770596	0.216802	0.00573064	0.000588173	0	0	0	0	0.000930041	0.000931537	-1.58104e-13	0	0	0
	7.04862	7.35681	6.16988	6.53118	6.7526	4.57508	4.02707	4.27233	3.50682	3.6988	3.52075	0.593289	0.846653	3.26512	3.37583	2.28715	1.91437	2.13269	1.75312	1.84909	7.0415	0	0	6.53025	6.75167	4.52217	0	0	3.50623	3.69818	0.00712444	6.17023	4.47657	0.000930041	0	0.000770596	0.198322	0.00695518	0.00031487	5.40115e-05	9.96889e-11	0	0	0	0.000931537	-1.58104e-13	0	0	0.000273303
	7.04862	7.36399	6.13511	6.48951	6.64677	4.57508	4.02964	4.27141	3.50682	3.6988	3.52376	0.611247	0.788396	3.24429	3.32292	2.28715	1.91027	2.13209	1.75312	1.84909	7.04752	0	0	6.48858	6.64584	4.5265	0	0	3.50623	3.69818	0.00110397	6.1415	4.55832	0	0.000931537	0.000770596	0.209106	0.00722704	0	0	-1.58104e-13	0	0	0.000930046	0	-1.58104e-13	0	0	0.000588173
	7.04862	7.42197	6.16102	6.52914	6.6621	4.57508	4.03804	4.27318	3.50682	3.6988	3.51644	0.660573	0.890694	3.2641	3.33059	2.28715	1.92459	2.1342	1.75312	1.84909	7.03287	0	0	6.52821	6.66117	4.57431	0	0	3.50623	3.69818	0.015752	6.10083	4.37963	0	0	0.000770596	0.188859	0.00478698	0	0.000620373	0	0	0	0.000930041	0.000931537	-1.58104e-13	0	0	0.000588173
	7.04862	7.35563	6.13446	6.47216	6.62781	4.57508	4.04292	4.26286	3.50682	3.6988	3.52376	0.613839	0.787004	3.23562	3.31344	2.28715	1.91682	2.12558	1.75312	1.84909	7.04752	0	0	6.47123	6.62688	4.42052	0	0	3.50623	3.69818	0.00110397	6.12795	4.56045	0.000930041	0	0.000770596	0.209286	0.0116935	0	0	-1.58104e-13	0	0	0	0.000931537	-1e-10	0	0	0.000588173
	7.04862	7.33307	6.17237	6.57462	6.70089	4.57508	4.04137	4.27242	3.50682	3.6988	3.52376	0.67624	0.864266	3.28685	3.34998	2.28715	1.91566	2.13275	1.75312	1.84909	7.04752	0	0	6.57369	6.69996	4.51096	0	0	3.50623	3.69818	0.00110397	5.98059	4.44384	0.000930041	0	0.000770596	0.210061	0.00691377	0.000588173	0	-1.58104e-13	0	0	0	0.000931537	-1.58104e-13	0	0	0
	7.04862	7.34289	6.14736	6.54555	6.68407	4.57508	4.03322	4.27667	3.50682	3.6988	3.52376	0.599159	0.776081	3.27231	3.34157	2.28715	1.9196	2.13795	1.75312	1.84909	7.04752	0	0	6.54462	6.68314	4.47218	0	0	3.50623	3.69818	0.00110397	6.14457	4.5952	0.000930041	0	0.000770596	0.194011	0.000770596	0	9.91327e-05	-1.58104e-13	0	0	0	0.000931537	-1.58104e-13	0	0	0.000588173
	7.04862	7.34339	6.18983	6.4997	6.70052	4.57508	4.03092	4.27135	3.50682	3.6988	3.50551	0.512751	0.86975	3.24939	3.34979	2.28715	1.91483	2.13196	1.75312	1.84909	7.01011	0	0	6.49877	6.69959	4.49018	0	0	3.50623	3.69818	0.0375998	6.31789	4.45033	0.000355316	0	0.000770596	0.20126	0.00744409	0	0.000578602	-1.58104e-13	0	0	0.000574726	0.000931537	-1.58104e-13	0	0	0.000588173
	7.04862	7.36803	6.14031	6.54846	6.63412	4.57508	4.02606	4.26885	3.50682	3.6988	3.51667	0.534412	0.884169	3.27376	3.3166	2.28715	1.90554	2.13007	1.75312	1.84909	7.03334	0	0	6.54753	6.63319	4.53005	0	0	3.50623	3.69818	0.0152866	6.2992	4.37197	0.000930041	0	0.000770596	0.21498	0.00869819	0.000119834	0.000620373	-1.58104e-13	0	0	0	0.000931537	-1.58104e-13	0	0	0.000468339
	7.04862	7.29581	6.20784	6.57223	6.64851	4.57508	4.01424	4.27035	3.50682	3.6988	3.51276	0.506442	0.8754	3.28565	3.32379	2.28715	1.89531	2.13121	1.75312	1.84909	7.02552	0	0	6.5713	6.64758	4.44104	0	0	3.50623	3.69818	0.0231086	6.28292	4.45704	0	0	0.000770596	0.223626	0.00794395	0	0	-1.58104e-13	0	0	0.000930041	0.000931537	-1.58104e-13	0	0	0.000588173
	7.04862	7.3924	6.19529	6.47366	6.71081	4.57508	4.01912	4.27118	3.50682	3.6988	3.52376	0.559305	0.86887	3.23637	3.35494	2.28715	1.90503	2.13183	1.75312	1.84909	7.04752	0	0	6.47273	6.70988	4.38809	0	0	3.50623	3.69818	0.00110397	6.27379	4.45755	0	0	0.000770596	0.209062	0.00752305	0.000219138	0	0	0	0	0.000930041	0.000931537	-1.58104e-13	0	0	0.000369035
	7.04862	7.34218	6.1771	6.50054	6.58423	4.57508	4.04632	4.26579	3.50682	3.6988	3.52376	0.406465	0.788955	3.2498	3.29165	2.28715	1.92251	2.1279	1.75312	1.84909	7.04752	0	0	6.49961	6.5833	4.4442	0	0	3.50623	3.69818	0.00110397	6.52925	4.59919	0	0	0.000770596	0.201306	0.00999934	0	0	0	0	0	0.000930041	0.000931537	-1.58104e-13	0	0	0.000588173
	7.04862	7.44234	6.16696	6.54672	6.68668	4.57508	4.02227	4.2602	3.50682	3.6988	3.52376	0.687173	0.829159	3.2729	3.34287	2.28715	1.9053	2.12773	1.75312	1.84909	7.04752	0	0	6.54579	6.68575	4.57431	0	0	3.50623	3.69818	0.00110397	6.068	4.50864	0	0	0.000770596	0.211665	0.00473652	0	0	0	0	0	0.000930041	0.000931537	-1.58104e-13	0	0	0.000588173
	7.04862	7.36727	6.11892	6.53129	6.68737	4.57508	4.03152	4.26104	3.50682	3.6988	3.52376	0.561181	0.810803	3.26518	3.34322	2.28715	1.91338	2.12422	1.75312	1.84909	7.04752	0	0	6.53036	6.68644	4.51304	0	0	3.50623	3.69818	0.00110397	6.24491	4.49731	0	0.000931537	0.000770596	0.204752	0.0126031	0	0.000126703	-1.58104e-13	0	0	0.000930041	0	-1.58104e-13	0	0	0.000588173
	7.04862	7.34111	6.22604	6.53353	6.59175	4.57508	4.01874	4.28135	3.50682	3.6988	3.52376	0.695151	0.932205	3.2663	3.29541	2.28715	1.89918	2.14029	1.75312	1.84909	7.04752	0	0	6.5326	6.59082	4.54351	0	0	3.50623	3.69818	0.00110397	5.95081	4.36162	0	0	0.000770596	0.220376	0.000770596	0	0.000320547	0	0	0	0.000930041	0.000931537	-1.58104e-13	0	0	0.000588173
	7.04862	7.38163	6.20131	6.5039	6.61731	4.57508	4.02562	4.26694	3.50682	3.6988	3.52376	0.634959	0.851238	3.25148	3.30819	2.28715	1.9142	2.12919	1.75312	1.84909	7.04752	0	0	6.50297	6.61638	4.35719	0	0	3.50623	3.69818	0.00110397	6.11171	4.49884	0.000930041	0.000931537	0.000770596	0.197208	0.00856031	0.000588173	0.000620373	-1.58104e-13	0	0	0	0	-1.58104e-13	0	0	0
	7.04862	7.44154	6.20099	6.48925	6.69121	4.57508	4.02778	4.27064	3.50682	3.6988	3.51273	0.615682	0.831276	3.24416	3.34514	2.28715	1.91302	2.13142	1.75312	1.84909	7.02545	0	0	6.48832	6.69028	4.37785	0	0	3.50623	3.69818	0.0231719	6.21018	4.53844	0.000930041	0	0.000770596	0.201733	0.00780304	0.000588173	0.000570712	-1.5634e-13	0	0	0	0.000931537	-1.58104e-13	0	0	0
	7.04862	7.37774	6.13122	6.52268	6.65189	4.57508	4.02304	4.26983	3.50682	3.6988	3.52376	0.604861	0.817395	3.26088	3.32548	2.28715	1.90913	2.13081	1.75312	1.84909	7.04752	0	0	6.52175	6.65096	4.38021	0	0	3.50623	3.69818	0.00110397	6.16801	4.49643	0	0	0.000770596	0.20479	0.00820571	0.000588173	0.000401143	0	0	0	0.000930041	0.000931555	-1.58104e-13	0	0	0
	7.04862	7.40612	6.16768	6.52827	6.63923	4.57508	4.03252	4.26509	3.50682	3.6988	3.52376	0.553532	0.90047	3.26367	3.31915	2.28715	1.91309	2.12726	1.75312	1.84909	7.04752	0	0	6.52734	6.6383	4.45152	0	0	3.50623	3.69818	0.00110397	6.29905	4.36675	0	0	0.000770596	0.206351	0.0105759	0	0	-1.58104e-13	0	0	0.000930041	0.000931543	-1.58104e-13	0	0	0.000588173
	7.04862	7.33586	6.23055	6.51405	6.63946	4.57508	4.02343	4.26844	3.50682	3.6988	3.52376	0.622282	0.829017	3.25656	3.31926	2.28715	1.9022	2.12977	1.75312	1.84909	7.04752	0	0	6.51312	6.63852	4.34935	0	0	3.50623	3.69818	0.00110397	6.09129	4.57252	0	0	0.000770596	0.219032	0.00890043	0.000588173	0.000620373	0	0	0	0.000930044	0.000931537	-1.58104e-13	0	0	0
	7.04862	7.33933	6.1912	6.49982	6.68332	4.57508	4.03158	4.26876	3.50682	3.6988	3.52376	0.501068	0.870345	3.24944	3.3412	2.28715	1.90831	2.13001	1.75312	1.84909	7.04752	0	0	6.49889	6.68239	4.44406	0	0	3.50623	3.69818	0.00110397	6.33719	4.45051	0	0	0.000770596	0.214955	0.00874068	0	0.000620373	-1.58104e-13	0	0	0.000930041	0.000931537	-1.58104e-13	0	0	0.000588173
	7.04862	7.36378	6.20569	0	6.62481	4.57508	4.01104	4.27532	3.50682	3.6988	3.52376	0.532175	0.826255	0	3.31194	2.28715	1.8929	2.13493	1.75312	1.84909	7.04752	0	0	0	6.62387	4.34995	0	0	3.50623	3.69818	0.00110397	6.29943	4.55318	0	0.000931537	0.000770596	0.225229	0.00546209	0	0.000620373	-1.58104e-13	0	0	0	0	-1.58104e-13	0	0	0.000588173
	7.04862	7.37118	6.19371	6.53772	6.67291	4.57508	4.01808	4.26239	3.50682	3.6988	3.5176	0.686826	0.857155	3.26839	3.33599	2.28715	1.89818	2.12523	1.75312	1.84909	7.0352	0	0	6.53679	6.67198	4.57431	0	0	3.50623	3.69818	0.0134215	5.99753	4.4794	0	0.000931537	0.000770596	0.221709	0.0119286	0	0	0	0	0	0.000930041	0	9.9746e-11	0	0	0.000588173
	7.04862	7.37613	6.21948	6.50571	6.64275	4.57508	4.04407	4.26175	3.50682	3.6988	3.51345	0.620528	0.846363	3.25239	3.32091	2.28715	1.91768	2.12893	1.75312	1.84909	7.0269	0	0	6.50478	6.64182	4.484	0	0	3.50623	3.69818	0.0217223	6.13507	4.52675	0	0.000931546	0.000770596	0.20871	0.00389366	0	0.000620373	-1.58104e-13	0	0	0.000930041	0	-1.58104e-13	0	0	0.000588173
	7.04862	7.37652	6.17027	6.55391	6.65728	4.57508	4.03192	4.27502	3.50682	3.6988	3.52376	0.609223	0.858818	3.27649	3.32817	2.28715	1.91524	2.13471	1.75312	1.84909	7.04752	0	0	6.55298	6.65635	4.57431	0	0	3.50623	3.69818	0.00110397	6.15807	4.45264	0.000930041	0	0.000770596	0.201445	0.00561065	0	0	0	0	0	0	0.000931537	-1.58104e-13	0	0	0.000588173
	7.04862	0	6.1058	6.5095	6.65801	4.57508	4.03412	4.26787	3.50682	3.6988	3.51595	0	0.830081	3.25429	3.32854	2.28715	1.92434	2.12934	1.75312	1.84909	7.0319	0	0	6.50857	6.65708	4.41474	0	0	3.50623	3.69818	0.0167242	0	4.44564	0	0	0.000770596	0.185449	0.00918848	0	0.000620373	-1.58104e-13	0	0	0.000930041	0.000931537	-1.58104e-13	0	0	0.000588173
	7.04862	7.36139	6.17808	6.55082	6.66988	4.57508	4.03249	4.28029	3.50682	3.6988	3.52376	0.635618	0.892024	3.27495	3.33447	2.28715	1.91533	2.13866	1.75312	1.84909	7.04752	0	0	6.54989	6.66894	4.4705	0	0	3.50623	3.69818	0.00110397	6.09015	4.39403	0	0	0.000770596	0.201831	0.00297482	0.000588173	0.000620373	0	0	0	0.000930041	0.000931537	-1.58104e-13	0	0	0
	7.04862	7.432	6.21058	6.54849	6.6687	4.57508	4.02701	4.28409	3.50682	3.6988	3.5181	0.632158	0.874396	3.27378	3.33388	2.28715	1.91318	2.14166	1.75312	1.84909	7.03619	0	0	6.54756	6.66777	4.41889	0	0	3.50623	3.69818	0.0124297	6.16769	4.46179	0	0	0.000770596	0.20064	0.000770596	0	0	0	0	0	0.000930041	0.000931537	-1.58104e-13	0	0	0.000588173
	7.04862	7.30801	6.24717	6.53312	6.66363	4.57508	4.04301	4.27048	3.50682	3.6988	3.52376	0.397475	0.983234	3.26609	3.33135	2.28715	1.91689	2.1313	1.75312	1.84909	7.04752	0	0	6.53219	6.6627	4.48775	0	0	3.50623	3.69818	0.00110397	6.51306	4.28071	0.000930041	0	0.000770596	0.209241	0.00787961	0.000588173	0	0	0	0	-1.00032e-10	0.000931537	-1.58104e-13	0	0	0
	7.04862	7.38033	6.16882	6.56749	6.65742	4.57508	4.02975	4.27795	3.50682	3.6988	3.52206	0.607258	0.825863	3.28328	3.32824	2.28715	1.90698	2.1369	1.75312	1.84909	7.04413	0	0	6.56656	6.65648	4.41007	0	0	3.50623	3.69818	0.00449492	6.16581	4.5171	0	0	0.000770596	0.215793	0.00414811	0	0.00022741	0	0	0	0.000930041	0.000931537	-1.58104e-13	0	0	0.000588173
	7.04862	7.37793	6.18716	6.54497	6.67753	4.57508	4.02785	4.27509	3.50682	3.6988	3.52376	0.523517	0.84895	3.27202	3.3383	2.28715	1.90551	2.13476	1.75312	1.84909	7.04752	0	0	6.54404	6.6766	4.45383	0	0	3.50623	3.69818	0.00110397	6.3309	4.48926	0	0	0.000770596	0.216822	0.00557508	0.000421286	0	-1.58104e-13	0	0	0.000930041	0.000931537	-1.58104e-13	0	0	0.000166887
	7.04862	7.34156	6.13823	6.50085	6.68345	4.57508	4.02835	4.27307	3.50682	3.6988	3.52376	0.496392	0.780826	3.24996	3.34126	2.28715	1.91122	2.13324	1.75312	1.84909	7.04752	0	0	6.49992	6.68252	4.24861	0	0	3.50623	3.69818	0.00110397	6.34878	4.57658	0	0.000931537	0.000770596	0.205912	0.00658716	0.000588173	0	-1.58104e-13	0	0	0.000930048	-1.00049e-10	-1.58104e-13	0	0	0
	7.04862	7.38342	6.10907	6.48557	6.61138	4.57508	4.01943	4.28148	3.50682	3.6988	3.52376	0.583538	0.775377	3.24232	3.30522	2.28715	1.90533	2.13955	1.75312	1.84909	7.04752	0	0	6.48464	6.61045	4.44404	0	0	3.50623	3.69818	0.00110397	6.21635	4.55831	0.000536302	0.000931537	0.000770596	0.208765	0.00238039	0	0.000291631	0	0	0	0.00039374	-2.00032e-10	-1.58104e-13	0	0	0.000588173
	7.04862	7.32704	6.25171	6.53192	6.67316	4.57508	4.02774	4.26471	3.50682	3.6988	3.52376	0.487235	0.887164	3.2655	3.33612	2.28715	1.90924	2.12697	1.75312	1.84909	7.04752	0	0	6.53099	6.67223	4.44127	0	0	3.50623	3.69818	0.00110397	6.35257	4.47738	0.000930041	0.000931537	0.000770596	0.20925	0.0107662	0.000588173	0	0	0	0	0	0	-1.58104e-13	0	0	0
	7.04862	7.43322	6.17828	6.53182	6.67435	4.57508	4.02987	4.27276	3.50682	3.6988	3.51725	0.736358	0.879593	3.26544	3.33671	2.28715	1.91615	2.13304	1.75312	1.84909	7.0345	0	0	6.53089	6.67342	4.21221	0	0	3.50623	3.69818	0.0141208	5.9605	4.41909	0	0	0.000770596	0.197581	0.00667126	0.000588173	0	0	0	0	0.000930041	0.000931537	-1.58104e-13	0	0	0
	7.04862	7.37755	6.19898	6.51748	6.71275	4.57508	4.03223	4.27637	3.50682	3.6988	3.52376	0.657906	0.95029	3.25828	3.35591	2.28715	1.91711	2.13571	1.75312	1.84909	7.04752	0	0	6.51655	6.71182	4.57431	0	0	3.50623	3.69818	0.00110397	6.06174	4.2984	0	0	0.000770596	0.198013	0.00493767	0.000588173	0.000620373	0	0	0	0.000930041	0.000931537	-1.58104e-13	0	0	0
	7.04862	7.31687	6.21144	6.53639	6.62586	4.57508	4.01984	4.27098	3.50682	3.6988	3.52376	0.476552	0.891048	3.26773	3.31246	2.28634	1.90679	2.13167	1.75312	1.84909	7.04752	0	0	6.53546	6.62492	4.45056	0	0	3.50623	3.69818	0.00110397	6.36376	4.42935	0	0	0.00239488	0.206263	0.00763329	0	0.000620373	0	0	0	0.000930041	0.000931537	-1.58104e-13	0	0	0.000588173
	7.04862	7.3636	6.25683	6.55527	6.65985	4.57508	4.0299	4.27287	3.50682	3.6988	3.52376	0.57681	0.871488	3.27717	3.32946	2.28715	1.90705	2.13309	1.75312	1.84909	7.04752	0	0	6.55434	6.65891	4.52047	0	0	3.50623	3.69818	0.00110397	6.20998	4.51385	0	0	0.000770596	0.215798	0.00668604	0	0	-1.58104e-13	0	0	0.000930041	0.000931537	-1.58104e-13	0	0	0.000588173
	7.04862	7.37176	6.18554	6.5914	6.67022	4.57508	4.02695	4.26899	3.50682	3.6988	3.52376	0.638015	0.796663	3.29524	3.33464	2.28715	1.90864	2.13019	1.75312	1.84909	7.04752	0	0	6.59047	6.66929	4.32738	0	0	3.50623	3.69818	0.00110397	6.09573	4.59222	0	0.000931537	0.000770596	0.209665	0.00861485	0	0.000620373	-1.58104e-13	0	0	0.000930041	0	-1.58104e-13	0	0	0.000588173
	7.04862	7.36416	6.05762	6.51798	6.64951	4.57508	4.02253	4.27041	3.50682	3.6988	3.52376	0.531544	0.81351	3.25853	3.32429	2.28715	1.90855	2.13125	1.75312	1.84909	7.04752	0	0	6.51705	6.64857	4.57431	0	0	3.50623	3.69818	0.00110397	6.30107	4.4306	0	0.000931537	0.000770596	0.205429	0.00791534	0.000588173	0	0	0	0	0.000930041	0	0	0	0	0
	7.04862	7.4719	6.12013	6.5486	6.65221	4.57508	4.02153	4.27285	3.50682	3.6988	3.52376	0.515164	0.765988	3.27383	3.32564	2.28715	1.90752	2.13308	1.75312	1.84909	7.04752	0	0	6.54767	6.65127	4.57431	0	0	3.50623	3.69818	0.00110397	6.44157	4.58815	0.000930041	0	0.000770596	0.206495	0.00669616	0.000588173	0	0	0	0	0	0.000931537	-1.58104e-13	0	0	0
	7.04862	7.43031	6.13315	6.52897	6.70845	4.57508	4.02297	4.2759	3.50682	3.6988	3.52376	0.60167	0.806074	3.26402	3.35376	2.28715	1.90901	2.13757	1.75312	1.84909	7.04752	0	0	6.52804	6.70752	4.51595	0	0	3.50623	3.69818	0.00110397	6.22697	4.521	0.000930041	0	0.000770596	0.204949	0.000770596	0	0.000620373	-1.58104e-13	0	0	0	0.000931537	-1.58104e-13	0	0	0.000588173
	7.04862	7.40427	6.21458	6.52531	6.65336	4.57508	4.02759	4.27571	3.50682	3.6988	3.52376	0.686541	0.983995	3.26219	3.32621	2.28715	1.90532	2.13522	1.75312	1.84909	7.04752	0	0	6.52438	6.65243	4.40805	0	0	3.50623	3.69818	0.00110397	6.03118	4.24659	0	0.000931537	0.000770596	0.216951	0.00526654	0	0.000442465	0	0	0	0.000930041	0	-1.58104e-13	0	0	0.000588173
	7.04862	7.35593	6.24775	6.54687	6.69876	4.57508	4.02995	4.27292	3.50682	3.6988	3.52376	0.710853	0.841917	3.27297	3.34891	2.28715	1.91972	2.13313	1.75312	1.84909	7.04752	0	0	6.54594	6.69783	4.45463	0	0	3.50623	3.69818	0.00110397	5.93422	4.56392	0	0.000931537	0.000770596	0.190499	0.00666293	0.000588173	0.000620373	0	0	0	0.000930041	0	-1.58104e-13	0	0	0
	7.04862	7.20455	6.18838	6.51436	6.72291	4.57508	4.03207	4.27613	3.50682	3.6988	3.52376	0.43407	0.872982	3.25671	3.36099	2.28715	1.90868	2.13605	1.75312	1.84909	7.04752	0	0	6.51343	6.72197	4.47262	0	0	3.50623	3.69818	0.00110397	6.33641	4.44242	0	0	0.000770596	0.214712	0.00403262	0.000588173	0	-1.58104e-13	0	0	0.000930041	0.000931537	-1.58104e-13	0	0	0
	7.04862	7.37085	6.19677	6.52686	6.6974	4.57508	4.03145	4.26579	3.50682	3.6988	3.52376	0.756515	0.80368	3.26297	3.34823	2.28715	1.91778	2.12778	1.75312	1.84909	7.04752	0	0	6.52593	6.69647	4.2008	0	0	3.50623	3.69818	0.00110397	5.85782	4.58941	0	0	0.000770596	0.195899	0.0102248	0.000588173	0	-1.58104e-13	0	0	0.000930041	0.000931537	-1.58104e-13	0	0	0
	7.04862	7.39703	6.15167	6.49597	6.66281	4.57508	4.02453	4.27888	3.50682	3.6988	3.52376	0.557038	0.842569	3.24752	3.33094	2.28715	1.91062	2.1376	1.75312	1.84909	7.04752	0	0	6.49504	6.66188	4.3401	0	0	3.50623	3.69818	0.00110397	6.28296	4.46653	0	0	0.000770596	0.203287	0.00368159	0	0.000620373	-1.58104e-13	0	0	0.000930041	0.000931537	-1.58104e-13	0	0	0.000588173
	7.04862	7.27891	6.23086	6.49754	6.68961	4.57508	4.01255	4.26907	3.50682	3.6988	3.51949	0.604624	0.851199	3.24831	3.34434	2.28715	1.89404	2.13024	1.75312	1.84909	7.03899	0	0	6.49661	6.68868	4.44424	0	0	3.50623	3.69818	0.00963798	6.06967	4.52847	0.00051589	0	0.000770596	0.224473	0.00858506	0.000588173	0.000620373	-1.58104e-13	0	0	0.000414151	0.000931537	-1.58104e-13	0	0	0
	7.04862	7.31591	6.19351	6.48154	6.69287	4.57508	4.02846	4.2643	3.50682	3.6988	3.51342	0.541259	0.829377	3.2403	3.34597	2.28715	1.90597	2.12669	1.75312	1.84909	7.02683	0	0	6.48061	6.69194	4.54193	0	0	3.50623	3.69818	0.0217919	6.23339	4.53476	0.000327203	0.000931537	0.000770596	0.216519	0.0109225	0	0.000620373	-1.58104e-13	0	0	0.000602838	0	-1.58104e-13	0	0	0.000588173
	7.04862	7.34094	6.13374	6.52395	6.59408	4.57508	4.0268	4.26722	3.50682	3.6988	3.51845	0.646202	0.841499	3.26151	3.29657	2.28715	1.91297	2.12885	1.75312	1.84909	7.0369	0	0	6.52302	6.59314	4.44178	0	0	3.50623	3.69818	0.0117223	6.04854	4.45074	0	0.000699447	0.000770596	0.200864	0.00951341	0.000588173	0.000620373	-1.58104e-13	0	0	0.000930041	0.00023209	-1.58104e-13	0	0	0
	7.04862	7.35556	6.14543	6.54027	6.64158	4.57508	4.01643	4.27713	3.50682	3.6988	3.52376	0.712076	0.765176	3.26967	3.32032	2.28715	1.90233	2.13629	1.75312	1.84909	7.04752	0	0	6.53934	6.64064	4.57431	0	0	3.50623	3.69818	0.00110397	5.9314	4.61508	0	0.000931537	0.000770596	0.211776	0.00455412	0.000588173	0	0	0	0	0.000930041	0	-1.58104e-13	0	0	0
	7.04862	7.3945	6.12497	6.57313	6.65039	4.57508	4.03945	4.26362	3.50682	3.6988	3.51947	0.544863	0.822772	3.2861	3.32473	2.28715	1.91694	2.12615	1.75312	1.84909	7.03895	0	0	6.5722	6.64946	4.57431	0	0	3.50595	3.69818	0.00967688	6.30478	4.47943	0	0	0.000770596	0.205564	0.0113119	0	0.000620373	0	0	0	0.000930041	0.000931537	-1.58104e-13	0	0	0.000588173
	7.04862	7.38477	6.19482	6.51227	6.64825	4.57508	4.02108	4.27006	3.50682	3.6988	3.52376	0.57157	0.902569	3.25567	3.32366	2.28715	1.90706	2.13098	1.75312	1.84909	7.04752	0	0	6.51134	6.64732	4.46961	0	0	3.50623	3.69818	0.00110397	6.24163	4.38969	0	0.000931537	0.000770596	0.206949	0.00809268	0	0.000620373	-1.58104e-13	0	0	0.000930041	0	-1.58104e-13	0	0	0.000588173
	7.04862	7.34936	6.20825	6.48547	6.73272	4.57508	4.02435	4.27141	3.50682	3.6988	3.51543	0.593023	0.911448	3.24227	3.36589	2.28715	1.91442	2.13532	1.75312	1.84909	7.03085	0	0	6.48454	6.73179	4.39241	0	0	3.50623	3.69818	0.0177709	6.16331	4.38535	0.000930041	0	0.000770596	0.195521	0.000770596	0.000588173	0.000620373	0	0	0	0	0.000931537	-1.58104e-13	0	0	0
	7.04862	7.31883	6.19551	6.56028	6.61466	4.57508	4.04242	4.27676	3.50682	3.6988	3.52376	0.563775	0.804582	3.27967	3.30687	2.28715	1.92454	2.13601	1.75312	1.84909	7.04752	0	0	6.55935	6.61373	4.45357	0	0	3.50623	3.69818	0.00110397	6.19128	4.58634	0	0	0.000770596	0.193333	0.00473912	0.000440263	0.000620373	0	0	0	0.000930041	0.000931537	-1.58104e-13	0	0	0.00014791
	7.04862	7.37478	6.18144	6.52236	6.68631	4.57508	4.02887	4.28085	3.50682	3.6988	3.52376	0.585504	0.824175	3.26071	3.34269	2.28715	1.91858	2.13908	1.75312	1.84909	7.04752	0	0	6.52143	6.68538	4.57431	0	0	3.50623	3.69818	0.00110397	6.20377	4.53309	0.000930041	0.000931537	0.000770596	0.191701	0.00269742	0.000588173	0.000620373	0	0	0	0	-1.00032e-10	-1.58104e-13	0	0	0
	7.04862	7.30518	6.09194	6.54385	6.65283	4.57508	4.01843	4.27721	3.50682	3.6988	3.52376	0.525034	0.845573	3.27146	3.32595	2.28715	1.91105	2.13635	1.75312	1.84909	7.04752	0	0	6.54292	6.6519	4.48038	0	0	3.50623	3.69818	0.00110397	6.25512	4.40079	0	0	0.000770596	0.196339	0.00451687	0.000588173	0	-1.00158e-10	0	0	0.000930041	0.000931537	-1.58104e-13	0	0	0
	7.04862	7.39608	6.10955	6.47374	6.64436	4.57508	4.01304	4.27633	3.50682	3.6988	3.52316	0.524683	0.850406	3.2364	3.32172	2.28715	1.9074	2.13778	1.75312	1.84909	7.04632	0	0	6.47281	6.64343	4.35081	0	0	3.50623	3.69818	0.00230789	6.34671	4.40874	0	0.000931537	0.000770596	0.198228	0.000770596	0.000588173	0	-1.58104e-13	0	0	0.000930041	0	-1.58104e-13	0	0	0
	7.04862	7.38198	6.19746	6.55742	6.64389	4.57508	4.02579	4.26456	3.50682	3.6988	3.52376	0.545511	0.830766	3.27824	3.32148	2.28597	1.91192	2.12807	1.75312	1.84909	7.04752	0	0	6.55649	6.64296	4.39886	0	0	3.50623	3.69818	0.00110397	6.29096	4.53593	0	0	0.00313817	0.201945	0.0084269	0.000588173	0.000117105	-1.58104e-13	0	0	0.000930041	0.000931537	-1.58104e-13	0	0	0
	7.04862	7.40492	6.17753	6.50921	6.68879	4.57508	4.01244	4.26534	3.50682	3.6988	3.52376	0.608823	0.888247	3.25414	3.34393	2.28715	1.89812	2.12744	1.75312	1.84909	7.04752	0	0	6.50828	6.68786	4.33737	0	0	3.50623	3.69818	0.00110397	6.18727	4.40104	0.000930041	0	0.000770596	0.216195	0.0104524	0	0.000620373	0	0	0	0	0.000931537	-1.58104e-13	0	0	0.000588173
	7.04862	7.39538	6.18722	6.46699	6.63503	4.57508	4.01817	4.26796	3.50682	3.6988	3.52077	0.606159	0.856271	3.23303	3.31705	2.28715	1.90657	2.12941	1.75312	1.84909	7.04155	0	0	6.46606	6.6341	4.48379	0	0	3.50623	3.69818	0.00707573	6.18307	4.47468	0	0.000931537	0.000770596	0.205029	0.00914085	0	0.000620373	-1.58104e-13	0	0	0.000930041	0	-1.58104e-13	0	0	0.000588173
	7.04862	7.32664	6.24701	6.52423	6.69974	4.57508	4.02976	4.27758	3.50682	3.6988	3.52376	0.503193	0.841379	3.26165	3.3494	2.28418	1.91603	2.13663	1.75312	1.84909	7.04752	0	0	6.5233	6.6988	4.33728	0	0	3.50623	3.69818	0.00110397	6.32026	4.56426	0	0	0.00672439	0.197703	0.00433005	0	0.000127952	0	0	0	0.000930041	0.000931537	-1.58104e-13	0	0	0.000588173
	7.04862	7.3263	6.23839	6.53073	6.72393	4.57508	4.06496	4.2655	3.50682	3.6988	3.52376	0.642391	0.847223	3.2649	3.3615	2.28715	1.93335	2.12756	1.75312	1.84909	7.04752	0	0	6.5298	6.723	4.50356	0	0	3.50623	3.69818	0.00110397	6.04152	4.54394	0	0	0.000770596	0.198265	0.0103729	0	0.000620373	-1.58104e-13	0	0	0.000930041	0.000931537	-1.58104e-13	0	0	0.000588173
	7.04862	7.35098	6.18439	6.51457	6.58787	4.57508	4.01548	4.27443	3.50682	3.6988	3.52376	0.528148	0.855992	3.25682	3.29347	2.28715	1.90127	2.13431	1.75312	1.84909	7.04752	0	0	6.51364	6.58693	4.41088	0	0	3.50623	3.69818	0.00110397	6.29468	4.47241	0	0	0.000770596	0.212948	0.00582001	0	0.000620373	-1.58104e-13	0	0	0.000930041	0.000931537	-1.58104e-13	0	0	0.000588173
	7.04862	7.39486	6.20853	6.51203	6.69469	4.57508	4.02935	4.26597	3.50682	3.6988	3.52355	0.5342	0.846114	3.25555	3.34688	2.28626	1.9156	2.12849	1.75312	1.84909	7.0471	0	0	6.51011	6.69376	4.44456	0	0	3.50623	3.69818	0.00152022	6.28025	4.5163	0	0.000931537	0.00256618	0.198145	0.00899715	0.000250047	0	0	0.046206	0	0.000930041	0	-1.58104e-13	0	0	0.000338126
	7.04862	7.39567	6.20882	6.52913	6.65783	4.57508	4.03162	4.27245	3.50682	3.6988	3.52376	0.744897	0.840176	3.2641	3.32845	2.28715	1.90834	2.13324	1.75312	1.84909	7.04752	0	0	6.5282	6.65689	4.48728	0	0	3.50623	3.69818	0.00110397	5.90587	4.52847	0.000930041	0	0.000770596	0.214937	0.0059668	0	0.000620373	0	0	0	0	0.000931537	-1.58104e-13	0	0	0.000588173
	7.04862	7.38518	6.20632	6.50217	6.66201	4.57508	4.02677	4.26396	3.50682	3.6988	3.51739	0.632301	0.844226	3.25062	3.33054	2.28715	1.90471	2.12641	1.75312	1.84909	7.03477	0	0	6.50124	6.66107	4.57431	0	0	3.50623	3.69818	0.013852	6.12057	4.51787	0	0	0.000770596	0.217361	0.0111394	0.000278532	0.000113698	0	0	0	0.000930041	0.000931537	-1.58104e-13	0	0	0.000309641
	7.04862	7.41294	6.1472	6.52215	6.68465	4.57508	4.01558	4.27227	3.50682	3.6988	3.50977	0.743581	0.861201	3.26061	3.34186	2.28715	1.90137	2.13575	1.75312	1.84909	7.01954	0	0	6.52122	6.68372	4.56864	0	0	3.50623	3.69818	0.0290803	5.92578	4.4248	0	0.000931537	0.000770596	0.21283	0.000770596	0	0	-1.58104e-13	0	0	0.000930041	0	-1.58104e-13	0	0	0.000588173
	7.04862	7.4165	6.20286	6.5255	6.69117	4.57508	4.0156	4.27639	3.50682	3.6988	3.51693	0.616651	0.814026	3.26229	3.34512	2.28715	1.90139	2.13573	1.75312	1.84909	7.03386	0	0	6.52457	6.69024	4.42371	0	0	3.50623	3.69818	0.0147669	6.18319	4.57481	0.000930041	0	0.000770596	0.212811	0.00492533	0.000588173	0.000620373	0	0	0	0	0.000931537	-1.58104e-13	0	0	0
	7.04862	7.41937	6.20646	6.56237	6.70372	4.57508	4.03281	4.28148	3.50682	3.6988	3.52203	0.68211	0.866178	3.28072	3.35139	2.28715	1.91919	2.13955	1.75312	1.84909	7.04405	0	0	6.56144	6.70279	4.52725	0	0	3.50623	3.69818	0.00457052	6.05515	4.47411	0	0	0.000770596	0.194441	0.00237927	0	0.000620373	-1.58104e-13	0	0	0.000930041	0.000931537	-1.58104e-13	0	0	0.000588173
	7.04862	7.37732	6.22534	6.51537	6.7064	4.57508	4.04523	4.27792	3.50682	3.6988	3.52376	0.562785	0.850268	3.25722	3.35274	2.28715	1.92288	2.13857	1.75312	1.84909	7.04752	0	0	6.51444	6.70547	4.43383	0	0	3.50623	3.69818	0.00110397	6.25175	4.5248	0	0	0.000770596	0.199475	0.000770596	0	0	0	0	0	0.000930041	0.000931537	-1.58104e-13	0	0	0.000588173
	7.04862	7.33151	6.16871	6.52407	6.63221	4.57508	4.02663	4.27906	3.50682	3.6988	3.52376	0.599671	0.782632	3.26157	3.31564	2.28715	1.90914	2.13774	1.75312	1.84909	7.04752	0	0	6.52314	6.63128	4.57431	0	0	3.50623	3.69818	0.00110397	6.13217	4.60344	0.000615686	0.000931537	0.000770596	0.208341	0.00358915	0.000588173	0.000620373	-1.58104e-13	0	0	0.000314355	0	-1.58104e-13	0	0	0
	7.04862	7.33705	6.19093	6.55778	6.72153	4.57508	4.03485	4.26808	3.50682	3.6988	3.52376	0.743855	0.811637	3.27842	3.3603	2.28715	1.91076	2.13326	1.75312	1.84909	7.04752	0	0	6.55685	6.7206	4.28073	0	0	3.50623	3.69818	0.00110397	5.84934	4.56766	0	0	0.000770596	0.213322	0.00155654	0	6.13009e-05	-1.58104e-13	0	0	0.000930048	0.000931537	-1.58104e-13	0	0	0.000588173
	7.04862	7.31561	6.09664	6.535	6.59963	4.57508	4.02213	4.27044	3.50682	3.6988	3.52376	0.560586	0.806701	3.26704	3.29935	2.28715	1.90814	2.13127	1.75312	1.84909	7.04752	0	0	6.53407	6.59869	4.39208	0	0	3.50623	3.69818	0.00110397	6.19444	4.48324	0	0.000931537	0.000770596	0.205854	0.00789891	0	0.000620373	-1.58104e-13	0	0	0.000930041	0	-1.58104e-13	0	0	0.000588173
	7.04862	7.3348	6.24521	6.4946	6.67928	4.57508	4.05141	4.27278	3.50682	3.6988	3.52028	0.599086	0.840012	3.24684	3.33917	2.28715	1.92354	2.13302	1.75312	1.84909	7.04055	0	0	6.49367	6.67835	4.51048	0	0	3.50623	3.69818	0.00807067	6.13663	4.56519	0.000930041	0.000931537	0.000770596	0.204332	0.0067327	0.000588173	0.000322644	0	0	0	0	0	-1.58104e-13	0	0	0
	7.04862	7.33156	6.25623	6.57361	6.62926	4.57508	4.03427	4.26949	3.50682	3.6988	3.51227	0.587321	0.848275	3.28634	3.31416	2.28715	1.92069	2.13056	1.75312	1.84909	7.02454	0	0	6.57268	6.62832	4.49356	0	0	3.50623	3.69818	0.0240817	6.15692	4.55968	0.000930041	0	0.000770596	0.192886	0.0083747	0	0.000620373	-1.58104e-13	0	0	0	0.000931537	-1.58104e-13	0	0	0.000588173
	7.04862	7.31137	6.15966	6.46541	6.67987	4.57508	4.03154	4.27226	3.50682	3.6988	3.52376	0.626148	0.80668	3.23224	3.33947	2.28715	1.91227	2.13263	1.75312	1.84909	7.04752	0	0	6.46448	6.67894	4.52755	0	0	3.50623	3.69818	0.00110397	6.05908	4.5463	0.000930041	0	0.000770596	0.206998	0.00699175	0.000588173	0	0	0	0	0	0.000931537	-1.58104e-13	0	0	0
	7.04862	7.44	6.11767	6.48055	6.70537	4.57508	4.03305	4.26995	3.50682	3.6988	3.52347	0.603677	0.824562	3.23981	3.35222	2.28715	1.91946	2.1309	1.75312	1.84909	7.04499	0	0	6.47962	6.70443	4.46014	0	0	3.50623	3.69818	0.0016831	6.23264	4.46855	0	0.000931537	0.000770596	0.194141	0.00814666	0.000588173	0.000178962	-1.58104e-13	0	0	0.000930041	0	-1.58104e-13	0	0	0
	7.04862	7.28779	6.19298	6.44753	6.663	4.57508	4.03504	4.27871	3.50682	3.6988	3.52376	0.628497	0.872673	3.2233	3.33104	2.28715	1.91091	2.13893	1.75312	1.84909	7.04752	0	0	6.4466	6.66207	4.46392	0	0	3.50623	3.69818	0.00110397	6.0308	4.44764	0	0	0.000770596	0.213228	0.000842021	0	2.51099e-05	-1.58104e-13	0	0	0.000930045	0.00093154	-1.58104e-13	0	0	0.000588173
	7.04862	7.37144	6.0679	6.51889	6.70707	4.57508	4.02852	4.26412	3.50682	3.6988	3.50454	0.525259	0.846774	3.25898	3.35307	2.28715	1.90602	2.12653	1.75312	1.84909	7.00909	0	0	6.51796	6.70614	4.57431	0	0	3.50623	3.69818	0.0395385	6.32092	4.37435	0	0.000931537	0.000770596	0.216485	0.0110622	0.000105857	0.0005776	-1.58104e-13	0	0	0.000930041	0	-1.58104e-13	0	0	0.000482316
	7.04862	7.36744	6.18376	6.4993	6.70704	4.57508	4.05556	4.27171	3.50682	3.6988	3.51975	0.575158	0.890012	3.24918	3.35305	2.28715	1.92629	2.1328	1.75312	1.84909	7.0395	0	0	6.49837	6.70611	4.56249	0	0	3.50623	3.69818	0.0091283	6.21713	4.40374	0	0	0.000770596	0.202969	0.00610732	0	0.000177097	0	0	0	0.000930041	0.000931537	-1.58104e-13	0	0	0.000588173
	7.04862	7.33713	0	6.51398	6.60969	4.57508	4.02173	4.2739	3.50682	3.6988	3.52047	0.511216	0	3.25652	3.30438	2.28715	1.90773	2.13508	1.75312	1.84909	7.04094	0	0	6.51305	6.60876	4.53298	0	0	3.50623	3.69818	0.00768008	6.3147	0	0.000930041	0	0.000770596	0.206275	0.00373768	0	0	0	0	0	-2.00032e-10	0.000931537	-1.58104e-13	0	0	0.000588173
	7.04862	7.42125	6.21408	6.49309	6.68533	4.57508	4.04553	4.27352	3.50682	3.6988	3.52376	0.655557	0.835711	3.24608	3.3422	2.28715	1.92339	2.134	1.75312	1.84909	7.04752	0	0	6.49216	6.6844	4.36558	0	0	3.50623	3.69818	0.00110397	6.11013	4.54266	0	0	0.000770596	0.198757	0.00552394	0.000588173	0.000620373	0	0	0	0.000930041	0.000931537	-1.58104e-13	0	0	0
	7.04862	7.34931	6.18613	6.52655	6.58223	4.57508	4.02686	4.26931	3.50682	3.6988	3.52376	0.536419	0.816109	3.26281	3.29065	2.28715	1.9124	2.13042	1.75312	1.84909	7.04752	0	0	6.52562	6.5813	4.40622	0	0	3.50623	3.69818	0.00110397	6.27647	4.55391	0	0.000931537	0.000770596	0.202062	0.00846456	0.000588173	0.000620373	0	0	0	0.000930041	0	-1.58104e-13	0	0	0
	7.04862	7.34608	6.19495	6.54344	6.65635	4.57508	4.03669	4.27458	3.50682	3.6988	3.52376	0.663057	0.817454	3.27125	3.32771	2.28715	1.9232	2.13438	1.75312	1.84909	7.04752	0	0	6.54251	6.65542	4.42883	0	0	3.50623	3.69818	0.00110397	6.01997	4.56004	0	0	0.000770596	0.190297	0.00582908	0	0.000620373	-1.58104e-13	0	0	0.000930041	0.000931537	-1.58104e-13	0	0	0.000588173
	7.04862	7.35545	6.17288	6.54239	6.6644	4.57508	4.03724	4.27379	3.50682	3.6988	3.51105	0.593061	0.836844	3.27073	3.33173	2.28715	1.91726	2.13378	1.75312	1.84909	7.02209	0	0	6.54146	6.66347	4.37695	0	0	3.50623	3.69818	0.0265316	6.16933	4.49919	0	0.000931537	0.000770596	0.20272	0.0062252	0.000164152	0	-1.58104e-13	0	0	0.000930041	0	-1.58104e-13	0	0	0.000424021
	7.04862	7.34061	6.21006	6.45683	6.68612	4.57508	4.02156	4.26921	3.50682	3.6988	3.52376	0.574317	0.863766	3.22795	3.34259	2.28715	1.90869	2.13035	1.75312	1.84909	7.04752	0	0	6.4559	6.68518	4.44275	0	0	3.50623	3.69818	0.00110397	6.19197	4.48253	0	0.000400779	0.000770596	0.204178	0.00851529	0.000588173	0.000620373	-1.58104e-13	0	0	0.000930041	0.000530758	-1.58104e-13	0	0	0
	7.04862	7.37622	6.2667	6.55225	6.69768	4.57508	4.04197	4.26868	3.50682	3.6988	3.52376	0.65516	0.885684	3.27566	3.34838	2.28715	1.9161	2.12995	1.75312	1.84909	7.04752	0	0	6.55132	6.69675	4.46676	0	0	3.50623	3.69818	0.00110397	6.0659	4.49533	0.000930041	0.000931537	0.000770596	0.209763	0.00878137	0.000588173	0.000416201	0	0	0	0	0	-1.58104e-13	0	0	0
	7.04862	7.36049	6.29148	6.4961	6.62683	4.57508	4.02532	4.27256	3.50682	3.6988	3.52376	0.594854	0.933106	3.24759	3.31295	2.28715	1.90743	2.13286	1.75312	1.84909	7.04752	0	0	6.49517	6.6259	4.44871	0	0	3.50623	3.69818	0.00110397	6.17078	4.42527	0.000930041	0.000931537	0.000770596	0.210453	0.00684241	0	0.00056751	0	0	0	0	-1.00032e-10	0	0	0	0.000588173
	7.04862	7.36617	6.15025	6.55324	6.61803	4.57508	4.03716	4.25949	3.50682	3.6988	3.50943	0.48197	0.853106	3.27615	3.30855	2.28715	1.92368	2.12643	1.75312	1.84909	7.01885	0	0	6.55231	6.6171	4.57431	0	0	3.50623	3.69818	0.0297736	6.40223	4.44404	0	0	0.000770596	0.189801	0.0066313	0	0.000435249	-1.58104e-13	0	0	0.000930041	0.000931537	0	0	0	0.000588173
	7.04862	7.37574	6.19188	6.52812	6.69478	4.57508	4.03501	4.26678	3.50682	3.6988	3.52376	0.591096	0.881866	3.2636	3.34692	2.28715	1.91088	2.12863	1.75312	1.84909	7.04752	0	0	6.52719	6.69385	4.35039	0	0	3.50623	3.69818	0.00110397	6.19355	4.42815	0	0	0.000770596	0.213242	0.00951603	0.000588173	0	0	0	0	0.000930041	0.000931537	-1.58104e-13	0	0	0
	7.04862	7.40724	6.16521	6.52159	6.70936	4.57508	4.01983	4.26647	3.50682	3.6988	3.52376	0.489858	0.813724	3.26033	3.35421	2.28715	1.90576	2.1293	1.75312	1.84909	7.04752	0	0	6.52066	6.70842	4.57431	0	0	3.50623	3.69818	0.00110397	6.42752	4.53776	0	0	0.000770596	0.208305	0.00787536	0.000588173	0.000620373	-1.58104e-13	0	0	0.000930041	0.000931537	-1.58104e-13	0	0	0
	7.04862	7.35402	6.25127	6.58633	6.62254	4.57508	4.01872	4.26783	3.50682	3.6988	3.51973	0.728146	0.850605	3.2927	3.3108	2.28715	1.90462	2.12932	1.75312	1.84909	7.03946	0	0	6.5854	6.6216	4.56446	0	0	3.50623	3.69818	0.00916001	5.89772	4.55006	0	0.000931537	0.000770596	0.20949	0.00920403	0	0.000620373	0	0	0	0.000930041	0	-1.58104e-13	0	0	0.000588173
	7.04862	7.31006	6.16387	6.51117	6.64938	4.57508	4.04486	4.26502	3.50682	3.6988	3.52376	0.541929	0.779006	3.25512	3.32423	2.28715	1.92374	2.1272	1.75312	1.84909	7.04752	0	0	6.51024	6.64845	4.57431	0	0	3.50623	3.69818	0.00110397	6.2262	4.60586	0.000930041	0.000931537	0.000770596	0.197372	0.010611	0	0.000620373	0	0	0	-1.00058e-10	0	-1.58104e-13	0	0	0.000588173
	7.04862	7.40868	6.1304	6.51655	6.66351	4.57508	4.01613	4.2702	3.50682	3.6988	3.52376	0.478767	0.75435	3.25781	3.33129	2.28715	1.90193	2.13331	1.75312	1.84909	7.04752	0	0	6.51562	6.66258	4.34424	0	0	3.50623	3.69818	0.00110397	6.45115	4.6217	0	0.000931537	0.000770596	0.21226	0.00358272	0	0	0	0	0	0.000930041	0	-1.58104e-13	0	0	0.000588173
	7.04862	7.33282	6.21689	6.49481	6.71237	4.57508	4.02484	4.2732	3.50682	3.6988	3.52376	0.478098	0.827896	3.24694	3.35572	2.28715	1.90615	2.13334	1.75312	1.84909	7.04752	0	0	6.49388	6.71144	4.57431	0	0	3.50623	3.69818	0.00110397	6.37663	4.56109	0	0	0.000770596	0.212534	0.00652021	0.000588173	0.000620373	0	0	0	0.000930049	0.000931537	-1.58104e-13	0	0	0
	7.04862	7.34729	6.12115	6.55445	6.664	4.57508	4.0122	4.27197	3.50682	3.6988	3.52376	0.640011	0.83696	3.27676	3.33154	2.28715	1.89698	2.13242	1.75312	1.84909	7.04752	0	0	6.55352	6.66307	4.43736	0	0	3.50623	3.69818	0.00110397	6.06727	4.44723	0	0	0.000770596	0.218243	0.00713667	0	0.000620373	0	0	0	0.000930041	0.000931537	-1.58104e-13	0	0	0.000588173
	7.04862	7.32601	6.09432	6.49882	6.65	4.57508	4.01773	4.27267	3.50682	3.6988	3.52376	0.586203	0.775891	3.24895	3.32454	2.28715	1.89852	2.13385	1.75312	1.84909	7.04752	0	0	6.49789	6.64907	4.342	0	0	3.50623	3.69818	0.00110397	6.15361	4.54254	0.000930041	0	0.000770596	0.220694	0.00495865	0	0	0	0	0	0	0.000931537	-1.58104e-13	0	0	0.000588173
	7.04862	7.37021	6.13596	6.5267	6.60649	4.57508	4.02664	4.27397	3.50682	3.6988	3.51562	0.523385	0.899889	3.26288	3.30278	2.28715	1.9128	2.13392	1.75312	1.84909	7.03125	0	0	6.52577	6.60556	4.56008	0	0	3.50623	3.69818	0.0173783	6.32344	4.33618	0.000930041	0	0.000770596	0.201039	0.00613675	0	0	0	0	0	0	0.000931537	-1.58104e-13	0	0	0.000588173
	7.04862	7.41776	6.24958	6.53641	6.67882	4.57508	0	4.27543	3.50682	3.6988	3.52376	0.69142	0.843286	3.26774	3.33894	2.28715	0	2.13501	1.75312	1.84909	7.04752	0	0	6.53548	6.67788	4.40054	0	0	3.50623	3.69818	0.00110397	6.03492	4.56301	0.000930041	0	0.000770596	0	0.00540642	0.000588173	0	-1.58104e-13	0	0	0	0.000931537	-1.58104e-13	0	0	0
	0	7.37583	6.14976	6.5072	6.67222	4.57508	4.03735	4.26223	3.50682	3.6988	0	0.653696	0.897371	3.25314	3.33564	2.28712	1.91588	2.13003	1.75312	1.84909	0	0	0	6.50627	6.67128	4.23078	0	0	3.50623	3.69818	0	6.06844	4.35502	0	0.000931537	0.000837805	0.205586	0.00218156	0	0	0	0	0	0.000930041	0	-1.58104e-13	0	0	0.000588173
	7.04862	7.38917	6.17967	6.55056	6.64891	4.57508	4.0563	4.27116	3.50682	3.6988	3.51045	0.643315	0.790856	3.27482	3.32399	2.28715	1.93077	2.13181	1.75312	1.84909	7.01419	0	0	6.54963	6.64797	4.50925	0	0	3.50623	3.69818	0.0277201	6.10254	4.59796	0	0.000931537	0.000770596	0.194746	0.0075418	0.000588173	0.000620373	-1.58104e-13	0	0	0.000930041	0	-1.58104e-13	0	0	0
	7.04862	7.35539	6.18468	6.52915	6.68209	4.57508	4.04107	4.26877	3.50682	3.6988	3.52376	0.625803	0.823004	3.26411	3.34058	2.2862	1.91543	2.13002	1.75312	1.84909	7.04752	0	0	6.52822	6.68116	4.49367	0	0	3.50623	3.69818	0.00110397	6.10378	4.53867	0	0	0.00267234	0.210211	0.00873503	0	0.000373723	0	0	0	0.000930041	0.000931537	-1.58104e-13	0	0	0.000588173
	7.04862	7.25511	6.22242	6.45921	6.59659	4.57508	4.03742	4.26852	3.50682	3.6988	3.52376	0.493123	0.896399	3.22914	3.29783	2.28715	1.91834	2.12983	1.75312	1.84909	7.04752	0	0	6.45828	6.59566	4.48807	0	0	3.50623	3.69818	0.00110397	6.26886	4.42962	0.000930041	0	0.000770596	0.20074	0.00886065	0.000588173	0	0	0	0	0	0.000931537	-1.58104e-13	0	0	0
	7.04862	7.27172	6.21525	6.50449	6.66609	4.57508	4.03164	4.27243	3.50682	3.6988	3.52376	0.566353	0.914153	3.25178	3.33258	2.28715	1.91798	2.13276	1.75312	1.84909	7.04752	0	0	6.50356	6.66516	4.52581	0	0	3.50623	3.69818	0.00110397	6.13902	4.38695	0	0.000931537	0.000770596	0.195692	0.0069061	0	0.000620373	-1.58104e-13	0	0	0.000930041	0	-1.58104e-13	0	0	0.000588173
	7.04862	7.30968	6.21718	6.52603	6.65586	4.57508	4.02592	4.28485	3.50682	3.6988	3.52355	0.591593	0.905753	3.26255	3.32746	2.28715	1.91115	2.14208	1.75312	1.84909	7.04709	0	0	6.5251	6.65493	4.57431	0	0	3.50623	3.69818	0.00153344	6.12649	4.40567	0.000897085	0	0.000770596	0.203629	0.000695228	0	0	-1.58104e-13	0	0	3.29567e-05	0.000931537	-1.58104e-13	0	0	0.000588173
	7.04862	7.31001	6.26916	6.53153	6.68895	4.57508	4.04068	4.26722	3.50682	3.6988	3.51856	0.550843	0.897099	3.2653	3.34401	2.28715	1.91514	2.13176	1.75312	1.84909	7.03712	0	0	6.5306	6.68802	4.49523	0	0	3.50623	3.69818	0.0115032	6.20832	4.47496	0.000930041	0	0.000770596	0.210405	0.00370106	0.000426507	0.000148796	-1.58104e-13	0	0	0	0.000931537	-1.58104e-13	0	0	0.000161666
	7.04862	7.25485	6.20346	6.52793	6.71891	4.57508	4.05279	4.26872	3.50682	3.6988	3.52376	0.596688	0.808701	3.2635	3.35899	2.28715	1.92537	2.12998	1.75312	1.84909	7.04752	0	0	6.527	6.71798	4.23172	0	0	3.50623	3.69818	0.00110397	6.06148	4.58606	0	0	0.000770596	0.202036	0.0087611	0	0.000620373	-1.58104e-13	0	0	0.000930041	0.000931537	-1.58104e-13	0	0	0.000588173
	7.04862	7.40588	6.21261	6.53428	6.65768	4.57508	4.03427	4.25329	3.50682	3.6988	3.52376	0.58576	0.815933	3.26668	3.32838	2.28715	1.92083	2.1263	1.75312	1.84909	7.04752	0	0	6.53335	6.65675	4.46988	0	0	3.50623	3.69818	0.00110397	6.23436	4.58074	0.000930041	0.00093154	0.000770596	0.192604	0.000695228	0.000420518	0	-1.58104e-13	0	0	0	0	-1.58104e-13	0	0	0.000167655
	7.04862	7.35156	6.24704	6.51963	6.64272	4.57508	4.02246	4.27647	3.50682	3.6988	3.52376	0.554839	0.846481	3.25935	3.3209	2.28715	1.90309	2.13579	1.75312	1.84909	7.04752	0	0	6.5187	6.64179	4.53982	0	0	3.50623	3.69818	0.00110397	6.24188	4.55408	0	0.000931537	0.000770596	0.216275	0.00488712	0	0	-1.58104e-13	0	0	0.000930041	0	-1.58104e-13	0	0	0.000588173
	7.04862	7.35569	6.18968	6.45948	6.60621	4.57508	4.01764	4.27638	3.50682	3.6988	3.52088	0.649649	0.847103	3.22928	3.30264	2.28715	1.90349	2.13573	1.75312	1.84909	7.04175	0	0	6.45855	6.60527	4.55914	0	0	3.50623	3.69818	0.0068713	6.05639	4.49547	0	0	0.000770596	0.210649	0.00492903	0	0.000620373	0	0	0	0.000930041	0.000931537	-1.58104e-13	0	0	0.000588173
	7.04862	7.2859	6.18278	6.50408	6.67705	4.57508	4.03421	4.26804	3.50682	3.6988	3.52376	0.580157	0.799857	3.25158	3.33806	2.28715	1.91179	2.12947	1.75312	1.84909	7.04752	0	0	6.50315	6.67612	4.30755	0	0	3.50623	3.69818	0.00110397	6.12558	4.58306	0	0	0.000770596	0.210629	0.00910381	7.84868e-05	0	-1.58104e-13	0	0	0.000930041	0.000931537	-1.58104e-13	0	0	0.000509686
	7.04862	7.41901	6.12443	6.54624	6.66833	4.57508	4.04429	4.26637	3.50682	3.6988	3.52376	0.676362	0.904916	3.27265	3.3337	2.28715	1.91784	2.12822	1.75312	1.84909	7.04752	0	0	6.54531	6.6674	4.57431	0	0	3.50623	3.69818	0.00110397	6.06629	4.31459	0.000930041	0.000931537	0.000770596	0.208604	0.00993507	0	0.000620373	0	0	0	0	0	-1.58104e-13	0	0	0.000588173
	7.04862	7.30719	6.15197	6.50644	6.67525	4.57508	4.02865	4.27407	3.50682	3.6988	3.52201	0.555327	0.826002	3.25276	3.33716	2.28715	1.91461	2.13478	1.75312	1.84909	7.04401	0	0	6.50551	6.67432	4.57431	0	0	3.50623	3.69818	0.00461318	6.19654	4.49996	0	0.000931537	0.000770596	0.199423	0.00451399	0.000408467	0.000620373	0	0	0	0.000930041	0	-1.58104e-13	0	0	0.000179706
	7.04862	7.36224	6.22245	6.54561	6.69911	4.57508	4.0235	4.26365	3.50682	3.6988	3.49929	0.659322	0.855374	3.27234	3.34909	2.28715	1.91659	2.12617	1.75312	1.84909	6.99519	0	0	6.54468	6.69818	4.46881	0	0	3.50623	3.69818	0.0500349	6.0436	4.5117	0	0	0.000770596	0.190319	0.0112978	5.37259e-05	0.000620373	0	0	0	0.000930041	0.000931537	-1.58104e-13	0	0	0.000534447
	7.04862	7.30208	6.15071	6.53581	6.75669	4.57508	4.03706	4.26834	3.50682	3.6988	3.50952	0.618593	0.782557	3.26744	3.37788	2.28422	1.92358	2.1297	1.75312	1.84909	7.0188	0	0	6.53488	6.75576	4.45368	0	0	3.50623	3.69818	0.0295834	6.0649	4.58559	0	0.000931537	0.00663698	0.189908	0.00895052	0.000588173	0.000620373	-1.58104e-13	0	0	0.000930041	0	-1.58104e-13	0	0	0
	7.04862	7.32617	6.17618	6.56266	6.68158	4.57508	4.03765	4.27157	3.50682	3.6988	3.52301	0.655448	0.788239	3.28087	3.34032	2.28715	1.91286	2.13212	1.75312	1.84909	7.04603	0	0	6.56173	6.68065	4.57431	0	0	3.50623	3.69818	0.00259888	6.01528	4.5997	0.000930041	0.000931541	0.000770596	0.211925	0.00733464	0	0	-1.58104e-13	0	0	-2.00032e-10	0	-1.58104e-13	0	0	0.000588173
	7.04862	7.30765	6.20265	6.5372	6.64134	4.57508	4.03745	4.2727	3.50682	3.6988	3.52376	0.472091	0.858785	3.26813	3.32021	2.28715	1.91302	2.13296	1.75312	1.84909	7.04752	0	0	6.53627	6.64041	4.5311	0	0	3.50623	3.69818	0.00110397	6.36347	4.48508	0.000930041	0	0.000770596	0.211413	0.00677095	0	0.000620373	-1.58104e-13	0	0	0	0.000931537	-1.58104e-13	0	0	0.000588173
	7.04862	7.30573	6.18833	6.53664	6.76666	4.57508	4.03595	4.27922	3.50682	3.6988	3.52376	0.548409	0.846723	3.26785	3.38286	2.28715	1.91159	2.13785	1.75312	1.84909	7.04752	0	0	6.53571	6.76573	4.49758	0	0	3.50623	3.69818	0.00110397	6.20891	4.49489	0.000930041	0	0.000770596	0.21277	0.00351207	0	0.000567746	0	0	0	0	0.000931537	-1.58104e-13	0	0	0.000588173
	7.04862	7.38753	6.16393	6.47263	6.65832	4.57508	4.02976	4.26412	3.50682	3.6988	3.52376	0.511479	0.882639	3.23585	3.3287	2.28715	1.90772	2.12653	1.75312	1.84909	7.04752	0	0	6.4717	6.65739	4.57431	0	0	3.50623	3.69818	0.00110397	6.36457	4.39866	0.000930041	0	0.000770596	0.214316	0.0110621	0.000588173	0.000620373	0	0	0	0	0.000931537	-1.58104e-13	0	0	0
	7.04862	7.34046	6.19282	6.50205	6.75711	4.57508	4.02991	4.26486	3.50682	3.6988	3.51397	0.499891	0.807598	3.25056	3.37809	2.28715	1.91035	2.12708	1.75312	1.84909	7.02793	0	0	6.50112	6.75618	4.50034	0	0	3.50623	3.69818	0.0206892	6.34068	4.57762	0	0.000931537	0.000770596	0.2092	0.0106909	0.000588173	0	-1.58104e-13	0	0	0.000930041	-2.00032e-10	-1.58104e-13	0	0	0
	7.04862	7.36343	6.22777	6.46951	6.66153	4.57508	4.03891	4.26291	3.50682	3.6988	3.51698	0.583568	0.850589	3.23429	3.3303	2.28715	1.92549	2.12562	1.75312	1.84909	7.03396	0	0	6.46858	6.6606	4.41742	0	0	3.50623	3.69818	0.0146633	6.19629	4.52659	0	0.000931537	0.000770596	0.187936	0.0116667	0.000588173	0	0	0	0	0.000930041	0	-1.58104e-13	0	0	0
	7.04862	7.41314	6.17573	6.52393	6.64129	4.57508	4.04381	4.27044	3.50682	3.6988	3.52376	0.690692	0.845763	3.2615	3.32018	2.28715	1.92346	2.13127	1.75312	1.84909	7.04752	0	0	6.523	6.64036	4.22226	0	0	3.50623	3.69818	0.00110397	6.03176	4.4842	0	0	0.000770596	0.196889	0.00790342	0.000588173	0	-1.58104e-13	0	0	0.000930041	0.000931537	-1.58104e-13	0	0	0
	7.04862	7.3866	6.1899	6.52912	6.66045	4.57508	4.02363	4.2709	3.50682	3.6988	3.52376	0.592269	0.903707	3.26409	3.32976	2.28715	1.90969	2.13247	1.75312	1.84909	7.04752	0	0	6.52819	6.65952	4.29844	0	0	3.50623	3.69818	0.00110397	6.20207	4.38249	0	0	0.000770596	0.204247	0.00596016	0.000588173	0.000620373	-1.58104e-13	0	0	0.000930041	0.000931537	-1.58104e-13	0	0	0
	7.04862	7.36035	6.16483	6.54045	6.7056	4.57508	4.03532	4.27282	3.50682	3.6988	3.52052	0.612738	0.837584	3.26976	3.35234	2.28715	1.92178	2.13305	1.75312	1.84909	7.04104	0	0	6.53952	6.70467	4.47752	0	0	3.50623	3.69818	0.00758801	6.13488	4.48966	0	0	0.000770596	0.191766	0.00671228	0	0.000620373	0	0	0	0.000930041	0.000931537	-1.58104e-13	0	0	0.000588173
	7.04862	7.35025	6.20083	6.52018	6.6675	4.57508	4.01727	4.27317	3.50682	3.6988	3.52376	0.542101	0.861923	3.25962	3.33328	2.28715	1.89758	2.13433	1.75312	1.84909	7.04752	0	0	6.51925	6.66656	4.49403	0	0	3.50623	3.69818	0.00110397	6.26605	4.47698	0	0	0.000770596	0.222111	0.00450377	0.000157324	0	0	0	0	0.000930041	0.000931537	-1.58104e-13	0	0	0.000430849
	7.04862	7.35491	6.2039	6.55487	6.68234	4.57508	4.04356	4.26664	3.50682	3.6988	3.52376	0.590613	0.828363	3.27697	3.34071	2.28715	1.9173	2.12842	1.75312	1.84909	7.04752	0	0	6.55394	6.68141	4.40463	0	0	3.50623	3.69818	0.00110397	6.17368	4.54717	0.000930041	0	0.000770596	0.208966	0.00980145	0.000588173	0.000620373	-1.58104e-13	0	0	0	0.000931537	-1.58104e-13	0	0	0
	7.04862	7.32857	6.18821	6.55542	6.67882	4.57508	4.02276	4.26699	3.50682	3.6988	3.52376	0.684852	0.874336	3.27725	3.33895	2.28715	1.90169	2.12868	1.75312	1.84909	7.04752	0	0	6.55449	6.67789	4.4563	0	0	3.50623	3.69818	0.00110397	5.95887	4.43954	0	0	0.000770596	0.219369	0.00962495	0	0.000620373	-1.58104e-13	0	0	0.000930041	0.000931537	-1.58104e-13	0	0	0.000588173
	7.04862	7.38649	6.11564	6.44358	6.5866	4.57508	4.04121	4.2697	3.50682	3.6988	3.52257	0.706527	0.801414	3.22132	3.29284	2.28715	1.91553	2.13072	1.75312	1.84909	7.04514	0	0	6.44265	6.58567	4.57431	0	0	3.50623	3.69818	0.0034844	5.97343	4.51281	0	0	0.000770596	0.210143	0.00826972	0.000186264	0	-1.58104e-13	0	0	0.00093005	0.000931537	-1.58104e-13	0	0	0.000401909
	7.04862	7.371	6.15579	6.51671	6.66591	4.57508	4.04506	4.25642	3.50682	3.6988	3.52376	0.543054	0.811887	3.25789	3.33249	2.28715	1.92359	2.12372	1.75312	1.84909	7.04752	0	0	6.51578	6.66498	4.57431	0	0	3.50623	3.69818	0.00110397	6.28489	4.53202	0	0.000254954	0.000770596	0.197872	0.0089752	0	0.000511301	0	0	0	0.000930041	0.000676583	-1.58104e-13	0	0	0.000588173
	7.04862	7.40908	6.14839	6.43656	6.66806	4.57508	4.02034	4.2731	3.50682	3.6988	3.51753	0.76001	0.794897	3.21781	3.33356	2.28715	1.90631	2.13326	1.75312	1.84909	7.03506	0	0	6.43563	6.66713	4.48324	0	0	3.50623	3.69818	0.0135648	5.88906	4.55859	0.000930041	0	0.000770596	0.207725	0.00657108	0	0.000620373	-1.58104e-13	0	0	0	0.000931537	-1.58104e-13	0	0	0.000588173
	7.04862	7.31881	6.19373	6.48079	6.66304	4.57508	4.03424	4.2744	3.50682	3.6988	3.52376	0.696707	0.856738	3.23993	3.33106	2.28715	1.91238	2.13424	1.75312	1.84909	7.04752	0	0	6.47986	6.66211	4.50359	0	0	3.50623	3.69818	0.00110397	5.9254	4.48026	0	0	0.000770596	0.209471	0.00592224	0.000588173	0.000620373	0	0	0	0.000930041	0.000931537	-1.58104e-13	0	0	0
	7.04862	7.36064	6.17939	6.5112	6.72663	4.57508	4.04316	4.2763	3.50682	3.6988	3.51677	0.605656	0.798904	3.25514	3.36285	2.28715	1.92571	2.13566	1.75312	1.84909	7.03355	0	0	6.51027	6.72569	4.48248	0	0	3.50623	3.69818	0.0150764	6.14933	4.58158	0	0.000931537	0.000770596	0.191752	0.00497249	0	0.000620373	-1.58104e-13	0	0	0.000930041	0	-1.58104e-13	0	0	0.000588173
	7.04862	7.35818	6.15006	6.56248	6.64691	4.57508	4.01123	4.27592	3.50682	3.6988	3.52376	0.608001	0.862502	3.28078	3.32299	2.28715	1.89687	2.13567	1.75312	1.84909	7.04752	0	0	6.56155	6.64598	4.46702	0	0	3.50623	3.69818	0.00110397	6.14218	4.42505	0	0.000272621	0.000770596	0.217493	0.00458063	0	0.000620373	-1.58104e-13	0	0	0.000930041	0.000658916	-1.58104e-13	0	0	0.000588173
	7.04862	7.35839	6.16254	6.52701	6.6929	4.57508	4.04385	4.26704	3.50682	3.6988	3.52376	0.641723	0.870056	3.26304	3.34598	2.28715	1.91752	2.12872	1.75312	1.84909	7.04752	0	0	6.52608	6.69197	4.3279	0	0	3.50623	3.69818	0.00110397	6.07494	4.42243	0	0.000931537	0.000770596	0.20882	0.00960069	0.000588173	0.000408354	0	0	0	0.000930041	0	-1.58104e-13	0	0	0
	7.04862	7.31202	6.14969	6.49675	6.72659	4.57508	4.06202	4.26605	3.50682	3.6988	3.51377	0.513008	0.822298	3.24791	3.36283	2.28714	1.93114	2.12798	1.75312	1.84909	7.02094	0	0	6.49582	6.72565	4.34742	0	0	3.50623	3.69818	0.0210923	6.286	4.50509	0.000930041	0	0.000792752	0.199739	0.0100944	0	0.000620373	-1.58104e-13	0	0	0	0.000931537	-1.58104e-13	0	0	0.000588173
	7.04862	7.38282	6.23489	6.56316	0	4.57508	4.02249	4.27519	3.50682	3.6988	3.52376	0.52624	0.832272	3.28111	0	2.28715	1.9015	2.13483	1.75312	1.84909	7.04752	0	0	6.56223	0	4.50835	0	0	3.50623	3.69818	0.00110397	6.33033	4.57035	0	0	0.000770596	0.219501	0.00552609	0.000588173	0.000359693	0	0	0	0.000930041	0	-1.58104e-13	0	0	0
	7.04862	7.27337	6.22345	6.51362	6.66188	4.57508	4.03866	4.27338	3.50682	3.6988	3.51692	0.583027	0.848896	3.25634	3.33047	2.28715	1.92092	2.13488	1.75312	1.84909	7.03384	0	0	6.51269	6.66095	4.57431	0	0	3.50623	3.69818	0.0147866	6.10732	4.52566	0.000930041	0.000931537	0.000770596	0.196824	0.00361927	0.000588173	0	0	0	0	0	0	-1.58104e-13	0	0	0
	7.04862	7.34367	6.12639	6.49556	6.72049	4.57508	4.02536	4.27103	3.50682	3.6988	3.52376	0.630519	0.832468	3.24732	3.35978	2.28715	1.90535	2.13171	1.75312	1.84909	7.04752	0	0	6.49463	6.71956	4.45352	0	0	3.50623	3.69818	0.00110397	6.08263	4.46146	0	0	0.000770596	0.214663	0.00760518	0.000571691	0.00039673	-1.58104e-13	0	0	0.000930041	0.000931537	-1.58104e-13	0	0	1.64814e-05
	7.04862	7.3298	6.22942	6.52974	6.66202	4.57508	4.03985	4.27294	3.50682	3.6988	3.52376	0.459653	0.828169	3.2644	3.33054	2.28715	1.91452	2.13315	1.75312	1.84909	7.04752	0	0	6.52881	6.66109	4.57431	0	0	3.50623	3.69818	0.00110397	6.41049	4.57308	0.000930041	0	0.000770596	0.210821	0.00664972	0	0.000167232	0	0	0	0	0.000931537	-1.58104e-13	0	0	0.000588173
	7.04862	7.39755	6.13344	6.47885	6.64149	4.57508	4.01534	4.27132	3.50682	3.6988	3.52376	0.577597	0.841318	3.23896	3.32028	2.28715	1.89893	2.13193	1.75312	1.84909	7.04752	0	0	6.47792	6.64056	4.17625	0	0	3.50623	3.69818	0.00110397	6.24236	4.45081	0.000930041	0.000931537	0.000770596	0.217477	0.0074626	0.000588173	0.000620373	-1.58104e-13	0	0	0	0	-1.58104e-13	0	0	0
	7.04862	7.43726	6.12609	6.56136	6.71411	4.57508	4.01553	4.27204	3.50682	3.6988	3.52376	0.662475	0.7626	3.28021	3.35659	2.28715	1.90131	2.13247	1.75312	1.84909	7.04752	0	0	6.56043	6.71318	4.33135	0	0	3.50623	3.69818	0.00110397	6.11231	4.60089	0	0.000931537	0.000770596	0.212902	0.00710245	0	0	-1.58104e-13	0	0	0.000930041	0	-1.58104e-13	0	0	0.000588173
	7.04862	7.39757	6.17816	6.46413	6.66289	4.57508	4.0244	4.26841	3.50682	3.6988	3.52376	0.534761	0.890517	3.2316	3.33098	2.28715	1.90777	2.12975	1.75312	1.84909	7.04752	0	0	6.4632	6.66195	4.38287	0	0	3.50623	3.69818	0.00110397	6.32805	4.39713	0	0	0.000770596	0.208849	0.00891746	0.000588173	0.000620373	0	0	0	0.000930041	0.000931537	-1.58104e-13	0	0	0
	7.04862	7.39761	6.10731	6.47811	6.62449	4.57508	4.04249	4.27508	3.50682	3.6988	3.51128	0.52997	0.786855	3.23859	3.31178	2.28715	1.91928	2.13475	1.75312	1.84909	7.01591	0	0	6.47718	6.62356	4.57431	0	0	3.50623	3.69818	0.0260622	6.33767	4.5336	0.000930041	0.000931537	0.000770596	0.203927	0.00558086	0.000588173	0.000620373	-1.58104e-13	0	0	0	0	-1.58104e-13	0	0	0
	7.04862	7.34786	6.22094	6.49698	6.64585	4.57508	4.03321	4.27567	3.50682	3.6988	3.51482	0.652557	0.821806	3.24802	3.32246	2.28715	1.9196	2.13519	1.75312	1.84909	7.02963	0	0	6.49605	6.64491	4.46914	0	0	3.50623	3.69818	0.0189917	6.04275	4.57733	0	0	0.000770596	0.194019	0.00528604	0.000588173	0.000620373	-1.58104e-13	0	0	0.000930041	0.000931537	-1.58104e-13	0	0	0
	7.04862	7.36748	6.17721	6.52359	6.70336	4.57508	4.02758	4.26838	3.50682	3.6988	3.51185	0.409157	0.789013	3.26133	3.35122	2.28715	1.91163	2.13124	1.75312	1.84909	7.0237	0	0	6.52266	6.70243	4.53379	0	0	3.50623	3.69818	0.0249226	6.54917	4.59919	0	0	0.000770596	0.204318	0.00589628	0	0.000620373	-1.58104e-13	0	0	0.000930041	0.000931537	-1.58104e-13	0	0	0.000588173
	7.04862	7.25858	6.22898	6.49942	6.67554	4.57508	4.04361	4.26688	3.50682	3.6988	3.52376	0.519471	0.827839	3.24925	3.3373	2.28715	1.921	2.1286	1.75312	1.84909	7.04752	0	0	6.49849	6.6746	4.41546	0	0	3.50623	3.69818	0.00110397	6.21964	4.5733	0	0	0.000770596	0.201604	0.00968331	3.89737e-05	0.000620373	0	0	0	0.000930041	0.000931537	-1.58104e-13	0	0	0.000549199
	7.04862	7.30214	6.15832	6.53155	6.66833	4.57508	4.02267	4.27397	3.50682	3.6988	3.51913	0.530297	0.865247	3.26531	3.3337	2.28715	1.90163	2.13394	1.75312	1.84909	7.03826	0	0	6.53062	6.6674	4.56034	0	0	3.50623	3.69818	0.0103605	6.24155	4.42782	0	0	0.000770596	0.219414	0.00609185	0	0.000620373	-1.58104e-13	0	0	0.000930041	0.000931537	-1.58104e-13	0	0	0.000588173
	7.04862	7.38049	6.14516	6.49536	6.62329	4.57508	4.04919	4.27529	3.50682	3.6988	3.52376	0.7819	0.87222	3.24722	3.31118	2.28715	1.92152	2.13491	1.75312	1.84909	7.04752	0	0	6.49443	6.62235	4.27676	0	0	3.50623	3.69818	0.00110397	5.81669	4.40072	0	0.000931537	0.000770596	0.206154	0.00547497	0.000588173	0.000361067	0	0	0	0.000930041	0	-1.58104e-13	0	0	0
	7.04862	7.36735	6.20712	6.52912	6.6852	4.57508	4.01978	4.28485	3.50682	3.6988	3.52376	0.533231	0.821615	3.26409	3.34213	2.28715	1.90571	2.14208	1.75312	1.84909	7.04752	0	0	6.52819	6.68427	4.33686	0	0	3.50589	3.69818	0.00110397	6.30089	4.56389	0	0	0.000770596	0.208363	0.000695228	0	0.000603636	0	0	0	0.000930041	0.000931537	-1.58104e-13	0	0	0.000588173
	7.04862	7.4099	6.12951	6.52322	6.64344	4.57508	4.01158	4.27516	3.50682	3.6988	3.50583	0.536107	0.819447	3.26115	3.32126	2.28715	1.90165	2.13481	1.75312	1.84909	7.01165	0	0	6.52229	6.64251	4.4937	0	0	3.50623	3.69818	0.0369736	6.33769	4.49062	0	0	0.000770596	0.208268	0.00554179	0.000530299	0	-1.58104e-13	0	0	0.000930041	0.000931537	-1.58104e-13	0	0	5.78739e-05
	7.04862	7.35722	6.09796	6.50445	6.69988	4.57508	0	4.26561	3.50682	3.6988	3.52376	0.589531	0.756237	3.25176	3.34948	2.28715	0	2.12764	1.75312	1.84909	7.04752	0	0	6.50352	6.69895	4.57431	0	0	3.50623	3.69818	0.00110397	6.17815	4.58549	0	0	0.000770596	0	0.0103187	0.000588173	0	-1.58104e-13	0	0	0.000930041	0.000931537	-1.58104e-13	0	0	0
	7.04862	7.41498	6.12333	6.4399	6.66783	4.57508	4.04109	4.27394	3.50682	3.6988	3.52376	0.627254	0.778073	3.21948	3.33345	2.28715	1.91544	2.13502	1.75312	1.84909	7.04752	0	0	6.43897	6.6669	4.57431	0	0	3.50623	3.69818	0.00110397	6.16047	4.56718	0.000930041	0	0.000770596	0.210203	0.00390466	0	0	-1.58104e-13	0	0	0	0.000931537	-1.58104e-13	0	0	0.000588173
	7.04862	7.40999	6.18443	6.52388	6.62742	4.57508	4.02387	4.25484	3.50682	3.6988	3.52376	0.538651	0.893796	3.26147	3.31324	2.28715	1.90253	2.12376	1.75312	1.84909	7.04752	0	0	6.52295	6.62649	4.57431	0	0	3.50623	3.69818	0.00110397	6.33269	4.39684	0.000930041	0	0.000770596	0.218813	0.00732848	0	0.000620373	0	0	0	0	0.000931537	-1.58104e-13	0	0	0.000588173
	7.04862	7.40157	6.29085	6.54321	6.67084	4.57508	4.01851	4.26797	3.50682	3.6988	3.52376	0.676969	0.87424	3.27114	3.33495	2.28715	1.9044	2.13189	1.75312	1.84909	7.04752	0	0	6.54227	6.64949	4.45766	0	0	3.50623	3.69818	0.00110397	6.04763	4.54237	0.000930041	0.000931537	0.000770596	0.209715	0.00419722	0	0	-1.58104e-13	0	0	0	0	-1.58104e-13	0	0	0.000588173
	7.04862	7.38453	6.19316	6.48308	6.66222	4.57508	4.02651	4.27217	3.50682	3.6988	3.52376	0.591341	0.847487	3.24107	3.33064	2.28715	1.90451	2.13256	1.75312	1.84909	7.04752	0	0	6.48215	6.66129	4.26661	0	0	3.50623	3.69818	0.00110397	6.20185	4.49819	0	0.000931537	0.000770596	0.217491	0.00703812	0	0	0	0	0	0.000930041	0	-1.58104e-13	0	0	0.000588173
	7.04862	7.3809	6.17732	6.56982	6.63141	4.57508	4.02299	4.27557	3.50682	3.6988	3.50803	0.415928	0.821503	3.28444	3.31524	2.28715	1.90412	2.13515	1.75312	1.84909	7.01605	0	0	6.56889	6.63048	4.28531	0	0	3.50623	3.69818	0.032571	6.54904	4.53432	0.000930041	0	0.000770596	0.214746	0.0052623	0	0.000620373	-1.58104e-13	0	0	0	0.000931537	-1.58104e-13	0	0	0.000588173
	7.04862	7.37753	6.2014	6.47499	6.68649	4.57508	4.03174	4.28062	3.50682	3.6988	3.5131	0.563912	0.923797	3.23703	3.34278	2.28715	1.91334	2.13891	1.75312	1.84909	7.02619	0	0	6.47406	6.68556	4.4274	0	0	3.50623	3.69818	0.0224295	6.24971	4.35381	0	0.000931537	0.000770596	0.205052	0.0028097	0	0.000620373	0	0	0	0.000930041	0	-1.58104e-13	0	0	0.000588173
	7.04862	7.35822	6.23169	6.54114	6.69542	4.57508	4.03631	4.27829	3.50682	3.6988	3.52174	0.667411	0.833132	3.2701	3.34724	2.28715	1.91255	2.13876	1.75312	1.84909	7.04347	0	0	6.54021	6.69449	4.20994	0	0	3.50623	3.69818	0.00514992	6.02339	4.56543	0	0	0.000770596	0.211216	0.000770596	0	0.000620373	-1.58104e-13	0	0	0.000930041	0.000931537	-1.58104e-13	0	0	0.000588173
	7.04862	7.36947	6.15426	6.54837	6.61795	4.57508	4.00756	4.26507	3.50682	3.6988	3.52376	0.698369	0.886841	3.27372	3.30851	2.28715	1.89862	2.12803	1.75312	1.84909	7.04752	0	0	6.54744	6.61702	4.39666	0	0	3.50623	3.69818	0.00110397	5.97273	4.38058	0.000930041	0.000931537	0.000770596	0.210307	0.00900452	0	0.000620373	0	0	0	0	0	-1.58104e-13	0	0	0.000588173
	7.04862	7.39709	6.08963	6.54098	6.66187	4.57508	4.01862	4.27076	3.50682	3.6988	3.52111	0.583021	0.859328	3.27002	3.33047	2.28715	1.90764	2.13259	1.75312	1.84909	7.04222	0	0	6.54005	6.66093	4.48903	0	0	3.50623	3.69818	0.00640429	6.23105	4.37097	0.000930041	2.55393e-05	0.000770596	0.203345	0.00558124	0.000588173	0.000304067	-1.58104e-13	0	0	0	0.000905998	-1.58104e-13	0	0	0
	7.04862	7.35555	6.14516	6.49579	6.70805	4.57508	4.01106	4.27267	3.50682	3.6988	3.52376	0.564576	0.801946	3.24743	3.35356	2.28715	1.89539	2.13294	1.75312	1.84909	7.04752	0	0	6.49486	6.70712	4.11676	0	0	3.50623	3.69818	0.00110397	6.2264	4.54127	0	0	0.000770596	0.220288	0.0067884	0.000588173	0.000620373	-1.58104e-13	0	0	0.000930041	0.000931537	-1.58104e-13	0	0	0
	7.04862	7.37037	6.10174	6.53262	6.59991	4.57508	4.01911	4.2676	3.50682	3.6988	3.52376	0.415956	0.801813	3.26585	3.29949	2.28715	1.90502	2.12916	1.75312	1.84909	7.04752	0	0	6.53169	6.59898	4.57431	0	0	3.50623	3.69818	0.00110397	6.53846	4.49812	0	0.000931537	0.000770596	0.209077	0.00928154	0	0	0	0	0	0.000930041	0	-1.58104e-13	0	0	0.000588173
	7.04862	7.3082	6.19304	6.53671	6.62131	4.57508	4.04268	4.26872	3.50682	3.6988	3.5206	0.554714	0.852304	3.26789	3.31019	2.28715	1.91936	2.13279	1.75312	1.84909	7.04119	0	0	6.53578	6.62037	4.50346	0	0	3.50623	3.69818	0.00743336	6.19877	4.48844	0	0	0.000770596	0.203965	0.00314779	0	0.000620373	0	0	0	0.000930041	0.000931537	-1.58104e-13	0	0	0.000588173
	7.04862	7.39274	6.19891	6.50493	6.65444	4.57508	4.01739	4.26992	3.50682	3.6988	3.52376	0.660608	0.855035	3.252	3.32676	2.28715	1.90324	2.13088	1.75312	1.84909	7.04752	0	0	6.504	6.65351	4.54017	0	0	3.50623	3.69818	0.00110397	6.07152	4.48884	0	0	0.000770596	0.210915	0.00816289	0.000527371	0.000620373	-1.58104e-13	0	0	0.000930041	0.000931537	-1.58104e-13	0	0	6.08015e-05
	7.04862	7.37823	6.17167	6.55491	6.64902	4.57508	4.05306	4.27709	3.50682	3.6988	3.52376	0.598041	0.784857	3.27699	3.32404	2.28715	1.93382	2.13626	1.75312	1.84909	7.04752	0	0	6.55398	6.64809	4.57431	0	0	3.50623	3.69818	0.00110397	6.18214	4.60196	0	0.000931537	0.000770596	0.185424	0.00457549	0.000588173	0	-1.58104e-13	0	0	0.000930041	0	-1.58104e-13	0	0	0
	7.04862	7.31738	6.17931	6.53701	6.63719	4.57508	4.02684	4.27028	3.50682	3.6988	3.52003	0.513075	0.790586	3.26804	3.31813	2.28715	1.90932	2.13115	1.75312	1.84909	7.04007	0	0	6.53608	6.63626	4.54623	0	0	3.50623	3.69818	0.00855558	6.29123	4.59814	0	0.000931537	0.000770596	0.208201	0.00797907	0	0	-1.58104e-13	0	0	0.000930041	0	-1.58104e-13	0	0	0.000588173
	7.04862	7.36641	6.13607	6.57607	6.58083	4.57508	0	4.26445	3.50682	3.6988	3.52376	0.559638	0.758153	3.28757	3.28995	2.28715	0	2.12678	1.75312	1.84909	7.04752	0	0	6.57514	6.5799	4.56858	0	0	3.50623	3.69818	0.00110397	6.24713	4.61976	0.000930041	0.000931537	0.000770596	0	0.010894	0	0.000620373	0	0	0	0	0	-1.58104e-13	0	0	0.000588173
	7.04862	7.32928	6.22223	6.53395	6.65301	4.57508	4.02758	4.26545	3.50682	3.6988	3.52376	0.604136	0.922595	3.26651	3.32604	2.28715	1.91115	2.13036	1.75312	1.84909	7.04752	0	0	6.53302	6.65207	4.57431	0	0	3.50623	3.69818	0.00110397	6.12101	4.37704	0	0	0.000770596	0.205278	0.00472297	0.000374729	0.000620373	0	0	0	0.000930041	0.000931537	-1.58104e-13	0	0	0.000213443
	7.04862	7.28633	6.18867	6.50667	6.69507	4.57508	4.04823	4.27821	3.50682	3.6988	3.52365	0.519391	0.88158	3.25287	3.34707	2.28715	1.9208	2.1371	1.75312	1.84909	7.0473	0	0	6.50574	6.69414	4.46438	0	0	3.50623	3.69818	0.00131939	6.24755	4.4255	0	0	0.000770596	0.206633	0.00401504	0.000588173	0.000620373	-1.58104e-13	0	0	0.000930041	0.000931537	-1.58104e-13	0	0	0
	7.04862	7.37052	6.19623	6.53033	6.63098	4.57508	4.03931	4.2681	3.50682	3.6988	3.52376	0.553615	0.803276	3.2647	3.31502	2.28715	1.9259	2.12951	1.75312	1.84909	7.04752	0	0	6.5294	6.63005	4.57431	0	0	3.50623	3.69818	0.00110397	6.26329	4.58968	0.000930041	0	0.000770596	0.18751	0.00907104	0	0.000620373	-1.58104e-13	0	0	0	0.000931537	-1.58104e-13	0	0	0.000588173
	7.04862	7.41894	6.13216	6.50361	6.63154	4.57508	4.03203	4.2817	3.50682	3.6988	3.52376	0.721154	0.860635	3.25134	3.3153	2.28715	1.91829	2.14046	1.75312	1.84909	7.04752	0	0	6.50268	6.63061	4.41353	0	0	3.50623	3.69818	0.00110397	5.97663	4.41089	0.000930041	0	0.000770596	0.195451	0.000770596	0.000588173	0.000620373	0	0	0	0	0.000931537	-1.58104e-13	0	0	0
	7.04862	7.38789	6.15512	6.50141	6.59375	4.57508	4.06737	4.27425	3.50682	3.6988	3.52376	0.454281	0.830177	3.25024	3.29641	2.28715	1.93598	2.13413	1.75312	1.84909	7.04752	0	0	6.50048	6.59282	4.56403	0	0	3.50623	3.69818	0.00110397	6.47933	4.49477	0.000332996	0.000611981	0.000770596	0.195405	0.00599591	0.000588173	0.00027273	0	0	0	0.000597045	0.000319559	-1.58104e-13	0	0	0
	7.04862	7.3611	6.2465	6.52022	6.65823	4.57508	4.03315	4.27213	3.50682	3.6988	3.52376	0.595142	0.875831	3.25964	3.32865	2.28715	1.90949	2.13266	1.75312	1.84909	7.04752	0	0	6.51929	6.6573	4.51952	0	0	3.50623	3.69818	0.00110397	6.17081	4.49484	0	0.000587073	0.000770596	0.214173	0.00682365	0	0.000620373	0	0	0	0.000930041	0.000344464	-1.58104e-13	0	0	0.000588173
	7.04862	7.33671	6.13817	6.52352	6.61808	4.57508	0	4.26715	3.50682	3.6988	3.52376	0.563449	0.7615	3.26129	3.30857	2.28715	0	2.1288	1.75312	1.84909	7.04752	0	0	6.52259	6.61715	4.14639	0	0	3.50623	3.69818	0.00110397	6.20981	4.61517	0	0	0.000770596	0	0.00954825	0	0.000620373	0	0	0	0.000930041	0.000931537	-1.58104e-13	0	0	0.000588173
	7.04862	7.36942	6.25462	6.52292	6.69567	4.57508	4.0244	4.28033	3.50682	3.6988	3.52376	0.639725	0.905219	3.261	3.34737	2.28715	1.90439	2.13868	1.75312	1.84909	7.04752	0	0	6.52199	6.69474	4.37181	0	0	3.50623	3.69818	0.00110397	6.08997	4.44419	0	0.000931537	0.000770596	0.21562	0.00295796	0.000588173	0.000620373	-1.58104e-13	0	0	0.000930041	0	-1.58104e-13	0	0	0
	7.04862	7.34723	6.18396	6.46689	6.70881	4.57508	4.0355	4.26191	3.50682	3.6988	3.52376	0.468851	0.827664	3.23298	3.35394	2.28715	1.91126	2.12487	1.75312	1.84909	7.04752	0	0	6.4652	6.70788	4.47124	0	0	3.50623	3.69818	0.00110397	6.40953	4.52863	0	0	0.000770596	0.212995	0.0121676	0.000588173	0	-1.58104e-13	0	0	0.000930041	0.000931537	-1.58104e-13	0	0	0
	7.04862	7.34449	6.23723	6.52173	6.61346	4.57508	4.02035	4.26161	3.50682	3.6988	3.52376	0.768493	0.834027	3.2604	3.30626	2.28715	1.90699	2.12464	1.75312	1.84909	7.04752	0	0	6.5208	6.61252	4.32661	0	0	3.50623	3.69818	0.00110397	5.8075	4.56918	0	0	0.000770596	0.206362	0.0123184	0.000211374	0	-1.58104e-13	0	0	0.000930041	0.000931537	-1.58104e-13	0	0	0.000376798
	7.04862	7.38003	6.15155	6.49663	6.61105	4.57508	4.05135	4.26973	3.50682	3.6988	3.52376	0.550613	0.846447	3.24785	3.30506	2.28715	1.92314	2.13448	1.75312	1.84909	7.04752	0	0	6.4957	6.61012	4.56527	0	0	3.50623	3.69818	0.00110397	6.2788	4.45865	0.000930041	0	0.000770596	0.205073	0.000770596	0	0.000620373	0	0	0	-1.00032e-10	0.000931537	-1.58104e-13	0	0	0.000588173
	7.04862	7.39562	6.15796	6.49352	6.60587	4.57508	4.03408	4.26687	3.50682	3.6988	3.52376	0.526077	0.80666	3.2463	3.30247	2.28715	1.9205	2.12859	1.75312	1.84909	7.04752	0	0	6.49259	6.60494	4.44683	0	0	3.50623	3.69818	0.00110397	6.34347	4.54464	0	0	0.000770596	0.193089	0.00968605	0	0	0	0	0	0.000930041	0.000931537	-1.58104e-13	0	0	0.000588173
	7.04862	7.36073	6.17516	6.50613	6.70042	4.57508	4.02357	4.27206	3.50682	3.6988	3.51505	0.556037	0.813127	3.2526	3.34974	2.28661	1.9023	2.13249	1.75312	1.84909	7.03009	0	0	6.5052	6.69949	4.28283	0	0	3.50623	3.69818	0.0185316	6.24865	4.54891	0	0.000931537	0.00185767	0.218962	0.00709005	0.000588173	0	-1.58104e-13	0	0	0.000930041	0	-1.58104e-13	0	0	0
	7.04862	7.36824	6.11378	6.51994	6.66785	4.57508	4.03818	4.26859	3.50682	3.6988	3.52376	0.822897	0.796933	3.25951	3.33346	2.28715	1.91369	2.12988	1.75312	1.84909	7.04752	0	0	6.51901	6.66692	4.49033	0	0	3.50623	3.69818	0.00110397	5.72244	4.51991	0	0	0.000770596	0.210792	0.00882767	0.000588173	0.000620373	-1.58104e-13	0	0	0.000930041	0.000931537	-1.58104e-13	0	0	0
	7.04862	7.39138	6.18737	6.52761	6.63845	4.57508	4.03714	4.26526	3.50682	3.6988	3.52376	0.575581	0.829539	3.26334	3.31876	2.28715	1.92521	2.12741	1.75312	1.84909	7.04752	0	0	6.52668	6.63752	4.49572	0	0	3.50623	3.69818	0.00110397	6.24022	4.52829	0	0	0.000770596	0.186712	0.0104359	0.000457433	0.000620373	0	0	0	0.000930041	0.000931537	-1.58104e-13	0	0	0.000130739
	7.04862	7.41597	6.18432	6.50037	6.65287	4.57508	4.02108	4.26414	3.50682	3.6988	3.52376	0.532397	0.826816	3.24972	3.32597	2.28715	1.90705	2.1308	1.75312	1.84909	7.04752	0	0	6.49944	6.65194	4.57431	0	0	3.50623	3.69818	0.00110397	6.35118	4.53069	0	0	0.000770596	0.206973	0.00253515	9.96539e-05	0	-1.58104e-13	0	0	0.000930048	0.000931537	-1.58104e-13	0	0	0.000488519
	7.04862	7.36427	6.16842	6.59739	6.67554	4.57508	4.0296	4.27028	3.50682	3.6988	3.52376	0.768846	0.914411	3.29823	3.33731	2.28715	1.90683	2.13115	1.75312	1.84909	7.04752	0	0	6.59646	6.67461	4.32953	0	0	3.50623	3.69818	0.00110397	5.82658	4.3396	0	0	0.000770596	0.215947	0.00798276	0	0.000225733	0	0	0	0.000930041	0.000931537	-1.58104e-13	0	0	0.000588173
	7.04862	7.34253	6.24163	6.54877	6.70505	4.57508	4.04012	4.25956	3.50682	3.6988	3.51752	0.436416	0.869184	3.27392	3.35206	2.28715	1.91934	2.12311	1.75312	1.84909	7.03503	0	0	6.54784	6.70412	4.28253	0	0	3.50623	3.69818	0.0135903	6.4697	4.50326	0	0.000931537	0.000770596	0.20144	0.0133426	0.000588173	0.000620373	-1.58104e-13	0	0	0.000930041	0	-1.58104e-13	0	0	0
	7.04862	7.36292	6.16733	6.47245	6.61782	4.57508	4.03412	4.27311	3.50682	3.6988	3.52323	0.613717	0.859412	3.23576	3.30844	2.28715	1.91357	2.13327	1.75312	1.84909	7.04646	0	0	6.47152	6.61689	4.47079	0	0	3.50623	3.69818	0.00216149	6.13549	4.44851	0	0	0.000770596	0.206973	0.00656753	0.000588173	0.000620373	0	0	0	0.000930041	0.000931537	-1.58104e-13	0	0	0
	7.04862	7.31431	6.20827	6.51545	6.65714	4.57508	0	4.27138	3.50682	3.6988	3.52376	0.598466	0.885524	3.25726	3.3281	2.28715	0	2.13198	1.75312	1.84909	7.04752	0	0	6.51452	6.65621	4.51077	0	0	3.50623	3.69818	0.00110397	6.11738	4.43722	0	0	0.000770596	0	0.00743016	0.000282953	0.000536926	-1.58104e-13	0	0	0.000930041	0.000931537	-1.58104e-13	0	0	0.00030522
	7.04862	7.33247	6.29106	6.52822	6.62915	4.57508	4.04436	4.26456	3.50682	3.6988	3.52376	0.57083	1.00195	3.26365	3.31411	2.28715	1.92334	2.12686	1.75312	1.84909	7.04752	0	0	6.52729	6.62822	4.42686	0	0	3.50623	3.69818	0.00110397	6.19081	4.28717	0	0	0.000770596	0.197688	0.0108399	0.000588173	9.54688e-05	-1.58104e-13	0	0	0.000930041	0.000931537	-1.58104e-13	0	0	0
	7.04862	7.4148	6.25061	6.49961	6.61485	4.57508	4.0233	4.27172	3.50682	3.6988	3.52376	0.720069	0.910777	3.24934	3.30696	2.28715	1.90935	2.13223	1.75312	1.84909	7.04752	0	0	6.49868	6.61392	4.39724	0	0	3.50623	3.69818	0.00110397	5.97466	4.42905	0.000930041	0	0.000770596	0.204603	0.00726339	0.000588173	0.000620373	-1.58104e-13	0	0	0	0.000931537	-1.58104e-13	0	0	0
	7.04862	7.37701	6.17705	6.47162	6.69541	4.57508	4.02713	4.27628	3.50682	3.6988	3.51288	0.590745	0.809086	3.23535	3.34724	2.28715	1.91331	2.13565	1.75312	1.84909	7.02576	0	0	6.47069	6.69447	4.48685	0	0	3.50623	3.69818	0.0228621	6.19552	4.55888	0.000930041	0.000931537	0.000770596	0.200507	0.00498274	0.000119801	0	-1.58104e-13	0	0	0	0	-1.58104e-13	0	0	0.000468372
	7.04862	7.39086	6.2077	6.59199	6.60848	4.57508	4.01797	4.26586	3.50682	3.6988	3.52376	0.586731	0.912394	3.29553	3.30378	2.28715	1.90384	2.13183	1.75312	1.84909	7.04752	0	0	6.59106	6.60755	4.46435	0	0	3.50623	3.69818	0.00110397	6.2174	4.38292	0	0	0.000770596	0.21029	0.00220245	0.000120715	0.000620373	-1.58104e-13	0	0	0.000930041	0.000931537	-1.58104e-13	0	0	0.000467457
	7.04862	7.33465	6.21628	6.55901	6.59277	4.57508	4.05736	4.27522	3.50682	3.6988	3.52376	0.484117	0.818309	3.27904	3.29592	2.28715	1.92765	2.13723	1.75312	1.84909	7.04752	0	0	6.55808	6.59184	4.54985	0	0	3.50623	3.69818	0.00110397	6.36641	4.57966	0	0	0.000770596	0.202067	0.000770596	0	0.000620373	0	0	0	0.000930041	0.000931537	-1.58104e-13	0	0	0.000588173
	7.04862	7.35107	6.19326	6.55357	6.5967	4.57508	4.04061	4.27414	3.50682	3.6988	3.52376	0.571549	0.820899	3.27632	3.29788	2.28715	1.91509	2.13405	1.75312	1.84909	7.04752	0	0	6.55263	6.59577	4.42366	0	0	3.50623	3.69818	0.00110397	6.20798	4.55146	0	0	0.000770596	0.210441	0.0060491	0.000588173	0	0	0	0	0.000930041	0.000931537	0	0	0	0
	7.04862	7.32021	6.24481	6.55086	6.65086	4.57508	4.03405	4.26249	3.50682	3.6988	3.52376	0.507728	0.857757	3.27497	3.32496	2.28715	1.91017	2.12686	1.75312	1.84909	7.04752	0	0	6.54993	6.64993	4.50055	0	0	3.50623	3.69818	0.00110397	6.30476	4.5293	0	0	0.000770596	0.21372	0.00876979	0.000316145	0	0	0	0	0.000930041	0.000931545	-1.58104e-13	0	0	0.000272027
	7.04862	7.31402	6.1803	6.48228	6.70567	4.57508	4.0483	4.2647	3.50682	3.6988	3.5094	0.561401	0.824246	3.24068	3.35237	2.28715	1.92395	2.12696	1.75312	1.84909	7.01879	0	0	6.48135	6.70474	4.40463	0	0	3.50623	3.69818	0.0298298	6.19121	4.53181	0	0	0.000770596	0.20041	0.010771	0	0.000476529	-1.58104e-13	0	0	0.000930041	0.000931537	-1.58104e-13	0	0	0.000588173
	7.04862	7.31631	6.2325	6.52363	6.6416	4.57508	4.01332	4.26818	3.50682	3.6988	3.52231	0.756825	0.830477	3.26135	3.32034	2.28715	1.89903	2.13171	1.75312	1.84909	7.04462	0	0	6.5227	6.64067	4.57186	0	0	3.50623	3.69818	0.00400631	5.80266	4.57155	0.000930041	0	0.000770596	0.215259	0.00475699	0.000588173	0.000378159	-1.58104e-13	0	0	-2.00032e-10	0.000931537	-1.58104e-13	0	0	0
	7.04862	7.33332	6.25744	6.50362	6.63091	4.57508	4.04586	4.26899	3.50682	3.6988	3.52376	0.526836	0.928342	3.25135	3.31499	2.28715	1.91902	2.13018	1.75312	1.84909	7.04752	0	0	6.50269	6.62998	4.39985	0	0	3.50623	3.69818	0.00110397	6.27964	4.40076	0.000930041	0	0.000770596	0.207819	0.00862542	0	0	-1.58104e-13	0	0	0	0.000931537	-1.58104e-13	0	0	0.000588173
	7.04862	7.34782	6.11964	6.55008	6.64086	4.57508	4.02939	4.26912	3.50682	3.6988	3.52376	0.572913	0.822952	3.27458	3.31997	2.28715	1.90667	2.13405	1.75312	1.84909	7.04752	0	0	6.54915	6.63993	4.38195	0	0	3.50623	3.69818	0.00110397	6.202	4.47374	0.000930041	0	0.000770596	0.216053	0.00102005	0	0.000620373	-1.58104e-13	0	0	0	0.000931537	-1.58104e-13	0	0	0.000588173
	7.04862	7.29709	6.1522	6.49707	6.70502	4.57508	4.0466	4.26886	3.50682	3.6988	3.52376	0.51075	0.896649	3.24807	3.35204	2.28715	1.91993	2.13009	1.75312	1.84909	7.04752	0	0	6.49614	6.70409	4.40672	0	0	3.50623	3.69818	0.00110397	6.27559	4.35891	0.000930041	0.000931537	0.000770596	0.206737	0.00868963	0.000588173	0	0	0	0	0	0	-1.58104e-13	0	0	0
	7.04862	7.38419	6.13142	6.48344	6.58775	4.57508	4.02842	4.26901	3.50682	3.6988	3.51979	0.643115	0.880982	3.24126	3.29341	2.28715	1.91464	2.13019	1.75312	1.84909	7.03958	0	0	6.48251	6.58682	4.27612	0	0	3.50623	3.69818	0.00904396	6.09795	4.36946	0.000930041	0	0.000770596	0.199133	0.00861829	0.000588173	0.000556414	-1.58104e-13	0	0	0	0.000931537	-1.58104e-13	0	0	0
	7.04862	7.33974	6.18056	6.47078	6.73258	4.57508	4.02753	4.26698	3.50682	3.6988	3.52376	0.490925	0.837392	3.23492	3.36582	2.28715	1.91274	2.13311	1.75312	1.84909	7.04752	0	0	6.46985	6.73165	4.50062	0	0	3.50623	3.69818	0.00110397	6.35789	4.50578	0.000930041	0	0.000770596	0.202041	0.000770596	0.000306928	0	0	0	0	0	0.000931537	-1.58104e-13	0	0	0.000281245
	7.04862	7.38832	6.20164	6.50947	6.74449	4.57508	4.03026	4.27325	3.50682	3.6988	3.51914	0.684944	0.82957	3.25427	3.37178	2.28715	1.90732	2.13338	1.75312	1.84909	7.03827	0	0	6.50854	6.74355	4.57431	0	0	3.50623	3.69818	0.0103504	6.01843	4.5425	0	0	0.000770596	0.215618	0.00649634	0	0.000620373	0	0	0	0.000930041	0.000931537	-1.58104e-13	0	0	0.000588173
	7.04862	7.36753	6.29484	6.48799	6.68008	4.57508	4.0479	4.27141	3.50682	3.6988	3.52051	0.636098	0.965599	3.24353	3.33957	2.28715	1.92652	2.13303	1.75312	1.84909	7.04103	0	0	6.48706	6.67915	4.47703	0	0	3.50623	3.69818	0.00759611	6.09533	4.36364	0	0.000931537	0.000770596	0.194859	0.00535305	0.000588173	0.000620373	0	0	0	0.000930041	0	-1.58104e-13	0	0	0
	7.04862	7.26857	6.17859	6.5005	6.76223	4.57508	4.03013	4.26577	3.50682	3.6988	3.52157	0.483012	0.790046	3.24978	3.38065	2.28715	1.91348	2.12776	1.75312	1.84909	7.04314	0	0	6.49956	6.75668	4.50792	0	0	3.50623	3.69818	0.0054879	6.30255	4.5985	0	0	0.000770596	0.203176	0.0102381	0	0	0	0	0	0.000930041	0.000931537	-1.58104e-13	0	0	0.000588173
	7.04862	7.38134	6.21328	6.46363	6.61969	4.57508	4.0345	4.27286	3.50682	3.6988	3.52376	0.710551	0.88559	3.23135	3.30938	2.28715	1.92031	2.13497	1.75312	1.84909	7.04752	0	0	6.4627	6.61876	4.25259	0	0	3.50623	3.69818	0.00110397	5.96024	4.4421	0	0	0.000770596	0.193883	0.00291904	0.000588173	0.000620373	-1.58104e-13	0	0	0.000930041	0.000931537	-1.58104e-13	0	0	0
	7.04862	7.48455	6.15998	6.5645	6.65052	4.57508	4.02982	4.27046	3.50682	3.6988	3.52376	0.60071	0.871027	3.28179	3.32479	2.28715	1.91582	2.13128	1.75312	1.84909	7.04752	0	0	6.56357	6.64958	4.57431	0	0	3.50623	3.69818	0.00110397	6.28313	4.41793	0	0	0.000770596	0.198181	0.00789156	0	0.000620373	0	0	0	0.000930041	0.000931537	-1.58104e-13	0	0	0.000588173
	7.04862	7.32498	6.21471	6.50205	6.66974	4.57508	4.01888	4.26914	3.50682	3.6988	3.50951	0.498042	0.820409	3.25056	3.3344	2.28715	1.90478	2.1303	1.75312	1.84909	7.01901	0	0	6.49909	6.66881	4.49337	0	0	3.50623	3.69818	0.02961	6.3289	4.57389	0	0	0.000770596	0.209325	0.00854914	0	0.000620373	0	0	0	0.000930041	0.000931537	-1.58104e-13	0	0	0.000588173
	7.04862	7.38399	6.14587	6.53639	6.62133	4.57508	4.04002	4.26681	3.50682	3.6988	3.52376	0.550532	0.824041	3.26773	3.3102	2.28715	1.91464	2.13201	1.75312	1.84909	7.04752	0	0	6.53546	6.6204	4.50807	0	0	3.50623	3.69818	0.00110397	6.28293	4.49779	0	0	0.000770596	0.210739	0.00278385	0	0.000140077	-1.58104e-13	0	0	0.000930041	0.000931537	-1.58104e-13	0	0	0.000588173
	7.04862	7.32383	6.11252	6.48495	6.63771	4.57508	4.03478	4.2659	3.50682	3.6988	3.51042	0.468899	0.8036	3.24201	3.31839	2.28715	1.91524	2.12786	1.75312	1.84909	7.02084	0	0	6.48402	6.63677	4.38188	0	0	3.50623	3.69818	0.0277872	6.38604	4.50532	0	0.000931546	0.000770596	0.204309	0.0101721	0.000588173	0.000620373	-1.58104e-13	0	0	0.000930041	0	-1.58104e-13	0	0	0
	7.04862	7.38561	6.1766	6.48773	6.65026	4.57508	4.04521	4.27037	3.50682	3.6988	3.52376	0.559291	0.856529	3.2434	3.32467	2.28715	1.92432	2.13134	1.75312	1.84909	7.04752	0	0	6.4868	6.64933	4.41484	0	0	3.50623	3.69818	0.00110397	6.26703	4.46354	0.000930041	0.000931537	0.000770596	0.196565	0.00770339	0.000588173	0.000460872	-1.58104e-13	0	0	0	0	-1.58104e-13	0	0	0
	7.04862	7.37329	6.19247	6.5278	6.66333	4.57508	4.03626	4.28016	3.50682	3.6988	3.52376	0.684646	0.833232	3.26344	3.3312	2.28715	1.91226	2.13856	1.75312	1.84909	7.04752	0	0	6.52687	6.6624	4.57431	0	0	3.50623	3.69818	0.00110397	6.004	4.526	0	0.000931537	0.000770596	0.211749	0.00304219	0	0.000620373	0	0	0	0.000930041	0	-1.58104e-13	0	0	0.000588173
	7.04862	7.36649	6.16652	6.4926	6.64101	4.57508	4.03255	4.27291	3.50682	3.6988	3.52376	0.572639	0.830687	3.24583	3.32004	2.28435	1.90904	2.13607	1.75312	1.84909	7.04752	0	0	6.49167	6.64007	4.35691	0	0	3.50623	3.69818	0.00110397	6.22121	4.50514	0	0	0.00638457	0.214472	0.000770596	0.000171886	0.000620373	-1.58104e-13	0	0	0.000930041	0.000931537	-1.58104e-13	0	0	0.000416287
	7.04862	7.41301	6.18447	6.4948	6.60499	4.57508	4.04073	4.26974	3.50682	3.6988	3.52376	0.589552	0.883867	3.24694	3.30203	2.28715	1.91541	2.13284	1.75312	1.84909	7.04752	0	0	6.49387	6.60406	4.50014	0	0	3.50623	3.69818	0.00110397	6.23391	4.41674	0	0.000931537	0.000770596	0.209906	0.00405501	0.000588173	0	0	0	0	0.000930041	0	-1.58104e-13	0	0	0
	7.04862	7.39057	6.21074	6.48836	6.66295	4.57508	4.01993	4.26487	3.50682	3.6988	3.52376	0.501124	0.83622	3.24371	3.33101	2.28715	1.90361	2.12887	1.75312	1.84909	7.04752	0	0	6.48743	6.64965	4.46349	0	0	3.50623	3.69818	0.00110397	6.38833	4.5383	0	0	0.000770596	0.212713	0.0071329	0	0	0	0	0	0.000930041	0.000931537	-1.58104e-13	0	0	0.000588173
	7.04862	7.38724	6.17102	6.49287	6.56713	4.57508	4.03162	4.26938	3.50682	3.6988	3.52376	0.558673	0.819593	3.24597	3.2831	2.28715	1.91285	2.13047	1.75312	1.84909	7.04752	0	0	6.49194	6.5662	4.57431	0	0	3.50623	3.69818	0.00110397	6.26989	4.53183	0.000930041	0	0.000770596	0.205915	0.00843339	0.000588173	0	-1.58104e-13	0	0	0	0.000931537	-1.58104e-13	0	0	0
	7.04862	7.40032	6.11774	6.52187	6.70704	4.57508	4.02441	4.26887	3.50682	3.6988	3.52376	0.576874	0.78801	3.26047	3.35305	2.28715	1.90293	2.13009	1.75312	1.84909	7.04752	0	0	6.52094	6.70611	4.57431	0	0	3.50623	3.69818	0.00110397	6.24657	4.54172	0	0.000931537	0.000770596	0.218542	0.00868538	0	0.000148462	0	0	0	0.000930041	0	-1.58104e-13	0	0	0.000588173
	7.04862	7.33957	6.1904	6.52411	6.67228	4.57508	4.04214	4.27046	3.50682	3.6988	3.50987	0.618616	0.798906	3.26159	3.33568	2.28715	1.91623	2.13128	1.75312	1.84909	7.01973	0	0	6.52318	6.67135	4.35147	0	0	3.50623	3.69818	0.0288933	6.10234	4.59259	0	0.000931537	0.000770596	0.209676	0.00789134	0.000173114	0	-1.58104e-13	0	0	0.000930041	0	-1.58104e-13	0	0	0.000415058
	7.04862	7.45334	6.1052	6.51003	6.64914	4.57508	4.02542	4.2677	3.50682	3.6988	3.52376	0.600853	0.83872	3.25455	3.3241	2.28715	1.91352	2.12922	1.75312	1.84909	7.04752	0	0	6.5091	6.64821	4.31448	0	0	3.50623	3.69818	0.00110397	6.25163	4.42776	0	0	0.000770596	0.198375	0.00927075	0.000588173	0.000391004	-1.58104e-13	0	0	0.000930041	0.000931537	-1.58104e-13	0	0	0
	7.04862	7.37738	6.17282	6.56663	6.64905	4.57508	4.03054	4.27268	3.50682	3.6988	3.52376	0.624346	0.812004	3.28285	3.32406	2.28715	1.90878	2.13295	1.75312	1.84909	7.04752	0	0	6.5657	6.64812	4.32838	0	0	3.50623	3.69818	0.00110397	6.12868	4.54881	0	0.000931537	0.000770596	0.212974	0.0067821	0	0.000620373	-1.58104e-13	0	0	0.000930041	0	-1.58104e-13	0	0	0.000588173
	7.04862	7.38272	6.1498	6.50528	6.66099	4.57508	4.0361	4.2614	3.50682	3.6988	3.52376	0.556785	0.80227	3.25217	3.33003	2.28415	1.91554	2.12449	1.75312	1.84909	7.04752	0	0	6.50435	6.66006	4.0842	0	0	3.50623	3.69818	0.00110397	6.26915	4.54526	0.000930041	0	0.00677094	0.205018	0.0124228	0.000572228	0	-1.58104e-13	0	0	0	0.000931537	-1.58104e-13	0	0	1.59445e-05
	7.04862	7.38496	6.22894	6.50399	6.61775	4.57508	4.03216	4.26497	3.50682	3.6988	3.52376	0.574406	0.964085	3.25153	3.30841	2.28715	1.9195	2.12716	1.75312	1.84909	7.04752	0	0	6.49927	6.61682	4.48149	0	0	3.50623	3.69818	0.00110397	6.23614	4.30077	0	0	0.000770596	0.193159	0.0106376	0	0	-1.58104e-13	0	0	0.000930041	0.000931537	-1.58104e-13	0	0	0.000588173
	7.04862	7.35637	6.1689	6.53641	6.66771	4.57508	4.02595	4.27537	3.50682	3.6988	3.52376	0.405089	0.861039	3.26774	3.33339	2.28715	1.90409	2.13497	1.75312	1.84909	7.04752	0	0	6.53548	6.66678	4.2689	0	0	3.50623	3.69818	0.00110397	6.54619	4.44682	0	0.000931537	0.000770596	0.217771	0.00543693	0.000588173	0.000132682	0	0	0	0.000930041	0	-1.58104e-13	0	0	0
	7.04862	7.31986	6.23061	6.47935	6.66344	4.57508	4.03033	4.27523	3.50682	3.6988	3.52376	0.599918	0.852135	3.23921	3.33125	2.28715	1.90737	2.13486	1.75312	1.84909	7.04752	0	0	6.47842	6.6625	4.49343	0	0	3.50623	3.69818	0.00110397	6.12002	4.52634	0.000930041	0.000931537	0.000770596	0.215584	0.00550596	0.000588173	0.000620373	0	0	0	0	0	-1.58104e-13	0	0	0
	7.04862	7.33597	6.17564	6.49484	6.71605	4.57508	4.03755	4.2709	3.50682	3.6988	3.52376	0.641342	0.78783	3.24696	3.35756	2.28715	1.91279	2.13161	1.75312	1.84909	7.04752	0	0	6.49391	6.71512	4.29452	0	0	3.50623	3.69818	0.00110397	6.05329	4.59998	0.000930041	0.000931537	0.000770596	0.211972	0.00767351	0.000588173	0.000204192	-1.58104e-13	0	0	0	-2.00032e-10	-1.58104e-13	0	0	0
	7.04862	7.27245	6.2092	6.47406	6.72312	4.57508	4.03422	4.2812	3.50682	3.6988	3.52376	0.494954	0.813003	3.23657	3.36109	2.28715	1.91963	2.14022	1.75312	1.84909	7.04752	0	0	6.47313	6.72218	4.50225	0	0	3.50623	3.69818	0.00110397	6.28254	4.58319	0.000930041	0	0.000770596	0.19496	0.000770596	0.000566278	0.000620373	-1.58104e-13	0	0	0	0.000931537	-1.58104e-13	0	0	2.18943e-05
	7.04862	7.35264	6.18157	6.54165	6.65193	4.57508	4.01784	4.26706	3.50682	3.6988	3.51583	0.565378	0.837648	3.27036	3.3255	2.28715	1.90831	2.12874	1.75312	1.84909	7.03167	0	0	6.54072	6.651	4.29752	0	0	3.50623	3.69818	0.0169549	6.22188	4.50627	0.000847247	0	0.000770596	0.201225	0.00958912	0.000588173	0.000620373	-1.58104e-13	0	0	8.27945e-05	0.000931537	-1.58104e-13	0	0	0
	7.04862	7.36391	6.24469	6.52903	6.65763	4.57508	4.02615	4.27932	3.50682	3.6988	3.52111	0.488047	0.925709	3.26405	3.32835	2.28715	1.90424	2.13859	1.75312	1.84909	7.04222	0	0	6.5281	6.6567	4.47885	0	0	3.50623	3.69818	0.0064041	6.38781	4.39327	0	0	0.000770596	0.217675	0.00213503	0.000310295	0.000620373	-1.58104e-13	0	0	0.000930041	0.000931537	-1.58104e-13	0	0	0.000277878
	0	7.33807	6.12419	6.59415	6.65956	4.57508	4.02413	4.26764	3.50682	3.6988	0	0.438952	0.856512	3.29661	3.32931	2.28715	1.90273	2.12968	1.75312	1.84909	0	0	0	6.59322	6.65863	4.57431	0	0	3.50623	3.69818	0	6.46017	4.41116	0.000930044	0	0.000770596	0.218681	0.00829126	0.000588173	0.000548205	0	0	0	0	0.000931537	-1.58104e-13	0	0	0
	7.04862	7.29144	6.11534	6.58007	6.63846	4.57508	4.03098	4.27612	3.50682	3.6988	3.52376	0.673515	0.814062	3.28957	3.31876	2.28715	1.91729	2.13553	1.75312	1.84909	7.04752	0	0	6.57914	6.63753	4.57374	0	0	3.50623	3.69818	0.00110397	5.94441	4.46534	0	0.000931537	0.000770596	0.196398	0.00506331	0.000588173	0.000620373	0	0	0.0218804	0.000930041	0	-1.58104e-13	0	0	0
	7.04862	7.34844	6.12506	6.54267	6.68627	4.57508	4.03645	4.27255	3.50682	3.6988	3.52376	0.649638	0.749899	3.27087	3.34267	2.28715	1.91197	2.13285	1.75312	1.84909	7.04752	0	0	6.54174	6.68534	4.50333	0	0	3.50623	3.69818	0.00110397	6.04916	4.62526	0	0	0.000770596	0.21252	0.00684718	0	0.000620373	0	0	0	0.000930041	0.000931537	-1.58104e-13	0	0	0.000588173
	7.04862	7.35275	6.1912	6.49631	6.65982	4.57508	4.0219	4.27579	3.50682	3.6988	3.52376	0.586088	0.805089	3.24769	3.32945	2.28715	1.9079	2.13528	1.75312	1.84909	7.04752	0	0	6.49538	6.65889	4.47945	0	0	3.50623	3.69818	0.00110397	6.18058	4.58103	0.000930041	0.000931537	0.000770596	0.2061	0.00522803	0.0001512	0.000345147	-1.58104e-13	0	0	0	0	-1.58104e-13	0	0	0.000436973
	7.04862	7.38939	6.21522	6.47539	6.68593	4.57508	4.0396	4.25927	3.50682	3.6988	3.52376	0.567255	0.82421	3.23723	3.3425	2.28715	1.91433	2.12289	1.75312	1.84909	7.04752	0	0	6.47446	6.68499	4.51756	0	0	3.50623	3.69818	0.00110397	6.25488	4.5668	0	0	0.000770596	0.210947	0.0134861	0	0.000189156	-1.58104e-13	0	0	0.000930041	0.000931537	-1.58104e-13	0	0	0.000588173
	0	7.40614	6.17047	6.524	6.67996	4.57508	4.03139	4.27706	3.50682	3.6988	0	0.62046	0.789881	3.26153	3.33951	2.28715	1.91772	2.13692	1.75312	1.84909	0	0	0	6.52307	6.67902	4.48271	0	0	3.50623	3.69818	0	6.16522	4.59071	0.000930041	0	0.000770596	0.195949	0.00322261	0	0.000620373	0	0	0	0	0.000931537	-1.58104e-13	0	0	0.000588173
	7.04862	7.36353	6.09679	6.51844	6.68131	4.57508	4.02153	4.26987	3.50682	3.6988	3.52376	0.726294	0.767454	3.25875	3.34019	2.28715	1.90752	2.13084	1.75312	1.84909	7.04752	0	0	6.51751	6.68038	4.57431	0	0	3.50623	3.69818	0.00110397	5.91095	4.56188	0.000930041	0	0.000770596	0.206496	0.00818741	0	0.000620373	-1.58104e-13	0	0	-2.00032e-10	0.000931537	-1.58104e-13	0	0	0.000588173
	7.04862	7.38796	6.12938	6.54969	6.6327	4.57508	4.02417	4.25924	3.50682	3.6988	3.50786	0.629759	0.753135	3.27438	3.31588	2.28715	1.90772	2.12287	1.75312	1.84909	7.01573	0	0	6.54876	6.63177	4.53318	0	0	3.50623	3.69818	0.0328984	6.12844	4.62311	0	0	0.000770596	0.208726	0.0135037	0	0.000540973	-1.58104e-13	0	0	0.000930048	0.000931537	-1.58104e-13	0	0	0.000588173
	7.04862	7.37196	6.14623	6.52091	6.69884	4.57508	4.06079	4.257	3.50682	3.6988	3.52376	0.506457	0.83095	3.25999	3.34895	2.28715	1.93037	2.12494	1.75312	1.84909	7.04752	0	0	6.51014	6.69791	4.57431	0	0	3.50623	3.69818	0.00110397	6.35904	4.48433	0.000930046	0	0.000770596	0.200062	0.00711567	0.000490646	0	-1.58104e-13	0	0	0	0.000931537	-1.58104e-13	0	0	9.75268e-05
	7.04862	7.36533	6.1947	6.56163	6.63399	4.57508	4.0284	4.27403	3.50682	3.6988	3.51567	0.624659	0.910102	3.28035	3.31653	2.28715	1.90593	2.13396	1.75312	1.84909	7.02263	0	0	6.5607	6.63306	4.51712	0	0	3.50623	3.69818	0.0172783	6.11602	4.3745	0	0.000931537	0.000770596	0.216545	0.00610589	0.000588173	0.000620373	-1.58104e-13	0	0	0.000930041	0	-1.58104e-13	0	0	0
	7.04862	7.38045	6.1874	6.48316	6.62833	4.57508	4.03177	4.26749	3.50682	3.6988	3.52376	0.574712	0.846237	3.24111	3.3137	2.28715	1.9181	2.13336	1.75312	1.84909	7.04752	0	0	6.48223	6.6274	4.39108	0	0	3.50623	3.69818	0.00110397	6.23102	4.49492	0	0	0.000770596	0.19556	0.000770596	0	0	0	0	0	0.000930041	0.000931537	-1.58104e-13	0	0	0.000588173
	7.04862	7.36473	6.23118	6.45812	6.61007	4.57508	4.02545	4.273	3.50682	3.6988	3.52376	0.534247	0.829488	3.2286	3.30457	2.28715	1.91384	2.1338	1.75312	1.84909	7.04752	0	0	6.45719	6.60914	4.55783	0	0	3.50623	3.69818	0.00110397	6.29624	4.5722	0	0.000931537	0.000770596	0.19776	0.00540131	0.000588173	0.000620373	0	0	0	0.000930041	0	-1.58104e-13	0	0	0
	7.04862	7.3451	6.22293	6.4971	6.67924	4.57508	4.03679	4.26956	3.50682	3.6988	3.51734	0.576889	0.873827	3.24809	3.33915	2.28715	1.91741	2.13061	1.75312	1.84909	7.03469	0	0	6.49617	6.67831	4.31582	0	0	3.50623	3.69818	0.0139382	6.19133	4.47527	0.000930041	0.000729403	0.000770596	0.201965	0.00834148	0.000588173	0.000620373	-1.58104e-13	0	0	0	0.000202134	-1.58104e-13	0	0	0
	7.04862	7.36671	6.20403	6.48911	6.70032	4.57508	4.02932	4.26764	3.50682	3.6988	3.52058	0.632184	0.827344	3.24409	3.34969	2.28715	1.91557	2.12917	1.75312	1.84909	7.04115	0	0	6.48818	6.69939	4.21754	0	0	3.50623	3.69818	0.0074717	6.10234	4.54934	0	0	0.000770596	0.198177	0.00930084	2.74046e-05	0.000269451	0	0	0	0.000930041	0.000931537	-1.58104e-13	0	0	0.000560768
	7.04862	7.3865	6.20208	6.5177	6.66733	4.57508	4.02231	4.26682	3.50682	3.6988	3.51091	0.676344	0.876193	3.25838	3.3332	2.28715	1.91469	2.13177	1.75312	1.84909	7.02183	0	0	6.51677	6.66639	4.28567	0	0	3.50623	3.69818	0.0267946	6.03381	4.44969	0	0	0.000770596	0.192931	0.00328259	0.000588173	0.000620373	0	0	0	0.000930041	0.000931537	-1.58104e-13	0	0	0
	7.04862	7.3819	6.15525	6.51644	6.63815	4.57508	4.04281	4.26603	3.50682	3.6988	3.5063	0.670027	0.772543	3.25776	3.31861	2.28715	1.91674	2.12796	1.75312	1.84909	7.0126	0	0	6.51551	6.63722	4.49933	0	0	3.50623	3.69818	0.0360289	6.04185	4.61017	0	0	0.000770596	0.209341	0.0101075	6.27306e-05	2.76325e-05	-1.58104e-13	0	0	0.000930041	0.000931537	-1.58104e-13	0	0	0.000525442
	7.04862	7.37803	6.23962	6.48528	6.63054	4.57508	4.01862	4.27242	3.50682	3.6988	3.52376	0.560548	0.835818	3.24218	3.31481	2.28715	1.90448	2.13276	1.75312	1.84909	7.04752	0	0	6.48435	6.62961	4.38579	0	0	3.50623	3.69818	0.00110397	6.25693	4.56798	0.000930041	0	0.000770596	0.209665	0.00691041	0	0.000620373	0	0	0	0	0.000931537	-1.58104e-13	0	0	0.000588173
	7.04862	7.35965	6.22509	6.56339	6.68323	4.57508	4.04662	4.27226	3.50682	3.6988	3.52376	0.530818	0.824917	3.28123	3.34115	2.28715	1.91959	2.13263	1.75312	1.84909	7.04752	0	0	6.56246	6.6823	4.57431	0	0	3.50623	3.69818	0.00110397	6.29802	4.57525	0	0.000931537	0.000770596	0.207436	0.00699311	0.000588173	0.000620373	-1.58104e-13	0	0	0.000930041	0	-1.58104e-13	0	0	0
	7.04862	7.42683	6.21187	6.55615	6.63202	4.57508	4.0192	4.28176	3.50682	3.6988	3.52376	0.575742	0.851787	3.27761	3.31554	2.28715	1.90511	2.13976	1.75312	1.84909	7.04752	0	0	6.55522	6.63109	4.46112	0	0	3.50623	3.69818	0.00110397	6.27534	4.5083	0	0	0.000770596	0.20898	0.00224188	0.000588173	0.000620373	0	0	0	0.000930041	0.000931537	-1.58104e-13	0	0	0
	7.04862	7.3099	6.23601	6.52814	6.62278	4.57508	4.04599	4.26624	3.50682	3.6988	3.51776	0.635215	0.937909	3.26361	3.31092	2.28715	1.91912	2.12976	1.75312	1.84909	7.03553	0	0	6.52721	6.62184	4.2828	0	0	3.50623	3.69818	0.0130975	6.03947	4.3602	0.000930041	0	0.000770596	0.207753	0.00671588	0.000588173	0.000620373	0	0	0	0	0.000931537	-1.58104e-13	0	0	0
	7.04862	7.35311	6.16523	6.50382	6.62598	4.57508	4.02187	4.26547	3.50682	3.6988	3.52376	0.604388	0.874711	3.25145	3.31253	2.28715	1.90787	2.12911	1.75312	1.84909	7.04752	0	0	6.50289	6.62505	4.47042	0	0	3.50623	3.69818	0.00110397	6.14433	4.41581	0	0	0.000770596	0.206125	0.00725158	0	0.000255624	-1.58104e-13	0	0	0.000930041	0.000931537	-1.58104e-13	0	0	0.000588173
	7.04862	7.36825	6.187	6.54847	6.73676	4.57508	4.03276	4.26996	3.50682	3.6988	3.52376	0.667281	0.897729	3.27377	3.36792	2.28715	1.9092	2.13175	1.75312	1.84909	7.04752	0	0	6.54754	6.73583	4.38391	0	0	3.50623	3.69818	0.00110397	6.03368	4.39154	0	0.000931537	0.000770596	0.214367	0.00645129	0.000588173	0.000620373	0	0	0	0.000930041	0	-1.58104e-13	0	0	0
	7.04862	7.38743	6.24566	6.48578	6.69947	4.57508	4.03811	4.26876	3.50682	3.6988	3.52376	0.614773	0.90434	3.24242	3.34927	2.28715	1.92466	2.13104	1.75312	1.84909	7.04752	0	0	6.48485	6.69853	4.53575	0	0	3.50623	3.69818	0.00110397	6.15788	4.43698	0	0.000931537	0.000770596	0.188784	0.00669058	0	0.000240176	-1.58104e-13	0	0	0.000930041	0	-1.58104e-13	0	0	0.000588173
	7.04862	7.3657	6.13334	6.53347	6.62651	4.57508	4.03868	4.27237	3.50682	3.6988	3.51522	0.560112	0.824001	3.26627	3.31279	2.28715	1.91363	2.13272	1.75312	1.84909	7.03045	0	0	6.53254	6.62558	4.57431	0	0	3.50623	3.69818	0.0181763	6.24547	4.48533	0	0	0.000770596	0.211408	0.00693571	0.000588173	0	0	0	0	0.000930041	0.000931537	0	0	0	0
	7.04862	7.37221	6.22626	6.54424	6.633	4.57508	4.04198	4.27351	3.50682	3.6988	3.51246	0.590404	0.919972	3.27166	3.31604	2.28715	1.91844	2.13357	1.75312	1.84909	7.02493	0	0	6.54331	6.63207	4.57431	0	0	3.50623	3.69818	0.0236965	6.1914	4.38632	0	0	0.000770596	0.205108	0.00636443	0.000214956	0.000620373	0	0	0	0.000930041	0.000931537	-1.58104e-13	0	0	0.000373216
	7.04862	7.37811	6.15058	6.49984	6.64395	4.57508	4.03065	4.26995	3.50682	3.6988	3.52376	0.628788	0.89243	3.24945	3.32151	2.28715	1.91695	2.13189	1.75312	1.84909	7.04752	0	0	6.49891	6.64302	4.46593	0	0	3.50623	3.69818	0.00110397	6.12053	4.36572	0	0.000931537	0.000770596	0.196753	0.00617699	0.000393849	0	0	0	0	0.000930041	0	-1.58104e-13	0	0	0.000194324
	7.04862	7.36845	6.09498	6.52363	6.65376	4.57508	4.02735	4.28306	3.50682	3.6988	3.52376	0.633351	0.820832	3.26135	3.32642	2.28548	1.90945	2.14114	1.75312	1.84909	7.04752	0	0	6.5227	6.65283	4.41958	0	0	3.50623	3.69818	0.00110397	6.10175	4.45331	0.000930041	0.000931537	0.00411055	0.208447	0.000770596	0	0.00010608	0	0	0	0	0	-1.58104e-13	0	0	0.000588173
	7.04862	7.34725	6.19421	6.54036	6.63851	4.57508	4.02695	4.26981	3.50682	3.6988	3.52376	0.521051	0.926905	3.26971	3.31879	2.28715	1.90713	2.1308	1.75312	1.84909	7.04752	0	0	6.53943	6.63757	4.32785	0	0	3.50623	3.69818	0.00110397	6.30515	4.3404	0.000930041	0.000931537	0.000770596	0.212691	0.00821536	0	0.000620373	-1.58104e-13	0	0	0	-1.00071e-10	-1.58104e-13	0	0	0.000588173
	7.04862	7.37459	6.16116	6.50362	6.60979	4.57508	4.03937	4.27653	3.50682	3.6988	3.51671	0.576643	0.849176	3.25134	3.30443	2.28715	1.91567	2.13584	1.75312	1.84909	7.03343	0	0	6.50269	6.60886	4.57431	0	0	3.50623	3.69818	0.0151956	6.22131	4.46281	0	0	0.000770596	0.208044	0.00485711	0.000588173	0.000620373	0	0	0	0.000930041	0.000931537	-1.58104e-13	0	0	0
	7.04862	7.37095	6.20388	6.50205	6.67155	4.57508	4.0128	4.27025	3.50682	3.6988	3.52376	0.500808	0.80901	3.25056	3.33531	2.28715	1.89849	2.13199	1.75312	1.84909	7.04752	0	0	6.50112	6.67062	4.54874	0	0	3.50623	3.69818	0.00110397	6.36933	4.58586	0.000930041	0.000931537	0.000770596	0.215813	0.00627647	0	0.000620373	0	0	0	0	0	-1.58104e-13	0	0	0.000588173
	7.04862	7.38699	6.18042	6.52361	6.73485	4.57508	4.0572	4.27232	3.50682	3.6988	3.5215	0.648042	0.81869	3.26134	3.36696	2.28715	1.92752	2.13268	1.75312	1.84909	7.04301	0	0	6.52268	6.73392	4.41005	0	0	3.50623	3.69818	0.00561526	6.09091	4.54304	0	0	0.000770596	0.202149	0.00696236	0	0.000457013	0	0	0	0.000930041	0.000931537	-1.58104e-13	0	0	0.000588173
	7.04862	7.39341	6.12271	6.51749	6.67633	4.57508	4.01946	4.27313	3.50682	3.6988	3.50593	0.567631	0.756469	3.25828	3.3377	2.28715	1.89922	2.13618	1.75312	1.84909	7.01187	0	0	6.51656	6.67539	4.57431	0	0	3.50623	3.69818	0.0367561	6.25814	4.60977	0.000100984	0.000931543	0.000770596	0.221019	0.000770596	0	0.000493403	-1.58104e-13	0	0	0.000829057	0	-1.58104e-13	0	0	0.000588173
	7.04862	7.26906	6.18452	6.52737	6.66922	4.57508	4.02307	4.2767	3.50682	3.6988	3.52315	0.540284	0.850153	3.26322	3.33414	2.28715	1.90911	2.13596	1.75312	1.84909	7.0463	0	0	6.52644	6.66829	4.37318	0	0	3.50623	3.69818	0.00232186	6.1885	4.48421	0.000930041	0	0.000770596	0.204852	0.00477344	0	0.00040694	-1.58104e-13	0	0	0	0.000931537	-1.58104e-13	0	0	0.000588173
	7.04862	7.46875	6.20632	6.55242	6.64426	4.57508	4.03022	4.27536	3.50682	3.6988	3.52376	0.616946	0.867507	3.27574	3.32167	2.28715	1.91083	2.13496	1.75312	1.84909	7.04752	0	0	6.55149	6.64333	4.53741	0	0	3.50623	3.69818	0.00110397	6.23486	4.47131	0.000930041	0	0.000770596	0.208556	0.00543948	0	0.000620373	0	0	0	0	0.000931537	-1.58104e-13	0	0	0.000588173
	7.04862	7.37138	6.16558	6.50148	6.66021	4.57508	4.01718	4.26312	3.50682	3.6988	3.52376	0.554045	0.934019	3.25027	3.32964	2.28715	1.89751	2.12678	1.75312	1.84909	7.04752	0	0	6.50055	6.65928	4.46795	0	0	3.50623	3.69818	0.00110397	6.26329	4.29754	0	0.000931537	0.000770596	0.222159	0.00956324	0	0.000620373	-1.58104e-13	0	0	0.000930041	0	-1.58104e-13	0	0	0.000588173
	7.04862	7.41126	6.21618	6.48119	6.66789	4.57508	4.03521	4.26207	3.50682	3.6988	3.52376	0.526585	0.922398	3.24013	3.33348	2.28715	1.91549	2.12524	1.75312	1.84909	7.04752	0	0	6.48026	6.66696	4.44946	0	0	3.50623	3.69818	0.00110397	6.35809	4.37138	0.000930041	0	0.000770596	0.204218	0.0115919	0	0.000620373	0	0	0	0	0.000931537	-1.58104e-13	0	0	0.000588173
	7.04862	7.3297	6.21687	6.51869	6.68337	4.57508	4.01589	4.26757	3.50682	3.6988	3.52376	0.543495	0.889131	3.25888	3.34122	2.28715	1.89833	2.12911	1.75312	1.84909	7.04752	0	0	6.51776	6.68244	4.44882	0	0	3.50623	3.69818	0.00110397	6.24271	4.43861	0.000930041	0	0.000770596	0.219223	0.00933845	0.000588173	0	0	0	0	0	0.000931537	-1.58104e-13	0	0	0
	7.04862	7.36266	6.15826	6.55783	6.65373	4.57508	4.01105	4.26766	3.50682	3.6988	3.52376	0.578589	0.826942	3.27845	3.3264	2.28715	1.89849	2.12918	1.75312	1.84909	7.04752	0	0	6.5569	6.6528	4.5245	0	0	3.50623	3.69818	0.00110397	6.20548	4.50437	0	0	0.000770596	0.214075	0.00929236	0.000588173	0	0	0	0	0.000930041	0.000931537	-1.58104e-13	0	0	0
	7.04862	7.44102	6.24416	6.51629	6.66217	4.57508	4.03784	4.26898	3.50682	3.6988	3.52376	0.670181	0.923419	3.25768	3.33062	2.28715	1.91687	2.1305	1.75312	1.84909	7.04752	0	0	6.51536	6.66123	4.40373	0	0	3.50623	3.69818	0.00110397	6.10066	4.39732	0	0.000931537	0.000770596	0.204092	0.00798586	0.000588173	0.000620373	0	0	0	0.000930041	0	-1.58104e-13	0	0	0
	7.04862	7.38141	6.11631	6.50417	6.67962	4.57508	4.0248	4.26741	3.50682	3.6988	3.51859	0.436662	0.743337	3.25162	3.33935	2.28715	1.9109	2.12904	1.75312	1.84909	7.03718	0	0	6.50324	6.67869	4.29866	0	0	3.50623	3.69818	0.0114463	6.50809	4.62964	0.000930041	0	0.000770596	0.203004	0.0093373	0	0.000394674	-1.58104e-13	0	0	0	0.000931537	-1.58104e-13	0	0	0.000588173
	7.04862	7.43179	6.19607	6.53576	6.64833	4.57508	4.01262	4.2762	3.50682	3.6988	3.52376	0.65295	0.811542	3.26741	3.3237	2.28715	1.8991	2.13559	1.75312	1.84909	7.04752	0	0	6.50863	6.6474	4.48974	0	0	3.50623	3.69818	0.00110397	6.12589	4.57298	0	0	0.000770596	0.214409	0.00502221	3.08025e-05	0.000620373	-1.58104e-13	0	0	0.000930041	0.000931545	-1.58104e-13	0	0	0.00055737
	0	7.33556	6.17688	6.53134	6.61731	4.57508	4.02945	4.27079	3.50682	3.6988	0	0.607445	0.914504	3.26521	3.30819	2.28715	1.91374	2.13153	1.75312	1.84909	0	0	0	6.53041	6.61638	4.48356	0	0	3.50623	3.69818	0	6.12067	4.34787	0	0	0.000770596	0.201976	0.00772456	0.000372545	0.000620373	0	0	0	0.000930041	0.000931537	0	0	0	0.000215628
	7.04862	7.40264	6.22247	6.46158	6.69258	4.57508	4.04723	4.27576	3.50682	3.6988	3.52239	0.658311	0.945078	3.23033	3.34582	2.28715	1.92005	2.13607	1.75312	1.84909	7.04479	0	0	6.46065	6.69165	4.28133	0	0	3.50623	3.69818	0.00383754	6.08601	4.33232	0.000930041	0	0.000770596	0.20713	0.00362603	0	0.000620373	0	0	0	0	0.000931537	-1.58104e-13	0	0	0.000588173
	7.04862	7.35673	6.09937	6.54901	6.58714	4.57508	4.043	4.26891	3.50682	3.6988	3.52376	0.591673	0.795627	3.27404	3.29311	2.28715	1.92019	2.13012	1.75312	1.84909	7.04752	0	0	6.54808	6.58621	4.23416	0	0	3.50623	3.69818	0.00110397	6.17339	4.50812	0.000930041	0.000712984	0.000770596	0.202627	0.00866441	0.000324612	0	-1.58104e-13	0	0	0	0.000218553	-1.58104e-13	0	0	0.000263561
	7.04862	7.34004	6.12149	6.5359	6.64358	4.57508	4.06041	4.27288	3.50682	3.6988	3.52376	0.686128	0.806316	3.26749	3.32132	2.28715	1.92998	2.1331	1.75312	1.84909	7.04752	0	0	6.53497	6.64264	4.29584	0	0	3.50623	3.69818	0.00110397	5.96778	4.50885	0	0.000931537	0.000770596	0.200457	0.00668022	0.000301143	0	-1.58104e-13	0	0	0.000930041	0	-1.58104e-13	0	0	0.00028703
	0	7.35152	6.17749	6.5401	6.63212	4.57508	4.05021	4.27189	3.50682	3.6988	0	0.560936	0.849451	3.26958	3.31559	2.28715	1.92228	2.13236	1.75312	1.84909	0	0	0	6.53917	6.63119	4.43973	0	0	3.50623	3.69818	0	6.22964	4.47859	0	0	0.000770596	0.205644	0.00717436	0.000588173	0.00039188	0	0	0	0.000930041	0.000931537	-1.58104e-13	0	0	0
	7.04862	7.3434	6.20553	6.52908	6.64309	4.57508	4.04873	4.26775	3.50682	3.6988	3.52376	0.583837	0.824151	3.26408	3.32108	2.28715	1.92118	2.13167	1.75312	1.84909	7.04752	0	0	6.52815	6.64216	4.29964	0	0	3.50623	3.69818	0.00110397	6.17573	4.55722	0	0	0.000770596	0.206381	0.00440254	0	0.000620373	-1.58104e-13	0	0	0.000930041	0.000931537	-1.58104e-13	0	0	0.000588173
	7.04862	7.42267	6.2393	6.55771	6.69777	4.57508	4.05263	4.27643	3.50682	3.6988	3.52376	0.575449	0.853248	3.27839	3.34842	2.28715	1.92452	2.13577	1.75312	1.84909	7.04752	0	0	6.55678	6.69684	4.57226	0	0	3.50623	3.69818	0.00110397	6.27178	4.5328	0.000930041	0	0.000770596	0.203582	0.00490408	0.000588173	0.000263781	-1.58104e-13	0	0	0	0.000931537	-1.58104e-13	0	0	0
	7.04862	7.39847	6.25285	6.49134	6.62653	4.57508	4.03943	4.27377	3.50682	3.6988	3.52376	0.596096	0.855494	3.2452	3.3128	2.28715	1.9142	2.1365	1.75312	1.84909	7.04752	0	0	6.49041	6.62559	4.50449	0	0	3.50623	3.69818	0.00110397	6.20627	4.54186	0.000930041	0.000931537	0.000770596	0.211033	0.000770596	0.000380504	0.000399229	-1.58104e-13	0	0	0	0	-1.58104e-13	0	0	0.000207669
	7.04862	7.27325	6.15364	6.55185	6.6863	4.57508	4.02698	4.27252	3.50682	3.6988	3.52293	0.541853	0.771335	3.27546	3.34268	2.28715	1.91756	2.13283	1.75312	1.84909	7.04587	0	0	6.55092	6.68537	4.5595	0	0	3.50623	3.69818	0.00275906	6.18954	4.61097	0	0.000931537	0.000770596	0.191853	0.00686245	0.000397161	0.000620373	0	0	0	0.000930041	0	-1.58104e-13	0	0	0.000191012
	7.04862	7.37857	6.26069	6.50399	6.63526	4.57508	4.02603	4.26307	3.50682	3.6988	3.52376	0.58667	0.869642	3.25153	3.31717	2.28715	1.90415	2.12962	1.75312	1.84909	7.04752	0	0	6.50306	6.63433	4.29064	0	0	3.50623	3.69818	0.00110397	6.20523	4.52141	0.000930041	0	0.000770596	0.217731	0.00383916	0	0.000620373	-1.58104e-13	0	0	0	0.000931537	-1.58104e-13	0	0	0.000588173
	7.04862	7.32702	6.22186	6.46478	6.70654	4.57508	4.02671	4.27327	3.50682	3.6988	3.52376	0.570825	0.875285	3.23193	3.3528	2.28715	1.90943	2.13339	1.75312	1.84909	7.04752	0	0	6.46385	6.70561	4.47214	0	0	3.50623	3.69818	0.00110397	6.18537	4.47129	0	0	0.000770596	0.20785	0.00648879	0.000374613	0	0	0	0	0.000930041	0.000931537	-1.58104e-13	0	0	0.00021356
	7.04862	7.36909	6.14511	6.57464	6.72708	4.57508	4.04192	4.27056	3.50682	3.6988	3.51996	0.480074	0.905245	3.28685	3.36307	2.28715	1.91606	2.13136	1.75312	1.84909	7.03992	0	0	6.57371	6.72615	4.57431	0	0	3.50623	3.69818	0.0087039	6.40894	4.33462	0	0.000931537	0.000770596	0.20979	0.00784044	0	0.000620373	-1.58104e-13	0	0	0.000930041	0	-1.58104e-13	0	0	0.000588173
	7.04862	7.30713	6.15325	6.49893	6.64694	4.57508	4.04273	4.27501	3.50682	3.6988	3.51346	0.546134	0.861187	3.249	3.323	2.28715	1.93499	2.1347	1.75312	1.84909	7.02692	0	0	6.498	6.64601	4.47927	0	0	3.50623	3.69818	0.0217032	6.21487	4.43087	0	0.000931537	0.000770596	0.172748	0.00561585	0.000527079	0.00016107	-1.58104e-13	0	0	0.000930041	0	-1.58104e-13	0	0	6.10935e-05
	7.04862	7.36731	6.18269	6.50347	6.65093	4.57508	4.02211	4.27206	3.50682	3.6988	3.51391	0.47999	0.848003	3.25127	3.325	2.28715	1.90812	2.13249	1.75312	1.84909	7.02782	0	0	6.50254	6.65	4.48904	0	0	3.50623	3.69818	0.0208	6.40733	4.48669	0	0	0.000770596	0.205864	0.00708991	0.000585167	0.000620373	-1.58104e-13	0	0	0.000930041	0.000931537	-1.58104e-13	0	0	3.00575e-06
	7.04862	7.34857	6.1316	6.56442	6.72149	4.57508	4.02282	4.27831	3.50682	3.6988	3.52298	0.59159	0.792123	3.28174	3.36028	2.28715	1.9081	2.13719	1.75312	1.84909	7.04596	0	0	6.56349	6.72056	4.57431	0	0	3.50623	3.69818	0.00266494	6.16539	4.54735	0	0	0.000770596	0.206618	0.00391783	0.000588173	0.000435573	-1.58104e-13	0	0	0.000930041	0.000931537	-1.58104e-13	0	0	0
	7.04862	7.39567	6.15972	6.53042	6.69142	4.57508	4.00619	4.2676	3.50682	3.6988	3.52376	0.524905	0.775896	3.26475	3.34524	2.28715	1.89644	2.13053	1.75312	1.84909	7.04752	0	0	6.52949	6.69049	4.399	0	0	3.50623	3.69818	0.00110397	6.34586	4.60793	0	0.000931537	0.000770596	0.213314	0.00653893	0.000588173	0	-1.58104e-13	0	0	0.000930041	0	-1.58104e-13	0	0	0
	7.04862	7.37057	6.12489	6.54664	6.71302	4.57508	4.01735	4.26965	3.50682	3.6988	3.52376	0.585718	0.866613	3.27285	3.35605	2.28715	1.9032	2.13067	1.75312	1.84909	7.04752	0	0	6.54571	6.71209	4.33137	0	0	3.50623	3.69818	0.00110397	6.19913	4.39166	0.000930041	0.000931537	0.000770596	0.210957	0.00829873	0	0.000620373	0	0	0	0	0	0	0	0	0.000588173
	7.04862	7.34318	6.21226	6.50428	6.63326	4.57508	4.02577	4.26681	3.50682	3.6988	3.5176	0.611359	0.860584	3.25168	3.31616	2.28715	1.9119	2.12855	1.75312	1.84909	7.03312	0	0	6.50335	6.63233	4.49894	0	0	3.50623	3.69818	0.0134296	6.12046	4.49109	0.000930041	0	0.000770596	0.201967	0.009716	0	0	-1.58104e-13	0	0	0	0.000931537	-1.58104e-13	0	0	0.000588173
	7.04862	7.36862	6.2479	6.53921	6.6887	4.57508	4.03164	4.27408	3.50682	3.6988	3.52376	0.719147	0.939171	3.26914	3.34389	2.28715	1.91798	2.134	1.75312	1.84909	7.04752	0	0	6.53828	6.68777	4.502	0	0	3.50623	3.69818	0.00110397	5.93032	4.36956	0.000930041	0.000931537	0.000770596	0.19569	0.00608356	0.000588173	0.000620373	0	0	0	0	0	-1.58104e-13	0	0	0
	7.04862	7.3908	6.18373	6.48378	6.65294	4.57508	4.03813	4.2601	3.50682	3.6988	3.52323	0.563623	0.903858	3.24143	3.326	2.28715	1.91323	2.12352	1.75312	1.84909	7.04647	0	0	6.48285	6.65201	4.39246	0	0	3.50623	3.69818	0.002157	6.26355	4.37601	0	0	0.000770596	0.211681	0.013069	0	0.000620373	0	0	0	0.000930041	0.000931537	-1.58104e-13	0	0	0.000588173
	7.04862	7.37662	6.12973	6.52128	6.71926	4.57508	4.02325	4.27583	3.50682	3.6988	3.51539	0.568571	0.845432	3.26018	3.35916	2.28715	1.90929	2.13531	1.75312	1.84909	7.03079	0	0	6.52035	6.71833	4.5652	0	0	3.50623	3.69818	0.0178385	6.23948	4.43886	0.000930041	0	0.000770596	0.204658	0.00520471	0.000588173	0.000620373	-1.58104e-13	0	0	0	0.000931537	-1.58104e-13	0	0	0
	7.04862	7.37365	6.15617	6.51076	6.62292	4.57508	4.02571	4.26716	3.50682	3.6988	3.52376	0.735436	0.847766	3.25492	3.31099	2.28715	1.90391	2.13167	1.75312	1.84909	7.04752	0	0	6.50983	6.62199	4.57431	0	0	3.50623	3.69818	0.00110397	5.90278	4.46064	0	0	0.000770596	0.21789	0.0038198	0	0	-1.58104e-13	0	0	0.000930041	0.000931537	-1.58104e-13	0	0	0.000588173
	7.04862	7.41239	6.23051	6.53736	6.61528	4.57508	4.03174	4.26956	3.50682	3.6988	3.51168	0.750823	0.862961	3.26821	3.30717	2.28715	1.91807	2.13061	1.75312	1.84909	7.02336	0	0	6.53643	6.61435	4.57431	0	0	3.50623	3.69818	0.0252674	5.91074	4.50458	0	0	0.000770596	0.195594	0.00834336	0.000588173	0	0	0	0	0.000930041	0.000931537	-1.58104e-13	0	0	0
	7.04862	7.31478	6.16049	6.49091	6.61292	4.57508	4.04043	4.26938	3.50682	3.6988	3.52053	0.471817	0.853508	3.24499	3.306	2.28715	1.91495	2.13431	1.75312	1.84909	7.04105	0	0	6.48998	6.61199	4.30915	0	0	3.50623	3.69818	0.00757031	6.37114	4.45347	0	0.000931537	0.000770596	0.210531	0.000770596	0	0.000620373	-1.58104e-13	0	0	0.000930041	0	-1.58104e-13	0	0	0.000588173
	7.04862	7.32171	6.19207	6.49494	6.68986	4.57508	4.03723	0	3.50682	3.6988	3.52376	0.597981	0.840883	3.247	3.34446	2.28715	1.91255	0	1.75312	1.84909	7.04752	0	0	6.49401	6.68893	4.57431	0	0	3.50623	3.69818	0.00110397	6.12575	4.5103	0.000930041	0	0.000770596	0.21213	0	0.000588173	0.000620373	0	0	0	0	0.000931537	-1e-10	0	0	0
	7.04862	7.42058	6.14959	6.48672	6.66143	4.57508	4.04088	4.26979	3.50682	3.6988	3.52061	0.59195	0.841361	3.24289	3.33025	2.28715	1.92755	2.13078	1.75312	1.84909	7.04123	0	0	6.48578	6.66049	4.55214	0	0	3.50623	3.69818	0.00739867	6.23668	4.46687	0.000930041	0	0.000770596	0.185784	0.00822472	0.000117841	0.000620373	-1.58104e-13	0	0	0	0.000931537	-1.58104e-13	0	0	0.000470332
	7.04862	7.44039	6.29783	6.50824	6.67566	4.57508	4.01271	4.27105	3.50682	3.6988	3.51225	0.724165	0.902256	3.25365	3.33736	2.28715	1.89416	2.13173	1.75312	1.84909	7.02451	0	0	6.50731	6.67473	4.49731	0	0	3.50623	3.69818	0.0241143	5.99206	4.49332	0.000930041	0	0.000770596	0.224394	0.00759488	0.000125849	0	-1.58104e-13	0	0	0	0.000931537	-1.58104e-13	0	0	0.000462324
	7.04862	7.39441	6.15976	6.51002	6.62783	4.57508	4.04192	4.27254	3.50682	3.6988	3.51654	0.705622	0.869523	3.25454	3.31345	2.28715	1.91607	2.13284	1.75312	1.84909	7.03308	0	0	6.50909	6.6269	4.35978	0	0	3.50623	3.69818	0.0155424	5.98317	4.42072	0.000289841	0	0.000770596	0.209786	0.00685163	7.49757e-06	0	-1.58104e-13	0	0	0.000640201	0.000931537	-1.58104e-13	0	0	0.000580675
	7.04862	7.30283	6.17267	6.54751	6.73725	4.57508	4.03457	4.27226	3.50682	3.6988	3.52376	0.573135	0.806821	3.27329	3.36816	2.28715	1.9151	2.13264	1.75312	1.84909	7.04752	0	0	6.54658	6.73632	4.55823	0	0	3.50623	3.69818	0.00110397	6.15656	4.55903	0	0	0.000770596	0.204371	0.00698935	0.000588173	0.000620373	-1.58104e-13	0	0	0.000930041	0.000931537	-1.58104e-13	0	0	0
	7.04862	7.34226	6.17765	6.5042	6.67611	4.57508	4.02774	4.26147	3.50682	3.6988	3.52376	0.661682	0.884051	3.25164	3.33759	2.28715	1.91395	2.12454	1.75312	1.84909	7.04752	0	0	6.50327	6.67518	4.57203	0	0	3.50623	3.69818	0.00110397	6.01889	4.40955	0	0	0.000770596	0.199841	0.0123875	0	0.000620373	-1.58104e-13	0	0	0.000930041	0.000931537	-1.58104e-13	0	0	0.000588173
	7.04862	7.31035	6.27788	6.5085	6.68598	4.57508	4.05023	4.26685	3.50682	3.6988	3.52376	0.5065	0.864512	3.25378	3.34252	2.28715	1.92678	2.12858	1.75312	1.84909	7.04752	0	0	6.50757	6.68505	4.54073	0	0	3.50623	3.69818	0.00110397	6.29735	4.54886	0	0.000931537	0.000770596	0.196678	0.00969495	0	0.000620373	0	0	0	0.000930041	0	0	0	0	0.000588173
	7.04862	7.30596	6.19467	6.54422	6.62453	4.57508	4.03417	4.27004	3.50682	3.6988	3.52376	0.540564	0.802106	3.27165	3.3118	2.28715	1.91026	2.13275	1.75312	1.84909	7.04752	0	0	6.54329	6.6236	4.50028	0	0	3.50623	3.69818	0.00110397	6.22483	4.59046	0	0.000931537	0.000770596	0.21366	0.00453743	0.000588173	0.000620373	-1.58104e-13	0	0	0.000930041	0	-1.58104e-13	0	0	0
	7.04862	7.38933	6.24179	6.50257	6.65369	4.57508	4.02242	4.27725	3.50682	3.6988	3.52376	0.57895	0.844447	3.25082	3.32638	2.28715	1.90981	2.13638	1.75312	1.84909	7.04752	0	0	6.50164	6.65276	4.43817	0	0	3.50623	3.69818	0.00110397	6.23143	4.5529	0	0.000931537	0.000770596	0.202801	0.00449481	0	0.000620373	-1.58104e-13	0	0	0.000930041	0	-1.58104e-13	0	0	0.000588173
	7.04862	7.36277	6.18462	6.52103	6.64365	4.57508	4.02903	4.27152	3.50682	3.6988	3.52376	0.543645	0.81385	3.26005	3.32136	2.28715	1.91527	2.13211	1.75312	1.84909	7.04752	0	0	6.5201	6.64272	4.57431	0	0	3.50623	3.69818	0.00110397	6.27548	4.55692	0	0.000931537	0.000770596	0.198482	0.00731316	0	0.000401047	-1.58104e-13	0	0	0.000930041	0	-1.58104e-13	0	0	0.000588173
	7.04862	7.38519	6.23107	6.52035	0	4.57508	4.03145	4.26969	3.50682	3.6988	3.52074	0.472328	0.890249	3.25971	0	2.28715	1.91018	2.13071	1.75312	1.84909	7.04148	0	0	6.51942	0	4.44159	0	0	3.50623	3.69818	0.00714845	6.44054	4.45057	0.000930041	0	0.000770596	0.211084	0.00827414	0.000588173	0.000620373	0	0	0	0	0	-1.58104e-13	0	0	0
	7.04862	7.30814	6.2028	6.54423	6.65058	4.57508	4.02387	4.27223	3.50682	3.6988	3.52376	0.561793	0.893936	3.27165	3.32482	2.28715	1.90275	2.13468	1.75312	1.84909	7.04752	0	0	6.5433	6.64965	4.38099	0	0	3.50623	3.69818	0.00110397	6.18456	4.41493	0.000930041	0	0.000770596	0.218377	0.00286431	0	0.000583911	0	0	0	0	0.000931537	-1.58104e-13	0	0	0.000588173
	7.04862	7.41849	6.22887	6.53218	6.65842	4.57508	4.02304	4.27575	3.50682	3.6988	3.51832	0.56962	0.883233	3.26563	3.32874	2.28715	1.90908	2.13525	1.75312	1.84909	7.03664	0	0	6.53125	6.65749	4.36498	0	0	3.50623	3.69818	0.0119878	6.27925	4.46241	0	0	0.000770596	0.204882	0.00524779	0	0.000121728	0	0	0	0.000930041	0.000931537	-1.58104e-13	0	0	0.000588173
	7.04862	7.38782	6.19627	6.47718	6.66488	4.57508	4.04381	4.2689	3.50682	3.6988	3.52376	0.54551	0.820448	3.23813	3.33197	2.28715	1.91748	2.13026	1.75312	1.84909	7.04752	0	0	6.47625	6.66395	4.4875	0	0	3.50623	3.69818	0.00110397	6.2968	4.55538	0.000930041	0.000931537	0.000770596	0.208844	0.00837489	0.000588173	0.000620373	-1.58104e-13	0	0	0	0	-1.58104e-13	0	0	0
	7.04862	7.39211	6.27704	6.50651	6.69438	4.57508	4.03182	4.26992	3.50682	3.6988	3.52376	0.607922	0.863884	3.25279	3.34672	2.28715	1.91816	2.13088	1.75312	1.84909	7.04752	0	0	6.50558	6.67874	4.3815	0	0	3.50623	3.69818	0.00110397	6.17627	4.54927	0	0	0.000770596	0.195501	0.00816167	0.000588173	0	0	0	0	0.000930041	0.000931537	-1.58104e-13	0	0	0
	7.04862	7.40625	6.25781	6.52781	6.69366	4.57508	4.0197	4.2734	3.50682	3.6988	3.52237	0.630102	0.899209	3.26344	3.34637	2.28715	1.90563	2.13349	1.75312	1.84909	7.04474	0	0	6.52688	6.69273	4.57431	0	0	3.50623	3.69818	0.00388529	6.14605	4.4594	0	0.000931537	0.000770596	0.208441	0.0064236	0	9.77182e-05	-1.58104e-13	0	0	0.000930041	0	-1.58104e-13	0	0	0.000588173
	7.04862	7.37475	6.22065	6.52122	6.66144	4.57508	4.02992	4.27774	3.50682	3.6988	3.52376	0.58968	0.821593	3.26015	3.33026	2.28715	1.91618	2.13677	1.75312	1.84909	7.04752	0	0	6.52029	6.66051	4.37772	0	0	3.50623	3.69818	0.00110397	6.19539	4.57747	0	0.000931537	0.000770596	0.197563	0.00420468	0	0	-1.58104e-13	0	0	0.000930041	0	-1.58104e-13	0	0	0.000588173
	7.04862	7.3283	6.16004	6.55024	6.65558	4.57508	4.02471	4.2697	3.50682	3.6988	3.52337	0.633747	0.836493	3.27465	3.32733	2.28715	1.91081	2.13071	1.75312	1.84909	7.04675	0	0	6.54931	6.65465	4.55581	0	0	3.50623	3.69818	0.00187427	6.0608	4.48706	0	0	0.000770596	0.203093	0.00827358	0	0	0	0	0	0.000930041	0.000931537	-1.58104e-13	0	0	0.000588173
	7.04862	7.39083	6.18081	6.48712	6.63468	4.57508	4.03428	4.26882	3.50682	3.6988	3.52376	0.553199	0.883843	3.2431	3.31687	2.28715	1.91285	2.13005	1.75312	1.84909	7.04752	0	0	6.48619	6.63374	4.48422	0	0	3.50623	3.69818	0.00110397	6.28443	4.41312	0.000930041	0.000931537	0.000770596	0.208585	0.00871352	0.000588173	0.000620373	-1.58104e-13	0	0	0	0	-1.58104e-13	0	0	0
	7.04862	7.33978	6.1432	6.53067	6.68604	4.57508	4.02716	4.25941	3.50682	3.6988	3.52376	0.65237	0.798045	3.26487	3.34255	2.28715	1.91127	2.12299	1.75312	1.84909	7.04752	0	0	6.52974	6.68511	4.55548	0	0	3.50623	3.69818	0.00110397	6.03504	4.54711	0	0	0.000770596	0.204621	0.013418	0.000588173	0.000620373	0	0	0	0.000930041	0.000931537	-1.58104e-13	0	0	0
	7.04862	7.35444	6.20936	6.49734	6.66537	4.57508	4.02163	4.27111	3.50682	3.6988	3.51468	0.676279	0.89671	3.2482	3.33222	2.28715	1.9058	2.13177	1.75312	1.84909	7.02937	0	0	6.49641	6.66444	4.45588	0	0	3.50623	3.69818	0.0192558	6.00188	4.41594	0	0	0.000770596	0.210039	0.00756609	0.000588173	0.000620373	-1.58104e-13	0	0	0.000930041	0.000931537	-1.58104e-13	0	0	0
	7.04862	7.31191	6.17322	6.50095	6.71842	4.57508	4.01154	4.27264	3.50682	3.6988	3.52376	0.721302	0.838371	3.25001	3.35874	2.28715	1.89928	2.13292	1.75312	1.84909	7.04752	0	0	6.50002	6.71749	4.48312	0	0	3.50623	3.69818	0.00110397	5.86931	4.49648	0	0.000931537	0.000770596	0.212986	0.00680018	0.000588173	0.000620373	-1.58104e-13	0	0	0.000930041	0	-1.58104e-13	0	0	0
	7.04862	7.31651	6.13967	6.51109	6.68341	4.57508	4.03748	4.27087	3.50682	3.6988	3.52376	0.519968	0.769477	3.25508	3.34124	2.28715	1.92401	2.13159	1.75312	1.84909	7.04752	0	0	6.51016	6.68248	4.3059	0	0	3.50623	3.69818	0.00110397	6.27658	4.60072	0	0.000931537	0.000770596	0.189463	0.00768874	0.000213958	0.000478581	-1.58104e-13	0	0	0.000930041	0	-1.58104e-13	0	0	0.000374214
	7.04862	7.3308	6.17633	6.51718	6.6523	4.57508	4.02854	4.27593	3.50682	3.6988	3.52228	0.518569	0.861078	3.25812	3.32568	2.28715	1.91326	2.13538	1.75312	1.84909	7.04456	0	0	6.51625	6.65137	4.37091	0	0	3.50623	3.69818	0.00406581	6.29366	4.45417	0	0	0.000770596	0.202016	0.00515774	0	0.00012813	-1.58104e-13	0	0	0.000930041	0.000931537	-1.58104e-13	0	0	0.000588173
	7.04862	7.33166	6.13128	6.52365	6.68743	4.57508	4.0381	4.25463	3.50682	3.6988	3.51909	0.556118	0.824969	3.26136	3.34325	2.28715	1.91509	2.12575	1.75312	1.84909	7.03817	0	0	6.52272	6.6865	4.29424	0	0	3.50623	3.69818	0.0104539	6.21942	4.48134	0.000930041	0.000931537	0.000770596	0.207919	0.00312827	0	0	-1.58104e-13	0	0	0	0	-1.58104e-13	0	0	0.000588173
	7.04862	7.3751	6.17871	6.517	6.6014	4.57508	4.02539	4.27594	3.50682	3.6988	3.52376	0.545077	0.808634	3.25803	3.30023	2.28715	1.90856	2.1354	1.75312	1.84909	7.04752	0	0	6.51607	6.60047	4.22486	0	0	3.50623	3.69818	0.00110397	6.28495	4.56144	0	0.000931537	0.000770596	0.208266	0.00514995	0	0.000620373	-1.58104e-13	0	0	0.000930041	-2.00032e-10	-1.58104e-13	0	0	0.000588173
	7.04862	7.27042	6.15833	6.51687	6.60761	4.57508	4.03312	4.27987	3.50682	3.6988	3.51973	0.581663	0.78009	3.25797	3.30334	2.28715	1.90946	2.13884	1.75312	1.84909	7.03947	0	0	6.51594	6.60668	4.42277	0	0	3.50623	3.69818	0.00915832	6.1071	4.59815	0.000930048	0	0.000770596	0.214189	0.00219615	0	0.000620373	-1.58104e-13	0	0	0	0.000931537	-1.58104e-13	0	0	0.000588173
	7.04862	7.3672	6.05656	6.50679	6.66819	4.57508	4.05206	4.27762	3.50682	3.6988	3.52376	0.587048	0.751221	3.25293	3.33363	2.28715	1.92369	2.13666	1.75312	1.84909	7.04752	0	0	6.50586	6.66726	4.38584	0	0	3.50623	3.69818	0.00110397	6.1931	4.55412	0	0	0.000770596	0.204678	0.00431034	0	0	-1.58104e-13	0	0	0.000930041	0.000931538	-1.58104e-13	0	0	0.000588173
	7.04862	7.38826	6.1131	6.51672	6.71379	4.57508	4.03003	4.27408	3.50682	3.6988	3.52376	0.571472	0.849059	3.2579	3.35643	2.28715	1.90715	2.13651	1.75312	1.84909	7.04752	0	0	6.51579	6.71286	4.41413	0	0	3.50623	3.69818	0.00110397	6.24532	4.41498	0	0	0.000770596	0.215734	0.00105236	0.000588173	0.000620373	0	0	0	0.000930041	0.000931537	-1.58104e-13	0	0	0
	7.04862	7.34497	6.15466	6.54474	6.60907	4.57508	4.023	4.2692	3.50682	3.6988	3.52376	0.596748	0.782866	3.27191	3.30407	2.28715	1.90904	2.13034	1.75312	1.84909	7.04752	0	0	6.54381	6.60814	4.57431	0	0	3.50623	3.69818	0.00110397	6.15147	4.58892	0	0.000747423	0.000770596	0.204918	0.00852057	0	0	-1.58104e-13	0	0	0.000930041	0.000184114	-1.58104e-13	0	0	0.000588173
	7.04862	7.36532	6.0941	6.535	6.68111	4.57508	4.04469	4.27112	3.50682	3.6988	3.52278	0.590705	0.855772	3.26703	3.34009	2.28715	1.92334	2.13517	1.75312	1.84909	7.04557	0	0	6.53407	6.68018	4.41527	0	0	3.50623	3.69818	0.00305441	6.18391	4.38255	0.000154161	0	0.000770596	0.198012	0.000770596	0	0.000224179	-1.58104e-13	0	0	0.00077588	0.000931537	-1.58104e-13	0	0	0.000588173
	7.04862	7.36359	6.18114	6.57824	6.67578	4.57508	4.02584	4.27231	3.50682	3.6988	3.52376	0.574728	0.910081	3.28865	3.33742	2.28715	1.90523	2.13287	1.75312	1.84909	7.04752	0	0	6.57731	6.67485	4.5724	0	0	3.50623	3.69818	0.00110397	6.21413	4.36098	0	0.000931537	0.000770596	0.215378	0.00657695	0.000588173	0	-1.58104e-13	0	0	0.000930041	0	-1.58104e-13	0	0	0
	7.04862	7.36773	6.27904	6.56435	6.69675	4.57508	4.02458	4.2593	3.50682	3.6988	3.52376	0.723429	0.865385	3.28171	3.34791	2.28715	1.90718	2.12292	1.75312	1.84909	7.04752	0	0	6.56342	6.69582	4.28034	0	0	3.50623	3.69818	0.00110397	5.92088	4.54827	0.000930041	0	0.000770596	0.210215	0.0134708	0	0.000620373	-1.58104e-13	0	0	-2.00032e-10	0.000931537	-1.58104e-13	0	0	0.000588173
	7.04862	7.39374	6.15214	6.52574	6.62521	4.57508	4.02412	4.26066	3.50682	3.6988	3.52376	0.686951	0.814315	3.2624	3.31214	2.28715	1.91019	2.12394	1.75312	1.84909	7.04752	0	0	6.52481	6.62427	4.51604	0	0	3.50623	3.69818	0.00110397	6.01984	4.52351	0	0	0.000770596	0.20373	0.0127908	0.000570303	0.000202326	-1.58104e-13	0	0	0.000930041	0.000931537	-1.58104e-13	0	0	1.78694e-05
	7.04862	7.39243	6.27822	6.49769	6.66515	4.57508	4.05353	4.27471	3.50682	3.6988	3.52376	0.528371	0.880474	3.24838	3.33211	2.28715	1.92494	2.13447	1.75312	1.84909	7.04752	0	0	6.49676	6.66422	4.43956	0	0	3.50623	3.69818	0.00110397	6.33569	4.51727	0.000930041	0	0.000770596	0.20364	0.0057648	0.000588173	0.000620373	0	0	0	0	0.000931537	-1.58104e-13	0	0	0
	7.04862	7.34967	6.24334	6.4925	6.6606	4.57508	4.02707	4.26936	3.50682	3.6988	3.52193	0.681426	0.838606	3.24579	3.32983	2.28715	1.91119	2.13046	1.75312	1.84909	7.04385	0	0	6.49157	6.65967	4.37601	0	0	3.50623	3.69818	0.00477112	5.98681	4.56613	0	0	0.000770596	0.204698	0.0084416	0.000588173	0.000620373	0	0	0	0.000930041	0.000931537	-1.58104e-13	0	0	0
	7.04862	7.22172	6.21237	6.47252	6.67524	4.57508	4.0269	4.27192	3.50682	3.6988	3.52376	0.476303	0.827208	3.23579	3.33715	2.28715	1.91307	2.13238	1.75312	1.84909	7.04752	0	0	6.47159	6.67431	4.41313	0	0	3.50623	3.69818	0.00110397	6.26911	4.55795	0	0	0.000770596	0.200758	0.00716145	0	0.000620373	0	0	0	0.000930041	0.000931537	-1.58104e-13	0	0	0.000588173
	7.04862	7.34805	6.18041	6.51922	6.61305	4.57508	4.01901	4.26862	3.50682	3.6988	3.52376	0.658851	0.791407	3.25915	3.30606	2.28715	1.89888	2.12991	1.75312	1.84909	7.04752	0	0	6.51829	6.61211	4.49983	0	0	3.50623	3.69818	0.00110397	6.03035	4.59759	0	0	0.000770596	0.221243	0.00880902	0.000204634	0.000620373	0	0	0	0.000930041	0.000931537	-1.58104e-13	0	0	0.000383539
	7.04862	7.38132	6.15757	6.51951	6.58393	4.57508	4.04228	4.26999	3.50682	3.6988	3.52376	0.541441	0.861724	3.25929	3.2915	2.28715	1.91634	2.13093	1.75312	1.84909	7.04752	0	0	6.51858	6.583	4.48137	0	0	3.50623	3.69818	0.00110397	6.29844	4.43412	0.000930041	0	0.000770596	0.209608	0.00812648	0.000588173	0	-1.58104e-13	0	0	0	0.000931537	-1.58104e-13	0	0	0
	7.04862	7.28613	6.19933	6.49894	6.64201	4.57508	4.01402	4.26383	3.50682	3.6988	3.52376	0.688031	0.805599	3.24901	3.32054	2.28715	1.90427	2.12631	1.75312	1.84909	7.04752	0	0	6.49801	6.64108	4.27599	0	0	3.50623	3.69818	0.00110397	5.91007	4.58813	0	0	0.000770596	0.205489	0.0112061	0	0.000620373	-1.58104e-13	0	0	0.000930041	0.000931537	-1.58104e-13	0	0	0.000588173
	7.04862	7.37767	6.17362	6.49881	6.67875	4.57508	4.04027	4.2668	3.50682	3.6988	3.51802	0.546494	0.918461	3.24894	3.33891	2.28715	1.92608	2.12933	1.75312	1.84909	7.03604	0	0	6.49788	6.67782	4.47529	0	0	3.50623	3.69818	0.0125824	6.28468	4.3367	0	0	0.000770596	0.18812	0.00813018	0	0.000620373	0	0	0	0.000930041	0.000931537	-1.58104e-13	0	0	0.000588173
	7.04862	7.38661	6.17852	6.4477	6.65261	4.57508	4.02336	4.27483	3.50682	3.6988	3.51723	0.588048	0.861648	3.22339	3.32584	2.28715	1.91126	2.13456	1.75312	1.84909	7.03445	0	0	6.44677	6.65168	4.41483	0	0	3.50623	3.69818	0.0141741	6.21051	4.45523	0.000930041	0	0.000770596	0.200845	0.00570833	0	0	0	0	0	0	0.000931537	-1.58104e-13	0	0	0.000588173
	7.04862	7.32718	6.17289	6.45952	6.65141	4.57508	4.04652	4.26911	3.50682	3.6988	3.52048	0.495656	0.874024	3.22929	3.32524	2.28715	1.92313	2.13027	1.75312	1.84909	7.04096	0	0	6.45859	6.65048	4.45844	0	0	3.50623	3.69818	0.0076654	6.33587	4.42484	0.000930041	0.000931537	0.000770596	0.200264	0.00856766	0.000588173	0	0	0	0	-1.00032e-10	0	-1.58104e-13	0	0	0
	7.04862	7.33929	6.1567	6.52614	6.65997	4.57508	4.02104	4.2706	3.50682	3.6988	3.51375	0.696538	0.790081	3.26261	3.32952	2.28715	1.90643	2.13139	1.75312	1.84909	7.0275	0	0	6.52521	6.65904	4.57431	0	0	3.50623	3.69818	0.0211199	5.94622	4.57654	0	0.000806826	0.000770596	0.208179	0.00782275	0	0	-1.58104e-13	0	0	0.000930041	0.000124712	-1.58104e-13	0	0	0.000588173
	7.04862	7.31384	6.1416	6.49483	6.67863	4.57508	4.04155	4.26438	3.50682	3.6988	3.52376	0.572046	0.872935	3.24695	3.33885	2.28715	1.91617	2.12673	1.75312	1.84909	7.04752	0	0	6.4939	6.67769	4.34247	0	0	3.50623	3.69818	0.00110397	6.16975	4.39573	0	0	0.000770596	0.209204	0.0109305	0.000443994	0	-1.58104e-13	0	0	0.000930041	0.000931537	-1.58104e-13	0	0	0.000144179
	7.04862	7.33988	6.14763	6.53677	0	4.57508	4.02483	4.26965	3.50682	3.6988	3.52376	0.653042	0.782057	3.26792	0	2.28715	1.90394	2.13444	1.75312	1.84909	7.04752	0	0	6.53584	0	4.57431	0	0	3.50623	3.69818	0.00110397	6.0338	4.58352	0.00041885	0	0.000770596	0.216938	0.000770596	0	0.000620373	-1.58104e-13	0	0	0.000511191	0	-1.58104e-13	0	0	0.000588173
	7.04862	7.36615	6.1203	6.51465	6.63789	4.57508	4.0235	4.27338	3.50682	3.6988	3.52376	0.428841	0.795382	3.25686	3.31848	2.28715	1.90956	2.13347	1.75312	1.84909	7.04752	0	0	6.51372	6.63696	4.5334	0	0	3.50623	3.69818	0.00110397	6.50847	4.52953	0	0	0.000770596	0.204388	0.00643263	0.000588173	0	0	0	0	0.000930041	0.000931537	-1.58104e-13	0	0	0
	7.04862	7.31723	6.19748	6.52794	6.68858	4.57508	4.01584	4.26274	3.50682	3.6988	3.52376	0.499299	0.834721	3.2635	3.34383	2.28715	1.90164	2.13098	1.75312	1.84909	7.04752	0	0	6.52701	6.68765	4.57431	0	0	3.50623	3.69818	0.00110397	6.31863	4.52804	0	0.000931537	0.000770596	0.212568	0.000770596	0.000588173	0.000620373	0	0	0	0.000930041	0	-1.58104e-13	0	0	0
	7.04862	7.3374	6.16745	6.47051	6.65974	4.57508	4.02388	4.27423	3.50682	3.6988	3.52376	0.649694	0.875252	3.23479	3.3294	2.28715	1.90995	2.13411	1.75312	1.84909	7.04752	0	0	6.46958	6.65881	4.57431	0	0	3.50623	3.69818	0.00110397	6.03801	4.41695	0	0	0.000770596	0.203986	0.00600632	0.000588173	0.000620373	-1.58104e-13	0	0	0.000930041	0.000931537	-1.58104e-13	0	0	0
	7.04862	7.3259	6.14758	6.47973	6.65788	4.57508	4.05321	4.2717	3.50682	3.6988	3.52376	0.551233	0.858058	3.2394	3.32847	2.28715	1.92657	2.13221	1.75312	1.84909	7.04752	0	0	6.4788	6.62971	4.37895	0	0	3.50623	3.69818	0.00110397	6.22344	4.43147	0.000930041	0	0.000770596	0.200074	0.00727137	0.000588173	0.000620373	-1.58104e-13	0	0	0	0.000931537	-1.58104e-13	0	0	0
	7.04862	7.26418	6.18855	6.4688	6.69907	4.57508	4.02137	4.2712	3.50682	3.6988	3.52376	0.600787	0.871832	3.23394	3.34907	2.28715	1.90065	2.13184	1.75312	1.84909	7.04752	0	0	6.46787	6.69814	4.37133	0	0	3.50623	3.69818	0.00110397	6.0626	4.44488	0.000930041	0	0.000770596	0.220064	0.00752144	0.000588173	0	0	0	0	0	0.000931537	-1.58104e-13	0	0	0
	7.04862	7.37041	6.13531	6.54231	6.66451	4.57508	4.02304	4.26623	3.50682	3.6988	3.52376	0.555189	0.918048	3.27069	3.33179	2.28715	1.90699	2.13086	1.75312	1.84909	7.04752	0	0	6.54138	6.66358	4.40184	0	0	3.50623	3.69818	0.00110397	6.26003	4.29921	0.000930041	0	0.000770596	0.209066	0.00450721	0.000588173	0.000466398	-1.58104e-13	0	0	0	0.000931537	-1.58104e-13	0	0	0
	7.04862	7.3284	6.19718	6.55216	6.5634	4.57508	4.02102	4.2702	3.50682	3.6988	3.51066	0.587447	0.803987	3.27561	3.28123	2.28715	1.90285	2.13207	1.75312	1.84909	7.02132	0	0	6.55123	6.56247	4.31388	0	0	3.50623	3.69818	0.0272998	6.1535	4.58921	0	0	0.000770596	0.21531	0.00606915	0	0.000620373	-1.58104e-13	0	0	0.000930041	0.000931537	-1.58104e-13	0	0	0.000588173
	7.04862	7.4251	6.17253	6.51977	6.64014	4.57508	4.05047	4.26986	3.50682	3.6988	3.51609	0.593418	0.82711	3.25942	3.31961	2.28715	1.92248	2.13083	1.75312	1.84909	7.03218	0	0	6.51884	6.63921	4.51677	0	0	3.50623	3.69818	0.0164399	6.23826	4.51831	0.000930041	0.000931537	0.000770596	0.205501	0.00819291	0.000231416	0	0	0	0	0	0	-1.58104e-13	0	0	0.000356757
	7.04862	7.33583	6.21137	6.53232	6.71489	4.57508	4.05752	4.27399	3.50682	3.6988	3.51177	0.740366	0.877872	3.26569	3.35698	2.28715	1.92777	2.13394	1.75312	1.84909	7.02354	0	0	6.53139	6.71396	4.4558	0	0	3.50623	3.69818	0.0250861	5.8551	4.45563	0	0	0.000770596	0.201987	0.00612421	0	0.000620373	-1.58104e-13	0	0	0.000930041	0.000931537	-1.58104e-13	0	0	0.000588173
	7.04862	7.4251	6.17246	6.48986	6.69987	4.57508	4.02815	4.27096	3.50682	3.6988	3.52376	0.526761	0.898776	3.24446	3.34947	2.28715	1.91436	2.13166	1.75312	1.84909	7.04752	0	0	6.48893	6.69893	4.44787	0	0	3.50623	3.69818	0.00110397	6.37158	4.3749	0	0	0.000770596	0.199424	0.00763946	0.000588173	0	0	0	0	0.000930041	0.000931537	-1.58104e-13	0	0	0
	7.04862	7.35244	6.19634	6.51426	6.64024	4.57508	4.04103	4.28406	3.50682	3.6988	3.52005	0.466077	0.900125	3.25667	3.31965	2.28715	1.91995	2.14165	1.75312	1.84909	7.0401	0	0	6.51333	6.63931	4.40757	0	0	3.50623	3.69818	0.00852586	6.42028	4.39609	0	0.000931537	0.000770596	0.201127	0.000770596	0	0	0	0	0	0.000930041	0	-1.58104e-13	0	0	0.000588173
	7.04862	7.3183	6.14098	6.48765	6.71616	4.57508	4.05295	4.26841	3.50682	3.6988	3.52376	0.486228	0.875099	3.24336	3.35762	2.28715	1.9308	2.12975	1.75312	1.84909	7.04752	0	0	6.48672	6.71523	4.45297	0	0	3.50623	3.69818	0.00110397	6.34584	4.39078	0	0	0.000770596	0.191348	0.0089159	0.000588173	0.000620373	-1.58104e-13	0	0	0.000930041	0.000931537	-1.58104e-13	0	0	0
	7.04862	7.31158	6.09147	6.50177	6.64743	4.57508	4.05277	4.27566	3.50682	3.6988	3.51118	0.42412	0.780296	3.25042	3.32325	2.28715	1.92716	2.13518	1.75312	1.84909	7.02235	0	0	6.50084	6.6465	4.45371	0	0	3.50623	3.69818	0.026274	6.46334	4.53088	0	0	0.000770596	0.19844	0.00529095	0.00018555	0.000620373	-1.58104e-13	0	0	0.000930041	0.000931537	-1.58104e-13	0	0	0.000402622
	7.04862	7.35587	6.20143	6.52209	6.62915	4.57508	4.03002	4.26922	3.50682	3.6988	3.52376	0.71727	0.825136	3.26058	3.31411	2.28715	1.91002	2.13036	1.75312	1.84909	7.04752	0	0	6.52116	6.62821	4.39986	0	0	3.50623	3.69818	0.00110397	5.92133	4.55116	0	0.000931537	0.000770596	0.209981	0.00850964	0	0.000620373	-1.58104e-13	0	0	0.000930041	0	-1.58104e-13	0	0	0.000588173
	7.04862	7.39561	6.15516	6.53669	6.65327	4.57508	4.0095	4.27193	3.50682	3.6988	3.51629	0.589182	0.840994	3.26788	3.32617	2.28715	1.90173	2.13239	1.75312	1.84909	7.03257	0	0	6.53576	6.65233	4.49375	0	0	3.50623	3.69818	0.0160504	6.21725	4.47317	0	0	0.000770596	0.206028	0.00715645	0.000143888	0.000620373	-1.58104e-13	0	0	0.000930041	0.000931537	-1.58104e-13	0	0	0.000444285
	7.04862	7.33227	6.16002	6.52253	6.65054	4.57508	4.02664	4.26986	3.50682	3.6988	3.51807	0.599025	0.821093	3.2608	3.3248	2.28715	1.91281	2.13376	1.75312	1.84909	7.03615	0	0	6.5216	6.64961	4.57431	0	0	3.50623	3.69818	0.0124759	6.13422	4.51783	0.000547889	0	0.000770596	0.20103	0.00234605	0.000588173	0.000620373	-1.58104e-13	0	0	0.000382152	0.000931537	-1.58104e-13	0	0	0
	7.04862	7.4053	6.25922	6.54405	6.63165	4.57508	4.04878	4.273	3.50682	3.6988	3.52376	0.658953	0.872165	3.27156	3.31536	2.28715	1.92121	2.13319	1.75312	1.84909	7.04752	0	0	6.54312	6.63072	4.57431	0	0	3.50623	3.69818	0.00110397	6.0874	4.51489	0	0	0.000770596	0.206356	0.00662344	0	0	0	0	0	0.000930041	0.000931537	-1.58104e-13	0	0	0.000588173
	7.04862	7.3883	6.25342	6.48731	0	4.57508	4.01357	4.27256	3.50682	3.6988	3.52376	0.641651	0.846168	3.24319	0	2.28715	1.89929	2.13286	1.75312	1.84909	7.04752	0	0	6.48638	0	4.56439	0	0	3.50623	3.69818	0.00110397	6.105	4.56108	0	0	0.000770596	0.214992	0.00684276	0	0	-1.58104e-13	0	0	0.000930041	0	-1.58104e-13	0	0	0.000588173
	7.04862	7.38584	6.20291	6.54281	6.74441	4.57508	4.01427	4.27389	3.50682	3.6988	3.51184	0.590092	0.834186	3.27094	3.37174	2.28715	1.90001	2.13385	1.75312	1.84909	7.02334	0	0	6.54188	6.74348	4.45054	0	0	3.50623	3.69818	0.0249503	6.20565	4.53453	0	0	0.000770596	0.214249	0.0061786	0.000588173	0	-1.58104e-13	0	0	0.000930041	0.000931537	-1.58104e-13	0	0	0
	7.04862	7.32442	6.2514	6.52965	6.64584	4.57508	4.03488	4.27455	3.50682	3.6988	3.52376	0.541269	0.844652	3.26436	3.32245	2.28715	1.91317	2.13435	1.75312	1.84909	7.04752	0	0	6.52872	6.64491	4.5395	0	0	3.50623	3.69818	0.00110397	6.24188	4.56209	0.000930041	0	0.000770596	0.208527	0.0058482	0.000588173	0.000620373	0	0	0	0	0.000931537	-1.58104e-13	0	0	0
[truncated: 32 more rows]
[truncated: 281 more columns]

## Sheet: Sup Fig 3
Growth condition:	Low light (LL): 90																		High constant light (CL): 250									Constant light (CL): 200
[truncated: 54 more rows]
[truncated: 41 more columns]

## Sheet: Sup Fig 4
Growth condition:	Low light (LL): 90									Constant light (CL): 250									Constant light (CL): 200																		High fluctuating light (FL): 90/900
[truncated: 52 more rows]
[truncated: 14 more columns]

[truncated: 10 more sheets: Sup Fig 5, Sup Fig 6, Sup Fig 7, Sup Fig 9, Sup Fig 10, Sup Fig 11, Sup Fig 12, Sup Fig 13, Sup Fig 14, Sup Fig11-14 & Sup Data 5]
